# Supplementary material for: The Helicobacter pylori Genome Project: insights into H. pylori population structure from analysis of a worldwide collection of complete genomes
Source: Nat Commun. 2023 Dec 11;14:8184. doi: 10.1038/s41467-023-43562-y (PMC10713588; doi:10.1038/s41467-023-43562-y)
Supplement: Supplementary file 4 — Supplementary Dataset 1 [file 41467_2023_43562_MOESM4_ESM.xlsx]

## Sheet: Supp Data 1
Supplementary Data 1. Details of the 1012 genomes sequenced within the HpGP and their genome statistics
HpGP ID	Country	Scaffolds	Bases	CDS	Genes	rRNA (5S, 16S, 23S)	cagA status by NCBI annotation	Coverage	BUSCO score	Circulatized*	GenBank Accession ID	Previous study ID	GenBank Accession ID using a different sequencing platform
HpGP-26695-ATCC	UK	1	1667920	1535	1580	2,2,2	+	456	0.994	Yes	CP079087
HpGP-ALG-001	Algeria	1	1631355	1514	1559	2,2,2	-	968.329	0.995	Yes	CP079086
HpGP-ALG-002	Algeria	1	1636597	1519	1564	2,2,2	(+)	1375.68	0.996	Yes	CP079085
HpGP-ALG-003	Algeria	1	1653596	1524	1569	2,2,2	+	833.615	0.997	Yes	CP079084
HpGP-ALG-004	Algeria	1	1636089	1510	1555	2,2,2	-	2861.87	0.99	Yes	CP079083
HpGP-ALG-005	Algeria	1	1563520	1450	1495	2,2,2	-	1045.01	0.997	Yes	CP079093
HpGP-ALG-006	Algeria	1	1617933	1508	1553	2,2,2	-	2831.23	0.998	Yes	CP079082
HpGP-ALG-007	Algeria	1	1612412	1487	1532	2,2,2	-	1606.68	0.998	Yes	CP079081
HpGP-ALG-008	Algeria	1	1641827	1512	1557	2,2,2	+	1054.17	0.997	Yes	CP079080
HpGP-ALG-009	Algeria	1	1584247	1464	1509	2,2,2	-	649.191	0.989	Yes	CP079079
HpGP-ALG-010	Algeria	1	1629562	1499	1544	2,2,2	+	400.079	0.994	Yes	CP079078
HpGP-ARG-001	Argentina	1	1624657	1495	1540	2,2,2	+	653.475	0.997	Yes	CP079077
HpGP-ARG-002	Argentina	1	1639097	1516	1561	2,2,2	-	190.716	0.998	Yes	CP080089
HpGP-ARG-003	Argentina	1	1614729	1487	1532	2,2,2	-	183.811	0.996	Yes	CP079076
HpGP-ARG-004	Argentina	1	1564050	1445	1491	3,2,2	-	281.515	0.995	Yes	CP079075
HpGP-ARG-005	Argentina	1	1621840	1496	1541	2,2,2	-	249.668	0.995	Yes	CP079074
HpGP-ARG-006	Argentina	1	1616607	1488	1533	2,2,2	+	3503.91	0.992	Yes	CP079073
HpGP-ARG-007	Argentina	1	1696855	1570	1615	2,2,2	+	178.187	0.99	Yes	CP079072
HpGP-ARG-008	Argentina	1	1610666	1496	1541	2,2,2	+	928.945	0.992	Yes	CP079071
HpGP-ARG-009	Argentina	1	1600015	1494	1539	2,2,2	+	1219.18	0.99	Yes	CP079070
HpGP-ARG-010	Argentina	1	1612084	1484	1529	2,2,2	+	1103.45	0.992	Yes	CP079069
HpGP-BGD-001	Bangladesh	1	1612523	1481	1526	2,2,2	+	576.731	0.998	Yes	CP079068
HpGP-BGD-002	Bangladesh	1	1620609	1505	1550	2,2,2	+	629.925	0.994	Yes	CP079067
HpGP-BGD-003	Bangladesh	1	1606958	1482	1527	2,2,2	+	920.668	0.992	Yes	CP079092
HpGP-BGD-004	Bangladesh	1	1682188	1549	1595	3,2,2	+	781.934	0.994	Yes	CP079066
HpGP-BGD-005	Bangladesh	1	1737942	1595	1640	2,2,2	+	543.803	0.997	Yes	CP079091
HpGP-BGD-006	Bangladesh	1	1565314	1451	1496	2,2,2	-	689.165	0.995	Yes	CP079065
HpGP-BGD-007	Bangladesh	1	1664652	1548	1593	2,2,2	-	608.891	0.997	Yes	CP079064
HpGP-BGD-008	Bangladesh	1	1564065	1442	1487	2,2,2	+	772.615	0.992	Yes	CP079063
HpGP-BGD-009	Bangladesh	1	1649213	1516	1561	2,2,2	+	641.822	0.992	Yes	CP079062
HpGP-BGD-010	Bangladesh	1	1565774	1442	1487	2,2,2	-	864.117	0.992	Yes	CP079061
HpGP-BGR-001	Bulgaria	1	1651693	1516	1561	2,2,2	+	3938.59	0.997	Yes	CP079060
HpGP-BGR-003	Bulgaria	1	1686987	1551	1596	2,2,2	+	1406.99	0.999	Yes	CP079059
HpGP-BGR-004	Bulgaria	1	1635625	1509	1554	2,2,2	-	1282.72	0.997	Yes	CP079058
HpGP-BGR-005	Bulgaria	1	1722628	1565	1610	2,2,2	+	1318.02	0.997	Yes	CP079057
HpGP-BGR-006	Bulgaria	1	1643011	1523	1569	3,2,2	+	999.34	0.999	Yes	CP079056
HpGP-BGR-007	Bulgaria	1	1683336	1550	1595	2,2,2	+	2898.53	0.995	Yes	CP079055
HpGP-BGR-008	Bulgaria	1	1629022	1518	1563	2,2,2	-	2774	0.997	Yes	CP079054
HpGP-BGR-010	Bulgaria	1	1604243	1485	1530	2,2,2	-	2461.07	0.997	Yes	CP079053
HpGP-BRA-001	Brazil	1	1650493	1514	1559	2,2,2	+	852.52	0.996	Yes	CP079052
HpGP-BRA-002	Brazil	1	1649978	1511	1556	2,2,2	+	1023.32	0.997	Yes	CP079051
HpGP-BRA-003	Brazil	1	1620699	1490	1535	2,2,2	-	1238.99	0.998	Yes	CP079050
HpGP-BRA-004	Brazil	1	1609347	1483	1528	2,2,2	+	1011.21	0.997	Yes	CP079049
HpGP-BRA-005	Brazil	1	1659707	1512	1557	2,2,2	+	269.805	0.982	Yes	CP079048
HpGP-BRA-006	Brazil	1	1674090	1541	1586	2,2,2	-	219	0.989	Yes	CP079047
HpGP-BRA-007	Brazil	1	1641034	1510	1555	2,2,2	+	330.002	0.997	Yes	CP079046
HpGP-BRA-008	Brazil	1	1640553	1507	1552	2,2,2	+	1219.75	0.995	Yes	CP079045
HpGP-BRA-009	Brazil	1	1570607	1444	1489	2,2,2	-	1610.76	0.99	Yes	CP079044
HpGP-BRA-010	Brazil	1	1676807	1535	1580	2,2,2	+	318.173	0.998	Yes	CP079043
HpGP-BRA-012	Brazil	1	1568559	1460	1505	2,2,2	+	1201.55	0.989	Yes	CP079042
HpGP-BRA-013	Brazil	1	1686871	1550	1595	2,2,2	+	1060.89	0.998	Yes	CP079041
HpGP-BRA-014	Brazil	1	1691857	1536	1581	2,2,2	+	578.818	0.994	Yes	CP079040
HpGP-BRA-015	Brazil	1	1640823	1527	1572	2,2,2	+	1052.2	0.995	Yes	CP079039
HpGP-BRA-017	Brazil	1	1611056	1498	1543	2,2,2	-	715.834	0.997	Yes	CP079038
HpGP-BRA-018	Brazil	1	1660087	1519	1564	2,2,2	+	1067.96	0.997	Yes	CP079037
HpGP-BRA-019	Brazil	1	1663543	1522	1567	2,2,2	+	955.18	0.998	Yes	CP079036
HpGP-BRA-020	Brazil	1	1622043	1500	1545	2,2,2	+	1016.68	0.998	Yes	CP079035
HpGP-BRA-022	Brazil	1	1633843	1507	1552	2,2,2	+	1127.44	0.997	Yes	CP079034
HpGP-BRA-023	Brazil	1	1636227	1513	1558	2,2,2	+	1035.6	0.994	Yes	CP079033
HpGP-BRA-025	Brazil	1	1658306	1527	1572	2,2,2	+	804.529	0.995	Yes	CP079032
HpGP-CAN-001	Canada	1	1625325	1513	1558	2,2,2	-	809.415	0.989	Yes	CP079031
HpGP-CAN-002	Canada	1	1681404	1541	1586	2,2,2	+	437.551	0.997	Yes	CP079090
HpGP-CAN-004	Canada	1	1648710	1507	1552	2,2,2	+	815.069	0.997	Yes	CP079030	CAN-004	SAMN15791713
HpGP-CAN-006	Canada	1	1526349	1417	1462	2,2,2	-	1101.43	0.987	Yes	CP079029
HpGP-CAN-007	Canada	1	1550050	1436	1481	2,2,2	-	569.148	0.986	Yes	CP079028
HpGP-CAN-008	Canada	1	1676873	1553	1598	2,2,2	+	3379.52	0.997	Yes	CP079027
HpGP-CAN-010	Canada	1	1500054	1396	1441	2,2,2	-	618.474	0.989	Yes	CP079026	CAN-010	SAMN15791723
HpGP-CAN-011	Canada	1	1523599	1414	1459	2,2,2	-	866.861	0.982	Yes	CP079025	A052	SAMN15791719
HpGP-CAN-012	Canada	1	1712659	1572	1617	2,2,2	+	643.868	0.996	Yes	CP079024
HpGP-CAN-014	Canada	1	1678426	1568	1613	2,2,2	+	710.642	0.997	Yes	CP079023
HpGP-CAN-015	Canada	1	1498341	1391	1436	2,2,2	-	882.192	0.989	Yes	CP079022
HpGP-CAN-016	Canada	1	1534483	1420	1465	2,2,2	-	2921.99	0.986	Yes	CP079021
HpGP-CAN-017	Canada	1	1685229	1542	1587	2,2,2	+	3277.45	0.997	Yes	CP079020
HpGP-CAN-018	Canada	1	1483503	1368	1413	2,2,2	-	3460.15	0.976	Yes	CP079019
HpGP-CAN-019	Canada	1	1532685	1410	1455	2,2,2	-	4290.33	0.984	Yes	CP079018	CAN-136	SAMN15791717
HpGP-CAN-020	Canada	1	1546036	1444	1489	2,2,2	-	3112.6	0.994	Yes	CP079017
HpGP-CAN-022	Canada	1	1646971	1524	1569	2,2,2	+	3959.64	0.996	Yes	CP079016
HpGP-CAN-023	Canada	1	1550091	1452	1497	2,2,2	-	3491.41	0.997	Yes	CP079015
HpGP-CAN-025	Canada	1	1642263	1526	1571	2,2,2	+	3592.84	0.996	Yes	CP079014
HpGP-CAN-026	Canada	1	1634610	1526	1571	2,2,2	+	3972.03	0.994	Yes	CP079013
HpGP-CHI-001	Chile	1	1641691	1533	1578	2,2,2	-	1080.6	0.989	Yes	CP079598
HpGP-CHI-002	Chile	1	1619936	1502	1547	2,2,2	-	1138.73	0.986	Yes	CP079597
HpGP-CHI-004	Chile	1	1648441	1512	1557	2,2,2	+	942.31	0.987	Yes	CP079596
HpGP-CHI-005	Chile	1	1663842	1522	1567	2,2,2	+	1029.49	0.982	Yes	CP079595
HpGP-CHI-006	Chile	1	1639194	1502	1547	2,2,2	-	1656.27	0.995	Yes	CP079594
HpGP-CHI-007	Chile	1	1605929	1483	1528	2,2,2	-	1415.46	0.997	Yes	CP079593
HpGP-CHI-008	Chile	1	1609626	1486	1531	2,2,2	-	1398.26	0.997	Yes	CP079592
HpGP-CHI-010	Chile	1	1639546	1516	1563	3,2,3	-	949.912	0.997	No	CP082183
HpGP-CHI-011	Chile	1	1710266	1594	1639	2,2,2	+	700.533	0.998	Yes	CP079591
HpGP-CHI-014	Chile	1	1663539	1534	1579	2,2,2	-	1127.12	0.995	Yes	CP079590
HpGP-CHI-016	Chile	1	1592973	1485	1530	2,2,2	-	338.822	0.976	Yes	CP079589
HpGP-CHI-017	Chile	1	1646264	1532	1577	2,2,2	-	1161.6	0.997	Yes	CP079588
HpGP-CHI-018	Chile	1	1672193	1532	1577	2,2,2	+	1179.54	0.999	Yes	CP079587
HpGP-CHI-021	Chile	1	1703098	1543	1588	2,2,2	+	1130.84	0.997	Yes	CP079586
HpGP-CHI-022	Chile	1	1666738	1530	1575	2,2,2	+	1843.73	0.998	Yes	CP079012
HpGP-CHI-023	Chile	1	1694593	1551	1596	2,2,2	+	1607.39	0.996	Yes	CP079585
HpGP-CHI-024	Chile	1	1642516	1508	1553	2,2,2	+	1235.7	0.998	Yes	CP079584
HpGP-CHI-026	Chile	1	1680335	1541	1586	2,2,2	+	1275.26	0.997	Yes	CP079583
HpGP-CHI-027	Chile	1	1634332	1509	1554	2,2,2	+	1614.56	0.999	Yes	CP079582
HpGP-CHI-028	Chile	1	1714808	1577	1622	2,2,2	+	1522.69	0.996	Yes	CP079581
HpGP-CHI-101	Chile	1	1663635	1530	1575	2,2,2	-	911.601	0.994	Yes	CP079011
HpGP-CHI-102	Chile	1	1626475	1531	1576	2,2,2	-	1496.4	0.995	Yes	CP079580
HpGP-CHI-103	Chile	1	1675387	1551	1596	2,2,2	-	1226.19	0.995	Yes	CP079010
HpGP-CHI-104	Chile	1	1627884	1512	1557	2,2,2	-	1289.1	0.99	Yes	CP079579
HpGP-CHI-105	Chile	1	1514191	1398	1443	2,2,2	-	1265.42	0.987	Yes	CP079578
HpGP-CHI-106	Chile	1	1609314	1486	1531	2,2,2	-	724.385	0.992	Yes	CP079577
HpGP-CHI-107	Chile	1	1679381	1560	1605	2,2,2	-	1235.69	0.997	Yes	CP079576
HpGP-CHI-110	Chile	1	1626782	1496	1541	2,2,2	-	2855.81	0.995	No	CP082182
HpGP-CHI-113	Chile	1	1612588	1491	1536	2,2,2	-	1043.58	0.99	Yes	CP079575
HpGP-CHI-114	Chile	1	1680447	1563	1608	2,2,2	-	1234.33	0.997	Yes	CP079574
HpGP-CHI-116	Chile	1	1488262	1381	1426	2,2,2	-	1646.48	0.987	Yes	CP079573
HpGP-CHI-117	Chile	1	1675640	1553	1598	2,2,2	-	1241.07	0.995	Yes	CP079572
HpGP-CHI-119	Chile	1	1687539	1560	1605	2,2,2	+	1504.36	0.997	Yes	CP079571
HpGP-CHI-120	Chile	1	1642560	1496	1541	2,2,2	+	2905.68	0.997	Yes	CP079570
HpGP-CHI-122	Chile	1	1723149	1597	1642	2,2,2	+	1608.43	0.997	Yes	CP079569
HpGP-CHI-123	Chile	1	1658612	1544	1589	2,2,2	+	1906.17	0.998	Yes	CP079568
HpGP-CHI-124	Chile	1	1678636	1537	1582	2,2,2	+	1305.03	0.997	Yes	CP079567
HpGP-CHI-125	Chile	1	1701069	1564	1609	2,2,2	+	1689.78	0.997	Yes	CP079566
HpGP-CHI-126	Chile	1	1665175	1529	1574	2,2,2	-	2236.51	0.994	Yes	CP079565
HpGP-CHI-127	Chile	1	1709795	1562	1607	2,2,2	+	1377.19	0.997	Yes	CP079564
HpGP-CHI-204	Chile	1	1717428	1580	1625	2,2,2	-	3216.52	0.997	Yes	CP079009
HpGP-CHI-207	Chile	1	1647762	1515	1560	2,2,2	-	2210.76	0.992	Yes	CP079008
HpGP-CHI-208	Chile	1	1627837	1505	1550	2,2,2	+	2356.39	0.989	Yes	CP079007
HpGP-CHI-209	Chile	1	1680211	1548	1593	2,2,2	+	3216.85	0.997	Yes	CP079006
HpGP-CHI-210	Chile	1	1663484	1531	1576	2,2,2	-	3820.9	0.994	Yes	CP079005
HpGP-CHI-212	Chile	1	1714691	1566	1611	2,2,2	+	3208.39	0.997	Yes	CP079004
HpGP-CHN-001	China	1	1597930	1502	1547	2,2,2	+	1387.73	0.99	Yes	CP079003
HpGP-CHN-002	China	1	1583850	1465	1510	2,2,2	+	479.887	0.99	Yes	CP079002
HpGP-CHN-003	China	1	1622740	1521	1566	2,2,2	+	426.316	0.992	Yes	CP079001
HpGP-CHN-004	China	1	1584715	1482	1527	2,2,2	+	575.847	0.987	Yes	CP079000
HpGP-CHN-005	China	1	1637091	1535	1580	2,2,2	+	588.309	0.989	Yes	CP078999
HpGP-CHN-006	China	1	1574747	1460	1505	2,2,2	+	1582.85	0.99	Yes	CP078998
HpGP-CHN-007	China	1	1587630	1476	1521	2,2,2	+	594.839	0.994	Yes	CP078997
HpGP-CHN-008	China	1	1640011	1525	1570	2,2,2	+	613.864	0.987	Yes	CP078996
HpGP-CHN-009	China	1	1577879	1477	1522	2,2,2	+	636.351	0.994	Yes	CP078995
HpGP-CHN-010	China	1	1650269	1538	1583	2,2,2	+	598.983	0.987	Yes	CP078994
HpGP-COG-001	DR Congo	1	1630386	1496	1541	2,2,2	+	536.032	0.994	Yes	CP078993
HpGP-COG-002	DR Congo	1	1704117	1563	1608	2,2,2	+	545.277	0.996	Yes	CP078992
HpGP-COG-003	DR Congo	1	1651203	1496	1541	2,2,2	+	759.046	0.995	Yes	CP078991
HpGP-COG-004	DR Congo	1	1615896	1492	1537	2,2,2	+	186.615	0.971	Yes	CP078990
HpGP-COG-005	DR Congo	1	1615998	1492	1537	2,2,2	+	156.745	0.997	Yes	CP078989
HpGP-COG-006	DR Congo	1	1669593	1531	1576	2,2,2	+	139.647	0.979	Yes	CP078988
HpGP-COG-007	DR Congo	1	1675311	1521	1566	2,2,2	+	775.15	0.998	Yes	CP078987
HpGP-COG-008	DR Congo	1	1619424	1486	1531	2,2,2	(+)	149.803	0.992	Yes	CP078986
HpGP-COG-009	DR Congo	1	1615918	1475	1520	2,2,2	+	154.85	0.997	Yes	CP078985
HpGP-COG-010	DR Congo	1	1641630	1505	1550	2,2,2	+	179.466	0.997	Yes	CP078984
HpGP-COG-011	DR Congo	1	1615559	1479	1524	2,2,2	+	170.696	0.979	Yes	CP078983
HpGP-COL-002	Colombia	1	1606112	1483	1528	2,2,2	-	727.882	0.994	Yes	CP078982
HpGP-COL-003	Colombia	1	1695443	1561	1606	2,2,2	+	4106.13	0.997	Yes	CP078981
HpGP-COL-004	Colombia	1	1640744	1517	1562	2,2,2	-	244.257	0.995	Yes	CP078980
HpGP-COL-005	Colombia	1	1662179	1528	1573	2,2,2	-	642.481	0.989	Yes	CP078979
HpGP-COL-006	Colombia	1	1664661	1516	1561	2,2,2	+	243.089	0.982	Yes	CP078978	24004	SAMN05404045, SAMN06187428
HpGP-COL-008	Colombia	1	1665362	1526	1571	2,2,2	+	798.996	0.996	Yes	CP078977
HpGP-COL-010	Colombia	1	1648675	1517	1562	2,2,2	-	782.651	0.997	Yes	CP078976	24013	SAMN05400733
HpGP-COL-102	Colombia	1	1687924	1539	1584	2,2,2	+	982.988	0.995	Yes	CP078975	22377	SAMN05407975
HpGP-COL-103	Colombia	1	1638876	1508	1553	2,2,2	-	1500.85	0.997	Yes	CP078974
HpGP-COL-104	Colombia	1	1647692	1511	1556	2,2,2	+	1449.73	0.998	Yes	CP078973	22308	SAMN05408386
HpGP-COL-105	Colombia	1	1594792	1483	1528	2,2,2	-	1181.56	0.997	Yes	CP078972	22322	SAMN05408283, SAMN06187438
HpGP-COL-106	Colombia	1	1600153	1474	1519	2,2,2	-	1076.23	0.997	Yes	CP078971
HpGP-COL-107	Colombia	1	1664051	1534	1579	2,2,2	+	1167.16	0.997	Yes	CP078970
HpGP-COL-108	Colombia	1	1664507	1522	1567	2,2,2	+	1075.54	0.992	Yes	CP078969	22366	SAMN05407983, SAMN06187439
HpGP-COL-109	Colombia	1	1711935	1582	1627	2,2,2	+	1057.87	0.998	Yes	CP078968	22371	SAMN05407976, SAMN06187442
HpGP-COL-110	Colombia	1	1676877	1548	1593	2,2,2	+	1434.52	0.995	Yes	CP078967	22378	SAMN05407974, SAMN06187443
HpGP-COL-112	Colombia	1	1676845	1531	1576	2,2,2	+	1206.25	0.995	Yes	CP078966	26100	SAMN05393257, SAMN06187434
HpGP-COL-113	Colombia	1	1661030	1521	1566	2,2,2	+	909.923	0.995	Yes	CP078965	26084	SAMN05395355, SAMN06187432
HpGP-COL-114	Colombia	1	1663589	1525	1570	2,2,2	+	877.642	0.994	Yes	CP078964	26093	SAMN05394518, SAMN06187433
HpGP-COL-118	Colombia	1	1697405	1579	1624	2,2,2	+	1605.01	0.997	Yes	CP078961	22345	SAMN10419324
HpGP-COL-119	Colombia	1	1638083	1512	1557	2,2,2	+	1056.09	0.995	Yes	CP078960	22346	SAMN05408005, SAMN06187452
HpGP-COL-120	Colombia	1	1676968	1550	1595	2,2,2	+	1590.81	0.971	Yes	CP078959	22347	SAMN05408004, SAMN06187453
HpGP-COL-121	Colombia	1	1666603	1534	1579	2,2,2	(+)	1414.09	0.967	Yes	CP078958	22351	SAMN05407987, SAMN06187454
HpGP-COL-122	Colombia	1	1672930	1537	1582	2,2,2	+	1323.2	0.997	Yes	CP078957	22368	SAMN05407978, SAMN06187456
HpGP-COL-201	Colombia	1	1591061	1465	1510	2,2,2	-	808.746	0.997	Yes	CP078956	MT5101	Sequences not previously published†
HpGP-COL-202	Colombia	1	1592936	1469	1514	2,2,2	-	1120.19	0.996	Yes	CP078955	MT5106	Sequences not previously published†
HpGP-COL-203	Colombia	1	1625215	1491	1536	2,2,2	-	1241.1	0.998	Yes	CP078954	MT5116	Sequences not previously published†
HpGP-COL-204	Colombia	1	1648930	1530	1575	2,2,2	+	763.027	0.998	Yes	CP078953	MT5120	Sequences not previously published†
HpGP-COL-205	Colombia	1	1660637	1522	1567	2,2,2	+	663.789	0.997	Yes	CP078952	MT5131	Sequences not previously published†
HpGP-COL-206	Colombia	1	1634751	1509	1554	2,2,2	+	1227.75	0.994	Yes	CP078951	MT5176	Sequences not previously published†
HpGP-COL-207	Colombia	1	1663597	1526	1571	2,2,2	+	776.002	0.995	Yes	CP078950	PZ5004	SAMN02470469
HpGP-COL-208	Colombia	1	1668664	1527	1572	2,2,2	+	928.963	0.998	Yes	CP078949	MT5156	Sequences not previously published†
HpGP-COL-209	Colombia	1	1596433	1481	1526	2,2,2	-	1374.18	0.995	Yes	CP078948	MT5165	Sequences not previously published†
HpGP-COL-210	Colombia	1	1640247	1508	1553	2,2,2	-	886.429	0.996	Yes	CP078947	MT5175	Sequences not previously published†
HpGP-COL-211	Colombia	1	1679305	1529	1574	2,2,2	+	1040.03	0.992	Yes	CP078946	PZ5026	SAMN02470449
HpGP-COL-301	Colombia	1	1653492	1525	1570	2,2,2	+	1055.65	0.998	Yes	CP078945	MT2120	Sequences not previously published†
HpGP-COL-302	Colombia	1	1699172	1557	1602	2,2,2	+	1387.46	0.998	Yes	CP078944	MT2122	Sequences not previously published†
HpGP-COL-303	Colombia	1	1595142	1475	1520	2,2,2	-	983.825	0.987	Yes	CP078943	MT2129	Sequences not previously published†
HpGP-COL-305	Colombia	1	1605130	1484	1529	2,2,2	-	1553.59	0.997	Yes	CP078942	MT2141	Sequences not previously published†
HpGP-COL-306	Colombia	1	1669212	1532	1577	2,2,2	+	1083.73	0.995	Yes	CP078941	MT2158	Sequences not previously published†
HpGP-COL-307	Colombia	1	1637697	1495	1540	2,2,2	+	917.795	0.998	Yes	CP078940	MT2164	Sequences not previously published†
HpGP-COL-308	Colombia	1	1677156	1545	1591	3,2,2	+	1369.1	0.998	Yes	CP078939	MT2171	Sequences not previously published†
HpGP-COL-309	Colombia	1	1676111	1528	1573	2,2,2	+	1012.94	0.994	Yes	CP078938	MT2174	Sequences not previously published†
HpGP-COL-310	Colombia	1	1602856	1488	1533	2,2,2	-	874.142	0.994	Yes	CP078937
HpGP-COL-318	Colombia	1	1623515	1489	1534	2,2,2	+	937.518	0.995	Yes	CP078936
HpGP-CRI-001	Costa Rica	1	1659188	1524	1569	2,2,2	+	789.953	0.995	Yes	CP078935
HpGP-CRI-002	Costa Rica	1	1701407	1570	1615	2,2,2	+	940.019	0.995	Yes	CP078934
HpGP-CRI-003	Costa Rica	1	1660715	1540	1585	2,2,2	+	1351.7	0.992	Yes	CP078933
HpGP-CRI-004	Costa Rica	1	1648254	1515	1560	2,2,2	+	1423.01	0.999	Yes	CP078932
HpGP-CRI-005	Costa Rica	1	1736392	1621	1666	2,2,2	+	536.213	0.992	Yes	CP078931
HpGP-CRI-006	Costa Rica	1	1676547	1545	1590	2,2,2	+	664.936	0.99	Yes	CP078930
HpGP-CRI-007	Costa Rica	1	1653472	1521	1566	2,2,2	+	811.361	0.997	Yes	CP078929
HpGP-CRI-008	Costa Rica	1	1708770	1581	1626	2,2,2	+	478.392	0.997	Yes	CP078928
HpGP-DOM-001	Dominican Republic	1	1623434	1482	1527	2,2,2	-	798.19	0.995	Yes	CP078927
HpGP-DOM-002	Dominican Republic	1	1666468	1527	1572	2,2,2	-	634.05	0.994	Yes	CP079089
HpGP-DOM-003	Dominican Republic	1	1665230	1540	1585	2,2,2	-	661.692	0.992	Yes	CP078926
HpGP-DOM-004	Dominican Republic	1	1630599	1486	1531	2,2,2	+	1059.15	0.997	Yes	CP078925
HpGP-DOM-005	Dominican Republic	1	1719409	1591	1636	2,2,2	+	969.164	0.998	Yes	CP078924
HpGP-DOM-006	Dominican Republic	1	1633435	1495	1540	2,2,2	(+)	737.594	1	Yes	CP078923
HpGP-DOM-007	Dominican Republic	1	1641790	1521	1566	2,2,2	-	1005.71	0.997	Yes	CP078922
HpGP-DOM-008	Dominican Republic	1	1596574	1494	1539	2,2,2	-	980.262	0.997	Yes	CP079088
HpGP-DOM-009	Dominican Republic	1	1590648	1464	1509	2,2,2	-	981.884	0.995	Yes	CP078921
HpGP-DOM-010	Dominican Republic	1	1648636	1531	1577	3,2,2	-	837.922	0.998	Yes	CP078920
HpGP-DOM-011	Dominican Republic	1	1632101	1511	1556	2,2,2	+	1068.38	0.995	Yes	CP078919
HpGP-FRA-001	France	1	1744811	1588	1633	2,2,2	+	562.328	0.994	Yes	CP079563
HpGP-FRA-002	France	1	1650725	1527	1572	2,2,2	+	562.675	0.998	Yes	CP079562
HpGP-FRA-003	France	1	1601763	1472	1517	2,2,2	-	764.287	0.997	Yes	CP078918
HpGP-FRA-004	France	1	1605735	1468	1513	2,2,2	+	770.328	0.995	No	CP082181
HpGP-FRA-005	France	1	1613824	1487	1532	2,2,2	-	1475.29	0.994	Yes	CP079561
HpGP-FRA-006	France	1	1575650	1448	1493	2,2,2	-	887.446	0.997	Yes	CP079560
HpGP-FRA-007	France	1	1722160	1567	1612	2,2,2	+	1172.84	0.995	Yes	CP079559
HpGP-FRA-008	France	1	1576068	1457	1502	2,2,2	-	834.986	0.994	Yes	CP079558
HpGP-FRA-009	France	1	1624113	1508	1555	2,2,2	-	917.794	0.994	Yes	CP079557
HpGP-FRA-010	France	1	1574338	1444	1489	2,2,2	-	539.708	0.995	Yes	CP079556
HpGP-FRA-011	France	1	1633195	1506	1551	2,2,2	+	1065.91	0.995	Yes	CP079555
HpGP-FRA-012	France	1	1642672	1531	1576	2,2,2	+	1335.76	0.995	Yes	CP079554
HpGP-FRA-013	France	1	1610323	1492	1537	2,2,2	+	1814.99	0.998	Yes	CP079553
HpGP-FRA-014	France	1	1655118	1543	1588	2,2,2	+	836.624	0.992	Yes	CP079552
HpGP-FRA-015	France	1	1673169	1567	1612	2,2,2	+	1058	0.989	Yes	CP092856
HpGP-FRA-016	France	1	1635235	1508	1553	2,2,2	+	621.443	0.994	Yes	CP079550
HpGP-FRA-017	France	1	1650093	1532	1577	2,2,2	+	838.543	0.997	Yes	CP079549
HpGP-FRA-018	France	1	1658715	1511	1556	2,2,2	+	746.588	0.986	Yes	CP078917
HpGP-FRA-019	France	1	1644820	1499	1544	2,2,2	+	1132.77	0.995	Yes	CP079548
HpGP-FRA-020	France	1	1624748	1495	1540	2,2,2	+	1228.06	0.997	Yes	CP079547
HpGP-FRA-021	France	1	1611565	1479	1524	2,2,2	+	583.264	0.994	Yes	CP078916
HpGP-GER-001	Germany	1	1684934	1571	1616	2,2,2	+	184.325	0.974	Yes	CP078915
HpGP-GER-002	Germany	1	1634897	1522	1567	2,2,2	+	1069.05	0.995	Yes	CP078914
HpGP-GER-003	Germany	1	1606468	1486	1531	2,2,2	-	1278.4	0.998	Yes	CP078913
HpGP-GER-004	Germany	1	1634559	1505	1550	2,2,2	-	624.043	0.997	Yes	CP078912
HpGP-GER-005	Germany	1	1615104	1484	1529	2,2,2	+	867.337	0.995	Yes	CP078911
HpGP-GER-006	Germany	1	1543005	1420	1465	2,2,2	-	1399.71	0.997	Yes	CP078910
HpGP-GER-007	Germany	1	1601967	1481	1526	2,2,2	+	1308.26	0.995	Yes	CP078909
HpGP-GER-009	Germany	1	1624897	1498	1543	2,2,2	+	1066.45	0.997	Yes	CP078908
HpGP-GER-010	Germany	1	1621357	1510	1555	2,2,2	-	1592.66	0.997	Yes	CP078907
HpGP-GER-012	Germany	1	1689774	1558	1603	2,2,2	+	1151.01	0.998	Yes	CP078906
HpGP-GER-013	Germany	1	1613794	1498	1543	2,2,2	-	1017.2	0.994	Yes	CP078905
HpGP-GER-015	Germany	1	1699243	1574	1619	2,2,2	+	1506.4	0.997	Yes	CP078904
HpGP-GER-016	Germany	1	1676460	1547	1592	2,2,2	+	1163.11	0.992	Yes	CP078903
HpGP-GER-018	Germany	1	1611610	1510	1555	2,2,2	-	456.685	0.996	Yes	CP078902
HpGP-GER-019	Germany	1	1600009	1485	1530	2,2,2	(+)	507.795	0.994	Yes	CP078901
HpGP-GER-020	Germany	1	1626243	1488	1535	3,2,3	-	568.21	0.997	Yes	CP078900
HpGP-GER-021	Germany	1	1641301	1532	1577	2,2,2	+	786.249	0.995	Yes	CP078899
HpGP-GHA-003	Ghana	1	1568286	1447	1492	2,2,2	(+)	179.44	0.995	Yes	CP078898
HpGP-GHA-009	Ghana	1	1664307	1534	1579	2,2,2	+	187.954	0.997	Yes	CP078897
HpGP-GMB-003	The Gambia	1	1620274	1470	1515	2,2,2	-	951.443	0.994	Yes	CP078896
HpGP-GMB-004	The Gambia	1	1637745	1493	1538	2,2,2	+	759.114	0.998	Yes	CP078895
HpGP-GMB-007	The Gambia	1	1681498	1532	1577	2,2,2	+	601.492	0.997	Yes	CP078894
HpGP-GMB-008	The Gambia	1	1686815	1537	1582	2,2,2	+	766.84	0.999	Yes	CP078893
HpGP-GMB-009	The Gambia	1	1606286	1472	1517	2,2,2	+	867.265	0.997	Yes	CP078892
HpGP-GRE-001	Greece	1	1655996	1505	1550	2,2,2	+	881.795	0.992	Yes	CP079546
HpGP-GRE-002	Greece	1	1647274	1531	1576	2,2,2	-	781.406	0.99	Yes	CP079545
HpGP-GRE-003	Greece	1	1628560	1517	1562	2,2,2	-	750.708	0.992	Yes	CP079544
HpGP-GRE-004	Greece	1	1589805	1463	1508	2,2,2	(+)	3932.42	0.995	Yes	CP079543
HpGP-GRE-005	Greece	1	1652452	1519	1564	2,2,2	-	436.253	0.991	Yes	CP079542
HpGP-GRE-006	Greece	1	1631832	1494	1539	2,2,2	-	2780.75	0.998	Yes	CP079541
HpGP-GRE-008	Greece	1	1672291	1525	1570	2,2,2	+	4948.05	0.997	No	CP082180
HpGP-GRE-011	Greece	1	1683019	1554	1599	2,2,2	(+)	2539.66	0.998	Yes	CP079540
HpGP-GRE-012	Greece	1	1588490	1466	1511	2,2,2	+	2252.47	0.994	Yes	CP079539
HpGP-GRE-018	Greece	1	1699843	1561	1606	2,2,2	+	3950.3	0.997	Yes	CP078891
HpGP-GRE-019	Greece	1	1673893	1535	1580	2,2,2	+	518.274	0.997	Yes	CP079538
HpGP-GRE-020	Greece	1	1592179	1467	1512	2,2,2	-	693.939	0.997	Yes	CP079537
HpGP-GRE-022	Greece	1	1687215	1564	1609	2,2,2	+	449.41	0.994	Yes	CP078890
HpGP-GRE-036	Greece	1	1592255	1476	1521	2,2,2	-	1728.21	0.997	Yes	CP079536
HpGP-GRE-039	Greece	1	1581556	1468	1514	3,2,2	-	4696.84	0.997	Yes	CP078889
HpGP-GRE-040	Greece	1	1633723	1525	1570	2,2,2	+	250.133	0.975	Yes	CP078888
HpGP-GRE-041	Greece	1	1626901	1511	1556	2,2,2	-	239.491	0.969	Yes	CP078887
HpGP-GRE-042	Greece	1	1632306	1486	1531	2,2,2	-	385.745	0.984	Yes	CP078886
HpGP-GRE-043	Greece	1	1645187	1516	1561	2,2,2	+	370.299	0.989	Yes	CP078885
HpGP-GRE-044	Greece	1	1688552	1551	1596	2,2,2	+	354.619	0.979	Yes	CP078884
HpGP-GRE-046	Greece	1	1626936	1505	1550	2,2,2	-	257.811	0.972	Yes	CP078883
HpGP-GTM-004	Guatemala	1	1717839	1566	1611	2,2,2	(+)	3740.73	0.996	No	CP082187
HpGP-GTM-007	Guatemala	1	1616709	1486	1531	2,2,2	+	2995.66	0.997	Yes	CP078882
HpGP-GTM-010	Guatemala	1	1657923	1511	1556	2,2,2	+	2136.95	0.998	Yes	CP078881
HpGP-HON-001	Honduras	1	1633579	1510	1555	2,2,2	(+)	361	0.997	Yes	CP079535
HpGP-HON-002	Honduras	1	1625340	1492	1537	2,2,2	+	314	0.995	Yes	CP079534
HpGP-HON-003	Honduras	1	1685063	1532	1577	2,2,2	+	1569.06	0.997	Yes	CP079533
HpGP-HON-004	Honduras	1	1630226	1493	1538	2,2,2	+	754.914	0.995	Yes	CP079532
HpGP-HON-005	Honduras	1	1668680	1533	1578	2,2,2	+	743.577	0.996	Yes	CP079531
HpGP-HON-006	Honduras	1	1661292	1516	1561	2,2,2	+	2464.68	0.994	Yes	CP079530
HpGP-HON-007	Honduras	1	1685659	1543	1588	2,2,2	+	906.133	0.997	Yes	CP079529
HpGP-HON-009	Honduras	1	1626855	1505	1550	2,2,2	+	3038.95	0.989	Yes	CP079527
HpGP-HON-010	Honduras	1	1665705	1523	1568	2,2,2	+	721.942	0.997	Yes	CP079526
HpGP-HON-011	Honduras	1	1610847	1481	1526	2,2,2	+	3327.91	0.995	Yes	CP079525
HpGP-HON-012	Honduras	1	1607767	1472	1517	2,2,2	+	820.259	0.995	Yes	CP079524
HpGP-HON-013	Honduras	1	1652401	1511	1556	2,2,2	+	1155.07	0.998	Yes	CP079523
HpGP-HON-014	Honduras	1	1696080	1556	1601	2,2,2	+	850.22	0.995	Yes	CP079522
HpGP-HON-015	Honduras	1	1612896	1491	1536	2,2,2	+	2169.31	0.997	Yes	CP079521
HpGP-HON-016	Honduras	1	1628975	1502	1547	2,2,2	+	761.578	0.997	Yes	CP079520
HpGP-HON-017	Honduras	1	1640975	1500	1545	2,2,2	+	1248.77	0.995	Yes	CP079519
HpGP-HON-018	Honduras	1	1644126	1499	1544	2,2,2	+	1000.35	0.998	Yes	CP079518
HpGP-HON-019	Honduras	1	1652372	1516	1561	2,2,2	+	880.158	0.995	Yes	CP079517
HpGP-HON-020	Honduras	1	1632447	1499	1544	2,2,2	+	1948.86	0.994	Yes	CP079516
HpGP-HON-021	Honduras	1	1687777	1560	1605	2,2,2	+	518	0.996	Yes	CP079515
HpGP-HON-023	Honduras	1	1616582	1484	1529	2,2,2	+	813.203	0.998	Yes	CP079513
HpGP-HON-024	Honduras	1	1586336	1472	1517	2,2,2	-	889.404	0.995	Yes	CP079512
HpGP-HON-025	Honduras	1	1678645	1551	1596	2,2,2	+	1015.25	0.998	Yes	CP079511
HpGP-HON-026	Honduras	1	1621856	1499	1544	2,2,2	+	377	0.998	Yes	CP079510
HpGP-HON-027	Honduras	1	1595943	1464	1509	2,2,2	-	332	0.997	Yes	CP079509
HpGP-HON-028	Honduras	1	1727168	1599	1644	2,2,2	+	366	0.998	Yes	CP079508
HpGP-IDN-001	Indonesia	1	1690436	1557	1602	2,2,2	+	993.224	0.99	Yes	CP078880
HpGP-IDN-002	Indonesia	1	1543558	1444	1489	2,2,2	+	1035.11	0.992	Yes	CP078879
HpGP-IDN-003	Indonesia	1	1595235	1466	1511	2,2,2	-	1208.87	0.997	Yes	CP078878
HpGP-IDN-004	Indonesia	1	1595772	1475	1520	2,2,2	+	1610.33	0.997	Yes	CP078877
HpGP-IDN-005	Indonesia	1	1609427	1499	1544	2,2,2	+	1352.38	0.994	Yes	CP078876
HpGP-IDN-006	Indonesia	1	1585238	1464	1509	2,2,2	-	1277.62	0.997	Yes	CP078875
HpGP-IDN-007	Indonesia	1	1572735	1462	1507	2,2,2	+	1364.74	0.99	Yes	CP078874
HpGP-IDN-008	Indonesia	1	1566738	1459	1504	2,2,2	+	1356.46	0.997	Yes	CP078873
HpGP-IDN-009	Indonesia	1	1639347	1496	1541	2,2,2	-	1172.08	0.997	Yes	CP078872
HpGP-IDN-010	Indonesia	1	1632885	1509	1554	2,2,2	+	986.508	0.99	Yes	CP078871
HpGP-IDN-011	Indonesia	1	1555685	1443	1488	2,2,2	+	780.972	0.99	Yes	CP078870
HpGP-IND-001	India	1	1615201	1508	1553	2,2,2	+	1232.1	0.995	Yes	CP078869
HpGP-IND-002	India	1	1651221	1537	1582	2,2,2	+	969.038	0.995	Yes	CP078868
HpGP-IND-003	India	1	1682350	1547	1592	2,2,2	+	795.704	0.995	Yes	CP078867
HpGP-IND-004	India	1	1620444	1499	1544	2,2,2	-	266.276	0.976	Yes	CP078866
HpGP-IND-005	India	1	1594733	1472	1517	2,2,2	+	293.062	0.979	Yes	CP078865
HpGP-IND-006	India	1	1670468	1543	1588	2,2,2	+	206.762	0.963	Yes	CP078864
HpGP-IND-007	India	1	1634213	1511	1556	2,2,2	+	885.663	0.998	Yes	CP078863
HpGP-IND-008	India	1	1629937	1508	1553	2,2,2	+	266.26	0.977	Yes	CP078862
HpGP-IND-009	India	1	1626935	1495	1540	2,2,2	+	249.801	0.992	Yes	CP078861
HpGP-IND-010	India	1	1604992	1482	1527	2,2,2	+	240.107	0.995	Yes	CP078860
HpGP-IRN-001	Iran	1	1697603	1558	1602	2,2,2	+	1077.13	0.994	Yes	CP078859
HpGP-IRN-002	Iran	1	1565284	1444	1490	3,2,2	-	770.064	0.997	Yes	CP078858
HpGP-IRN-003	Iran	1	1621731	1505	1549	2,2,2	-	1210.12	0.997	Yes	CP078857
HpGP-IRN-009	Iran	1	1609279	1486	1531	2,2,2	(+)	1025.38	0.995	Yes	CP078856
HpGP-ISL-001	Iceland	1	1644915	1518	1563	2,2,2	-	2702.04	0.997	Yes	CP078855
HpGP-ISL-002	Iceland	1	1603320	1472	1517	2,2,2	-	2318.49	0.999	Yes	CP078854
HpGP-ISL-003	Iceland	1	1610420	1491	1536	2,2,2	-	2180.74	0.994	Yes	CP078853
HpGP-ISL-004	Iceland	1	1589350	1475	1520	2,2,2	-	3381.56	0.995	Yes	CP078852
HpGP-ISL-005	Iceland	1	1622439	1494	1539	2,2,2	-	2269.7	0.989	Yes	CP078851
HpGP-ISL-006	Iceland	1	1676412	1550	1595	2,2,2	+	963.39	0.992	Yes	CP078850
HpGP-ISL-007	Iceland	1	1582374	1457	1502	2,2,2	-	2058	0.998	Yes	CP078849
HpGP-ISL-008	Iceland	1	1577658	1467	1512	2,2,2	-	2585.88	0.997	Yes	CP078848
HpGP-ISL-009	Iceland	1	1568124	1458	1504	3,2,2	-	3529.54	0.995	Yes	CP078847
HpGP-ISL-010	Iceland	1	1561874	1435	1480	2,2,2	-	1391.99	0.998	Yes	CP078846
HpGP-ISL-011	Iceland	1	1617769	1498	1543	2,2,2	+	972.514	0.994	Yes	CP078845
HpGP-ISR-001	Israel	1	1643060	1498	1543	2,2,2	-	1190.42	0.997	Yes	CP078844
HpGP-ISR-002	Israel	1	1639305	1517	1562	2,2,2	-	1501.44	0.998	Yes	CP078843
HpGP-ISR-003	Israel	1	1681792	1542	1587	2,2,2	+	1231.67	0.999	Yes	CP078842
HpGP-ISR-004	Israel	1	1642907	1516	1561	2,2,2	-	941.92	0.992	Yes	CP078841
HpGP-ISR-005	Israel	1	1630843	1499	1544	2,2,2	-	996.08	0.995	Yes	CP078840
HpGP-ISR-006	Israel	1	1625394	1484	1529	2,2,2	+	1491.48	0.997	Yes	CP078839
HpGP-ISR-007	Israel	1	1615684	1475	1520	2,2,2	-	2155.79	0.999	Yes	CP078838
HpGP-ISR-008	Israel	1	1673645	1531	1576	2,2,2	-	1506.35	0.995	Yes	CP078837
HpGP-ISR-009	Israel	1	1609976	1488	1533	2,2,2	-	854.846	0.997	Yes	CP078836
HpGP-ISR-010	Israel	1	1625246	1499	1544	2,2,2	-	583.425	0.994	Yes	CP078835
HpGP-ITA-001	Italy	1	1591443	1464	1509	2,2,2	-	845.88	0.994	Yes	CP079507
HpGP-ITA-002	Italy	1	1622199	1496	1542	3,2,2	-	1097.9	0.996	Yes	CP079506
HpGP-ITA-003	Italy	1	1614725	1502	1547	2,2,2	(+)	813.921	0.997	Yes	CP079505
HpGP-ITA-004	Italy	1	1633683	1509	1554	2,2,2	(+)	870.03	0.998	Yes	CP079504
HpGP-ITA-005	Italy	1	1616208	1490	1535	2,2,2	-	1343.55	0.997	Yes	CP079503
HpGP-ITA-006	Italy	1	1592030	1477	1522	2,2,2	-	1610.84	0.997	Yes	CP079502
HpGP-ITA-007	Italy	1	1612055	1490	1535	2,2,2	+	1189.56	0.994	Yes	CP079501
HpGP-ITA-008	Italy	1	1607997	1472	1517	2,2,2	+	724.951	0.995	Yes	CP079500
HpGP-ITA-009	Italy	1	1689382	1565	1610	2,2,2	+	666.095	0.998	Yes	CP079499
HpGP-ITA-010	Italy	1	1617268	1479	1524	2,2,2	-	1344.58	0.995	Yes	CP079498
HpGP-ITA-011	Italy	1	1569490	1437	1482	2,2,2	-	1112.25	0.994	Yes	CP079497
HpGP-ITA-012	Italy	1	1629571	1517	1562	2,2,2	+	1499.47	0.998	Yes	CP079496
HpGP-ITA-013	Italy	1	1617418	1495	1540	2,2,2	-	1049.04	0.995	Yes	CP079495
HpGP-ITA-014	Italy	1	1683999	1543	1588	2,2,2	+	1173.25	0.997	Yes	CP079494
HpGP-ITA-015	Italy	1	1673871	1570	1615	2,2,2	+	1197.01	0.995	Yes	CP079493
HpGP-ITA-016	Italy	1	1643630	1517	1562	2,2,2	+	1195.38	0.997	Yes	CP079492
HpGP-ITA-017	Italy	1	1648455	1523	1568	2,2,2	(+)	1128.33	0.996	Yes	CP079491
HpGP-ITA-018	Italy	1	1689782	1571	1616	2,2,2	+	1572.09	0.998	Yes	CP079490
HpGP-ITA-019	Italy	1	1684588	1552	1597	2,2,2	+	1312.93	0.995	Yes	CP079489
HpGP-ITA-020	Italy	1	1641286	1495	1540	2,2,2	+	1108.45	0.997	Yes	CP079488
HpGP-ITA-022	Italy	1	1644985	1516	1561	2,2,2	+	1276.74	0.998	Yes	CP079487
HpGP-ITA-023	Italy	1	1672996	1543	1588	2,2,2	+	1500.34	0.998	Yes	CP079486
HpGP-ITA-024	Italy	1	1644570	1518	1563	2,2,2	+	1019.11	0.998	Yes	CP079485
HpGP-ITA-025	Italy	1	1585545	1457	1502	2,2,2	-	1062.92	0.995	Yes	CP079484
HpGP-ITA-026	Italy	1	1664760	1541	1586	2,2,2	+	1696.5	0.999	Yes	CP079483
HpGP-ITA-027	Italy	1	1657711	1525	1570	2,2,2	+	2680.88	0.995	Yes	CP079482
HpGP-ITA-028	Italy	1	1620196	1495	1540	2,2,2	+	2373.89	0.998	Yes	CP079481
HpGP-ITA-029	Italy	1	1619028	1495	1540	2,2,2	+	1392.63	0.997	Yes	CP079480
HpGP-ITA-030	Italy	1	1624989	1504	1549	2,2,2	+	1970.1	0.997	Yes	CP079479
HpGP-JAP-002	Japan	1	1562309	1468	1513	2,2,2	(+)	1104.95	0.979	Yes	CP079478
HpGP-JAP-009	Japan	1	1621311	1495	1540	2,2,2	+	1001.31	0.986	Yes	CP079477
HpGP-JAP-010	Japan	1	1574397	1469	1514	2,2,2	+	1692.02	0.971	Yes	CP079476
HpGP-JAP-012	Japan	1	1578055	1472	1517	2,2,2	+	840.129	0.985	Yes	CP079475
HpGP-JAP-013	Japan	1	1602993	1495	1540	2,2,2	+	1235.73	0.978	Yes	CP079474
HpGP-JAP-015	Japan	1	1584499	1483	1528	2,2,2	+	1059.43	0.982	Yes	CP079473
HpGP-JAP-016	Japan	1	1611534	1504	1549	2,2,2	+	1167.49	0.984	Yes	CP079472
HpGP-JAP-017	Japan	1	1646976	1523	1568	2,2,2	+	1792.29	0.994	Yes	CP079471
HpGP-JAP-019	Japan	1	1576864	1485	1530	2,2,2	+	1111.07	0.986	Yes	CP079470
HpGP-JAP-021	Japan	1	1555891	1457	1502	2,2,2	+	811.951	0.978	Yes	CP079469
HpGP-JAP-022	Japan	1	1572869	1466	1511	2,2,2	+	1065.15	0.982	Yes	CP079468
HpGP-JAP-026	Japan	1	1573045	1469	1514	2,2,2	+	1037.36	0.976	Yes	CP079467
HpGP-JAP-028	Japan	1	1606474	1497	1542	2,2,2	+	800.11	0.987	Yes	CP079466
HpGP-JAP-029	Japan	1	1579445	1478	1523	2,2,2	(+)	1099.05	0.99	Yes	CP079465
HpGP-JAP-101	Japan	1	1571531	1473	1518	2,2,2	(+)	342.764	0.984	Yes	CP078834
HpGP-JAP-102	Japan	1	1630918	1506	1551	2,2,2	(+)	392.611	0.982	Yes	CP078833
HpGP-JAP-103	Japan	1	1543209	1453	1498	2,2,2	(+)	385.816	0.992	Yes	CP078832
HpGP-JAP-104	Japan	1	1629601	1498	1543	2,2,2	+	264.471	0.965	Yes	CP078831
HpGP-JAP-105	Japan	1	1555420	1437	1482	2,2,2	-	337.213	0.967	Yes	CP078830
HpGP-JAP-106	Japan	1	1594270	1475	1520	2,2,2	-	410.81	0.976	Yes	CP078829
HpGP-JAP-107	Japan	1	1585669	1476	1521	2,2,2	+	538.582	0.982	Yes	CP078828
HpGP-JAP-108	Japan	1	1561411	1446	1491	2,2,2	+	337.686	0.979	Yes	CP078827
HpGP-JAP-109	Japan	1	1585338	1476	1521	2,2,2	+	255.526	0.97	Yes	CP078826
HpGP-JAP-110	Japan	1	1666689	1528	1573	2,2,2	+	262.62	0.997	Yes	CP078825
HpGP-JAP-111	Japan	1	1563824	1467	1512	2,2,2	+	284.917	0.975	Yes	CP078824
HpGP-JAP-112	Japan	1	1578838	1475	1520	2,2,2	+	233.766	0.984	Yes	CP078823	F32	SAMD00060973
HpGP-JAP-113	Japan	1	1609003	1490	1535	2,2,2	+	1179.71	0.995	Yes	CP078822	F57	SAMD00060974
HpGP-JAP-114	Japan	1	1620727	1510	1555	2,2,2	+	277.711	0.968	Yes	CP078821
HpGP-JAP-115	Japan	1	1606574	1483	1528	2,2,2	+	287.413	0.979	Yes	CP078820
HpGP-JOR-001	Jordan	1	1641145	1509	1554	2,2,2	+	690.639	0.994	Yes	CP078819
HpGP-JOR-002	Jordan	1	1613253	1488	1533	2,2,2	-	3009.9	0.997	Yes	CP078818
HpGP-JOR-003	Jordan	1	1717221	1570	1615	2,2,2	+	841.145	0.99	Yes	CP078817
HpGP-JOR-004	Jordan	1	1681362	1544	1589	2,2,2	+	555.513	0.992	Yes	CP078816
HpGP-JOR-005	Jordan	1	1724222	1586	1631	2,2,2	+	802.179	0.997	Yes	CP078815
HpGP-JOR-006	Jordan	1	1725642	1577	1623	2,2,2	+	1311.1	0.991	Yes	CP078814
HpGP-JOR-007	Jordan	1	1670567	1532	1577	2,2,2	+	823.215	0.995	Yes	CP078813
HpGP-JOR-008	Jordan	1	1706861	1565	1610	2,2,2	+	570.415	0.997	Yes	CP078812
HpGP-JOR-009	Jordan	1	1632805	1501	1546	2,2,2	-	959.511	0.998	Yes	CP078811
HpGP-JOR-010	Jordan	1	1613086	1487	1532	2,2,2	+	642.941	0.992	Yes	CP078810
HpGP-KAZ-001	Kazakhstan	1	1660958	1536	1581	2,2,2	(+)	548.576	0.995	Yes	CP078809
HpGP-KAZ-002	Kazakhstan	1	1647055	1545	1590	2,2,2	+	728.742	0.994	Yes	CP078808
HpGP-KGZ-001	Kyrgyzistan	1	1668232	1523	1568	2,2,2	+	1004.82	0.997	Yes	CP078807
HpGP-KGZ-002	Kyrgyzistan	1	1725670	1589	1634	2,2,2	+	599.021	0.997	Yes	CP078806
HpGP-KGZ-003	Kyrgyzistan	1	1610669	1483	1528	2,2,2	-	894.808	0.996	Yes	CP078805
HpGP-KGZ-004	Kyrgyzistan	1	1676629	1546	1592	3,2,2	+	1510.43	0.997	Yes	CP078804
HpGP-KGZ-005	Kyrgyzistan	1	1633592	1495	1540	2,2,2	+	1362.96	0.992	Yes	CP078803
HpGP-KGZ-006	Kyrgyzistan	1	1650441	1532	1577	2,2,2	-	937.959	0.998	Yes	CP078802
HpGP-KGZ-007	Kyrgyzistan	1	1682539	1570	1615	2,2,2	(+)	671.603	0.993	Yes	CP078801
HpGP-KGZ-008	Kyrgyzistan	1	1682179	1525	1570	2,2,2	+	717.29	0.994	Yes	CP078800
HpGP-KGZ-009	Kyrgyzistan	1	1638002	1511	1556	2,2,2	+	1260.42	0.994	Yes	CP078799
HpGP-KGZ-010	Kyrgyzistan	1	1697762	1585	1631	3,2,2	+	1100.53	0.995	Yes	CP078798
HpGP-KOR-001	South Korea	1	1639173	1512	1557	2,2,2	+	172.359	0.987	Yes	CP079464
HpGP-KOR-002	South Korea	1	1597612	1488	1533	2,2,2	+	320.562	0.963	Yes	CP079463
HpGP-KOR-004	South Korea	1	1578635	1466	1511	2,2,2	+	283.862	0.987	Yes	CP079462
HpGP-KOR-005	South Korea	1	1635019	1517	1562	2,2,2	+	365.768	0.989	Yes	CP079461
HpGP-KOR-006	South Korea	1	1591078	1492	1537	2,2,2	+	717.395	0.986	Yes	CP079460
HpGP-KOR-007	South Korea	1	1573924	1467	1512	2,2,2	+	810.54	0.986	Yes	CP079459
HpGP-KOR-008	South Korea	1	1573168	1481	1526	2,2,2	+	668.095	0.99	Yes	CP079458
HpGP-KOR-009	South Korea	1	1595446	1488	1533	2,2,2	(+)	1230.36	0.989	Yes	CP079457
HpGP-KOR-010	South Korea	1	1582866	1481	1526	2,2,2	+	600.846	0.971	Yes	CP079456
HpGP-KOR-012	South Korea	1	1625995	1514	1559	2,2,2	+	892.955	0.965	Yes	CP079455
HpGP-KOR-013	South Korea	1	1620816	1514	1559	2,2,2	+	1913.29	0.99	Yes	CP078797
HpGP-KOR-014	South Korea	1	1558002	1452	1497	2,2,2	+	305.577	0.992	Yes	CP078796
HpGP-KOR-016	South Korea	1	1575407	1464	1509	2,2,2	+	241	0.992	Yes	CP078795
HpGP-KOR-019	South Korea	1	1622433	1502	1547	2,2,2	+	3581.84	0.994	Yes	CP078794
HpGP-KOR-020	South Korea	1	1648740	1535	1580	2,2,2	+	225.429	0.992	Yes	CP078793
HpGP-KOR-021	South Korea	1	1573564	1454	1499	2,2,2	+	358.902	0.99	Yes	CP078792
HpGP-KOR-022	South Korea	1	1566880	1456	1501	2,2,2	+	231.543	0.99	Yes	CP078791
HpGP-KOR-023	South Korea	1	1589076	1476	1521	2,2,2	(+)	263.667	0.986	Yes	CP078790
HpGP-KOR-024	South Korea	1	1621161	1494	1539	2,2,2	+	205.802	0.989	Yes	CP078789
HpGP-KOR-025	South Korea	1	1607001	1499	1544	2,2,2	+	234.318	0.984	Yes	CP078788
HpGP-KOR-027	South Korea	1	1623106	1496	1541	2,2,2	+	1713.7	0.99	Yes	CP078787
HpGP-KOR-028	South Korea	1	1571838	1459	1504	2,2,2	(+)	288.262	0.986	Yes	CP078786
HpGP-KOR-029	South Korea	1	1599356	1488	1533	2,2,2	+	147.935	0.992	Yes	CP078785
HpGP-KOR-032	South Korea	1	1641244	1525	1570	2,2,2	+	608.407	0.971	Yes	CP079454
HpGP-KOR-033	South Korea	1	1613357	1503	1548	2,2,2	+	562.723	0.97	Yes	CP079453
HpGP-KOR-034	South Korea	1	1602931	1492	1537	2,2,2	(+)	801.498	0.982	Yes	CP079452
HpGP-KOR-035	South Korea	1	1581821	1476	1521	2,2,2	+	441.279	0.962	Yes	CP079451
HpGP-KOR-036	South Korea	1	1620264	1505	1550	2,2,2	+	923.924	0.982	Yes	CP079450
HpGP-KOR-037	South Korea	1	1637274	1505	1550	2,2,2	+	1361.71	0.989	Yes	CP079449
HpGP-KOR-041	South Korea	1	1605825	1505	1550	2,2,2	+	722.262	0.967	Yes	CP079448
HpGP-KOR-042	South Korea	1	1593735	1483	1528	2,2,2	+	804.75	0.984	Yes	CP079447
HpGP-KOR-043	South Korea	1	1617008	1503	1548	2,2,2	+	767.515	0.992	Yes	CP079446
HpGP-KOR-044	South Korea	1	1608074	1498	1543	2,2,2	+	401.658	0.99	Yes	CP079445
HpGP-KOR-045	South Korea	1	1609731	1510	1555	2,2,2	+	442.981	0.973	Yes	CP079444
HpGP-KOR-046	South Korea	1	1611772	1481	1526	2,2,2	+	782.668	0.99	Yes	CP079443
HpGP-KOR-047	South Korea	1	1567034	1451	1496	2,2,2	+	1118.78	0.984	Yes	CP079442
HpGP-KOR-048	South Korea	1	1574538	1459	1504	2,2,2	+	683.89	0.967	Yes	CP079441
HpGP-KOR-049	South Korea	1	1615428	1500	1545	2,2,2	+	535.505	0.979	Yes	CP079440
HpGP-KOR-050	South Korea	1	1611527	1492	1537	2,2,2	(+)	868.1	0.99	Yes	CP079439
HpGP-KOR-051	South Korea	1	1619460	1498	1543	2,2,2	+	348.462	0.989	Yes	CP078784
HpGP-KOR-052	South Korea	1	1558379	1446	1491	2,2,2	+	222.975	0.99	Yes	CP078783
HpGP-KOR-053	South Korea	1	1561159	1449	1494	2,2,2	+	200.538	0.99	Yes	CP078782
HpGP-KOR-101	South Korea	1	1628820	1505	1550	2,2,2	+	690.016	0.989	Yes	CP079438
HpGP-KOR-105	South Korea	1	1593957	1491	1536	2,2,2	+	785.099	0.987	Yes	CP079437
HpGP-KOR-109	South Korea	1	1610271	1493	1538	2,2,2	+	1175.43	0.987	Yes	CP079436
HpGP-KOR-110	South Korea	1	1623221	1505	1550	2,2,2	+	539.261	0.987	Yes	CP079435
HpGP-KOR-111	South Korea	1	1637383	1512	1557	2,2,2	+	224.906	0.997	Yes	CP078781
HpGP-KOR-112	South Korea	1	1612791	1480	1525	2,2,2	+	3726.1	0.998	Yes	CP078780
HpGP-KOR-114	South Korea	1	1614990	1501	1546	2,2,2	+	332.913	0.99	Yes	CP078778
HpGP-KOR-115	South Korea	1	1572338	1465	1510	2,2,2	+	248.968	0.995	Yes	CP078777
HpGP-KOR-116	South Korea	1	1659610	1542	1587	2,2,2	+	261.103	0.992	Yes	CP078776
HpGP-KOR-117	South Korea	1	1594961	1499	1544	2,2,2	+	168.656	0.976	Yes	CP078504
HpGP-KOR-118	South Korea	1	1620101	1497	1542	2,2,2	+	208.258	0.984	Yes	CP078503
HpGP-KOR-119	South Korea	1	1588944	1487	1532	2,2,2	+	180.57	0.975	Yes	CP078502
HpGP-LAT-001	Latvia	1	1667401	1543	1588	2,2,2	+	446	0.997	Yes	CP094499
HpGP-LAT-002	Latvia	1	1609167	1502	1547	2,2,2	-	739.167	0.997	Yes	CP079433
HpGP-LAT-003	Latvia	1	1685446	1550	1595	2,2,2	+	111	0.998	Yes	CP094498
HpGP-LAT-004	Latvia	1	1673764	1548	1593	2,2,2	+	398	0.994	Yes	CP079431
HpGP-LAT-005	Latvia	1	1680090	1556	1601	2,2,2	+	152.906	0.979	Yes	CP079430
HpGP-LAT-006	Latvia	1	1655677	1552	1597	2,2,2	+	413	0.998	Yes	CP094497
HpGP-LAT-007	Latvia	1	1672884	1534	1579	2,2,2	+	2890.82	0.992	Yes	CP079428
HpGP-LAT-008	Latvia	1	1608981	1475	1520	2,2,2	-	753.592	0.992	Yes	CP079427
HpGP-LAT-009	Latvia	1	1650243	1504	1549	2,2,2	+	779.259	0.994	Yes	CP079426
HpGP-LAT-010	Latvia	1	1605087	1484	1529	2,2,2	+	176.22	0.973	Yes	CP079425
HpGP-LAT-011	Latvia	1	1656614	1510	1555	2,2,2	+	1057.01	0.986	Yes	CP078501
HpGP-LAT-012	Latvia	1	1642396	1530	1575	2,2,2	+	988.827	0.992	Yes	CP079424
HpGP-LAT-014	Latvia	1	1648207	1533	1578	2,2,2	+	2180.87	0.996	Yes	CP079422
HpGP-LAT-015	Latvia	1	1639778	1512	1557	2,2,2	+	1225.03	0.994	Yes	CP079421
HpGP-LAT-017	Latvia	1	1682262	1567	1612	2,2,2	+	247	0.994	Yes	CP079420
HpGP-LAT-018	Latvia	1	1642365	1517	1562	2,2,2	+	396	0.997	Yes	CP094496
HpGP-LAT-019	Latvia	1	1647783	1508	1553	2,2,2	+	113	0.997	Yes	CP079418
HpGP-LAT-020	Latvia	1	1704348	1584	1629	2,2,2	+	276.314	0.99	Yes	CP079417
HpGP-LAT-021	Latvia	1	1668928	1522	1567	2,2,2	+	2217.7	0.994	Yes	CP079416
HpGP-LAT-022	Latvia	1	1722162	1577	1622	2,2,2	+	2090.91	0.997	Yes	CP079415
HpGP-LAT-023	Latvia	1	1645794	1519	1565	3,2,2	+	2249.17	0.997	Yes	CP079414
HpGP-LAT-024	Latvia	1	1638412	1513	1558	2,2,2	+	1507.16	0.997	Yes	CP079413
HpGP-LAT-025	Latvia	1	1652134	1525	1570	2,2,2	+	2043.35	0.997	Yes	CP079412
HpGP-LAT-026	Latvia	1	1661550	1537	1582	2,2,2	+	1830.08	0.997	Yes	CP079411
HpGP-LAT-027	Latvia	1	1604477	1490	1535	2,2,2	+	1315.91	0.995	Yes	CP079410
HpGP-LAT-028	Latvia	1	1699060	1574	1619	2,2,2	+	1625.82	0.992	Yes	CP079409
HpGP-LAT-029	Latvia	1	1660539	1514	1559	2,2,2	+	1679.61	0.997	Yes	CP079408
HpGP-LAT-030	Latvia	1	1598205	1478	1523	2,2,2	+	1698.41	0.998	Yes	CP079407
HpGP-LAT-031	Latvia	1	1631110	1493	1538	2,2,2	+	228.429	0.99	Yes	CP078500
HpGP-LAT-032	Latvia	1	1657643	1515	1560	2,2,2	+	222.589	0.989	Yes	CP078499
HpGP-LAT-033	Latvia	1	1621704	1504	1549	2,2,2	-	248.182	0.992	Yes	CP078498
HpGP-LAT-034	Latvia	1	1619406	1492	1538	3,2,2	+	233.132	0.987	Yes	CP078497
HpGP-LAT-035	Latvia	1	1632598	1497	1542	2,2,2	+	209.71	0.978	Yes	CP078496
HpGP-LAT-036	Latvia	1	1651657	1536	1581	2,2,2	+	167.333	0.996	Yes	CP078495
HpGP-LIT-001	Lithuania	1	1677648	1563	1608	2,2,2	+	957.326	0.991	Yes	CP079406
HpGP-LIT-002	Lithuania	1	1603772	1513	1558	2,2,2	-	955.514	0.99	Yes	CP079405
HpGP-LIT-003	Lithuania	1	1650816	1518	1564	3,2,2	+	527.693	0.997	Yes	CP079404
HpGP-LIT-004	Lithuania	1	1674442	1541	1586	2,2,2	+	739.45	0.989	Yes	CP079403
HpGP-LIT-006	Lithuania	1	1631670	1497	1542	2,2,2	+	989.329	0.995	Yes	CP079402
HpGP-LIT-007	Lithuania	1	1694113	1571	1616	2,2,2	+	690.794	0.992	Yes	CP079401
HpGP-LIT-008	Lithuania	1	1552010	1429	1474	2,2,2	-	548.374	0.987	Yes	CP079400
HpGP-LIT-010	Lithuania	1	1674537	1548	1593	2,2,2	+	1249.73	0.99	Yes	CP079399
HpGP-LIT-012	Lithuania	1	1614136	1490	1535	2,2,2	-	418.105	0.991	Yes	CP079398
HpGP-LIT-013	Lithuania	1	1654125	1529	1574	2,2,2	+	555.47	0.995	Yes	CP079397
HpGP-LIT-020	Lithuania	1	1607678	1485	1530	2,2,2	+	942.935	0.997	Yes	CP079396
HpGP-LIT-021	Lithuania	1	1684671	1568	1613	2,2,2	+	1080.84	0.999	Yes	CP078494
HpGP-LIT-023	Lithuania	1	1644498	1535	1580	2,2,2	+	473.987	0.994	Yes	CP079395
HpGP-LIT-024	Lithuania	1	1719962	1578	1623	2,2,2	+	460.486	0.994	Yes	CP079394
HpGP-LIT-025	Lithuania	1	1667509	1535	1580	2,2,2	-	530.493	0.994	Yes	CP079393
HpGP-LIT-026	Lithuania	1	1671520	1536	1581	2,2,2	+	1529.38	0.998	Yes	CP078493
HpGP-LIT-028	Lithuania	1	1672940	1532	1577	2,2,2	+	3218.95	0.995	Yes	CP078492
HpGP-LIT-029	Lithuania	1	1631464	1502	1547	2,2,2	+	752.793	0.995	Yes	CP079392
HpGP-LIT-030	Lithuania	1	1652702	1534	1579	2,2,2	+	751.438	0.989	Yes	CP079391
HpGP-LIT-031	Lithuania	1	1655223	1527	1572	2,2,2	+	1673.09	0.998	Yes	CP078491
HpGP-LIT-032	Lithuania	1	1616573	1496	1541	2,2,2	+	843.822	0.997	Yes	CP078490
HpGP-LIT-035	Lithuania	1	1633016	1511	1556	2,2,2	+	562.527	0.977	Yes	CP079390
HpGP-LIT-041	Lithuania	1	1657925	1519	1564	2,2,2	-	3014.57	0.997	Yes	CP078489
HpGP-MAL-002	Malaysia	1	1682359	1544	1589	2,2,2	+	671.5	0.991	Yes	CP079388
HpGP-MAL-003	Malaysia	1	1605592	1480	1525	2,2,2	(+)	581.059	0.988	Yes	CP079387	UM085	SAMN02214238
HpGP-MAL-004	Malaysia	1	1649360	1516	1562	3,2,2	+	973.868	0.997	Yes	CP079386
HpGP-MAL-005	Malaysia	1	1586094	1485	1530	2,2,2	+	1347.25	0.979	Yes	CP079385
HpGP-MAL-006	Malaysia	1	1664417	1530	1575	2,2,2	+	385.869	0.989	Yes	CP079384	UM163	SAMN03774879
HpGP-MAL-007	Malaysia	1	1699103	1554	1599	2,2,2	+	680.278	0.987	Yes	CP079383
HpGP-MAL-008	Malaysia	1	1558732	1453	1498	2,2,2	(+)	620.121	0.981	Yes	CP079382
HpGP-MAL-010	Malaysia	1	1617509	1502	1547	2,2,2	+	522.272	0.989	Yes	CP079381
HpGP-MAL-012	Malaysia	1	1591039	1465	1510	2,2,2	+	820.464	0.992	Yes	CP079380
HpGP-MAL-015	Malaysia	1	1612622	1490	1535	2,2,2	+	868.744	0.99	Yes	CP079379
HpGP-MAL-016	Malaysia	1	1671907	1548	1593	2,2,2	+	1415.76	0.989	Yes	CP079378
HpGP-MAL-017	Malaysia	1	1590675	1473	1518	2,2,2	+	1261.85	0.994	Yes	CP079377
HpGP-MAL-018	Malaysia	1	1622971	1496	1541	2,2,2	+	1178.49	0.987	Yes	CP079376
HpGP-MAL-019	Malaysia	1	1615796	1482	1527	2,2,2	(+)	687.809	0.982	Yes	CP079375
HpGP-MAL-020	Malaysia	1	1583392	1470	1515	2,2,2	(+)	1201.36	0.975	Yes	CP079374
HpGP-MAL-021	Malaysia	1	1658488	1533	1578	2,2,2	+	908.272	0.99	Yes	CP079373
HpGP-MAL-022	Malaysia	1	1574201	1464	1509	2,2,2	+	2038.53	0.99	Yes	CP079372
HpGP-MAL-023	Malaysia	1	1582641	1476	1521	2,2,2	+	606.415	0.982	Yes	CP079371
HpGP-MAL-025	Malaysia	1	1632926	1502	1547	2,2,2	+	1120.96	0.994	Yes	CP079370
HpGP-MEX-001	Mexico	1	1706154	1565	1610	2,2,2	+	792.239	0.997	Yes	CP079369
HpGP-MEX-002	Mexico	1	1676517	1545	1590	2,2,2	+	434.613	0.992	Yes	CP079368
HpGP-MEX-003	Mexico	1	1667742	1549	1594	2,2,2	+	235.857	0.989	Yes	CP079367
HpGP-MEX-004	Mexico	1	1621730	1495	1540	2,2,2	+	378.7	0.986	Yes	CP079366
HpGP-MEX-006	Mexico	1	1654022	1508	1553	2,2,2	+	3088.64	0.989	Yes	CP079365
HpGP-MEX-007	Mexico	1	1575038	1443	1488	2,2,2	-	742.521	0.992	Yes	CP079364
HpGP-MEX-008	Mexico	1	1642782	1505	1550	2,2,2	-	1238.31	0.994	Yes	CP079363
HpGP-MEX-009	Mexico	1	1569832	1443	1488	2,2,2	-	241.106	0.991	Yes	CP079362
HpGP-MEX-010	Mexico	1	1658652	1526	1571	2,2,2	+	406.046	0.989	Yes	CP079361
HpGP-MEX-012	Mexico	1	1653021	1504	1549	2,2,2	+	566.999	0.995	Yes	CP079360
HpGP-MEX-023	Mexico	1	1595213	1490	1535	2,2,2	(+)	361.579	0.994	Yes	CP079359
HpGP-MEX-024	Mexico	1	1657324	1541	1586	2,2,2	+	700.402	0.995	Yes	CP079358
HpGP-MEX-027	Mexico	1	1664528	1536	1581	2,2,2	+	1270.36	0.992	Yes	CP079357
HpGP-MEX-028	Mexico	1	1562280	1450	1495	2,2,2	-	227.901	0.967	Yes	CP079356
HpGP-MEX-032	Mexico	1	1631020	1514	1559	2,2,2	+	1210.33	0.995	Yes	CP079355
HpGP-MEX-035	Mexico	1	1632040	1495	1540	2,2,2	+	217.666	0.994	Yes	CP079354
HpGP-MEX-040	Mexico	1	1661496	1516	1561	2,2,2	+	1138.6	0.99	Yes	CP079353
HpGP-MEX-041	Mexico	1	1653195	1512	1557	2,2,2	+	181.433	0.989	Yes	CP079352
HpGP-MEX-043	Mexico	1	1656016	1513	1558	2,2,2	+	1166.33	0.998	Yes	CP079351
HpGP-MEX-044	Mexico	1	1696467	1548	1593	2,2,2	+	420.58	0.992	Yes	CP079350
HpGP-MEX-045	Mexico	1	1666989	1540	1585	2,2,2	+	215.763	0.989	Yes	CP078488
HpGP-MEX-046	Mexico	1	1694691	1539	1584	2,2,2	+	231.205	0.992	Yes	CP078487
HpGP-MMR-001	Myanmar	1	1631744	1504	1549	2,2,2	+	1146.44	0.998	Yes	CP078486
HpGP-MMR-002	Myanmar	1	1611443	1484	1529	2,2,2	+	1375.89	0.995	Yes	CP078485
HpGP-MMR-003	Myanmar	1	1640323	1513	1558	2,2,2	+	1155.48	0.998	Yes	CP078484
HpGP-MMR-004	Myanmar	1	1600135	1466	1511	2,2,2	+	1238.03	0.997	Yes	CP078483
HpGP-MMR-005	Myanmar	1	1597597	1474	1519	2,2,2	+	1143.73	0.998	Yes	CP078482
HpGP-MMR-006	Myanmar	1	1568847	1446	1491	2,2,2	+	837.112	0.998	Yes	CP078481
HpGP-MMR-007	Myanmar	1	1576851	1447	1492	2,2,2	+	906.197	0.998	Yes	CP078480
HpGP-MMR-008	Myanmar	1	1567940	1448	1493	2,2,2	+	739.696	0.999	Yes	CP078479
HpGP-MMR-009	Myanmar	1	1609424	1480	1525	2,2,2	+	977.682	0.998	Yes	CP078478
HpGP-MMR-010	Myanmar	1	1612778	1486	1531	2,2,2	+	702.441	0.992	Yes	CP078477
HpGP-MMR-011	Myanmar	1	1582122	1460	1505	2,2,2	+	788.785	0.995	Yes	CP078476
HpGP-MMR-012	Myanmar	1	1618041	1491	1536	2,2,2	+	634.029	0.99	Yes	CP078475
HpGP-NGA-006	Nigeria	1	1650836	1505	1550	2,2,2	+	1010.38	0.997	Yes	CP078474
HpGP-NGA-010	Nigeria	1	1638223	1515	1560	2,2,2	+	457.409	0.994	Yes	CP078473
HpGP-NGA-017	Nigeria	1	1695242	1547	1592	2,2,2	(+)	3402.79	0.994	Yes	CP078472
HpGP-NGA-019	Nigeria	1	1650902	1521	1566	2,2,2	+	812.147	0.997	Yes	CP078471
HpGP-NPL-001	Nepal	1	1616123	1487	1532	2,2,2	+	971.5	0.998	Yes	CP078470
HpGP-NPL-002	Nepal	1	1599923	1479	1524	2,2,2	-	987.839	0.998	Yes	CP078469
HpGP-NPL-003	Nepal	1	1692116	1565	1610	2,2,2	+	640.256	0.997	Yes	CP078468
HpGP-NPL-004	Nepal	1	1666477	1524	1569	2,2,2	+	757.633	0.99	Yes	CP078467
HpGP-NPL-005	Nepal	1	1596329	1462	1507	2,2,2	+	742.374	0.997	Yes	CP078466
HpGP-NPL-006	Nepal	1	1596442	1463	1508	2,2,2	+	844.475	0.998	Yes	CP078465
HpGP-NPL-007	Nepal	1	1645201	1521	1566	2,2,2	+	727.281	0.994	Yes	CP078464
HpGP-NPL-008	Nepal	1	1603512	1483	1528	2,2,2	+	926.352	0.998	Yes	CP078463
HpGP-NPL-009	Nepal	1	1730412	1605	1650	2,2,2	+	756.39	0.995	Yes	CP078462
HpGP-NPL-010	Nepal	1	1658501	1539	1584	2,2,2	+	609.632	0.998	Yes	CP078461
HpGP-NPL-011	Nepal	1	1620053	1498	1543	2,2,2	+	577.698	0.992	Yes	CP078460
HpGP-NPL-012	Nepal	1	1632825	1511	1556	2,2,2	+	723.115	0.995	Yes	CP078459
HpGP-NPL-013	Nepal	1	1635285	1507	1552	2,2,2	+	649.037	0.99	Yes	CP078458
HpGP-PER-011	Peru	1	1663843	1525	1570	2,2,2	+	568.02	0.997	Yes	CP079349
HpGP-PER-013	Peru	1	1690356	1556	1601	2,2,2	+	1277.89	0.995	Yes	CP079348
HpGP-PER-014	Peru	1	1638323	1508	1553	2,2,2	+	537.726	0.997	Yes	CP079347
HpGP-PER-016	Peru	1	1689378	1555	1600	2,2,2	+	244	0.994	Yes	CP079345
HpGP-PER-017	Peru	1	1757475	1607	1652	2,2,2	+	919.312	0.992	Yes	CP079344
HpGP-PER-018	Peru	1	1662753	1529	1574	2,2,2	+	1201.65	0.992	Yes	CP079343
HpGP-PER-019	Peru	1	1657313	1534	1579	2,2,2	+	678.019	0.989	Yes	CP079342
HpGP-PER-020	Peru	1	1687602	1540	1585	2,2,2	+	845.265	0.992	Yes	CP079341
HpGP-PER-021	Peru	1	1660874	1531	1578	2,2,2	+	812.362	0.996	Yes	CP079340
HpGP-PER-101	Peru	1	1647544	1525	1570	2,2,2	+	3058.05	0.997	Yes	CP078457
HpGP-PER-102	Peru	1	1677482	1529	1574	2,2,2	+	1580.68	0.995	Yes	CP078456
HpGP-PER-103	Peru	1	1661938	1531	1576	2,2,2	-	2082.85	0.997	Yes	CP078455
HpGP-PER-104	Peru	1	1686285	1550	1595	2,2,2	+	2839.04	0.992	Yes	CP078454
HpGP-PER-105	Peru	1	1645339	1505	1550	2,2,2	+	2098.37	0.997	Yes	CP078453
HpGP-PER-106	Peru	1	1603400	1472	1517	2,2,2	+	3436.81	0.997	Yes	CP078452
HpGP-PER-107	Peru	1	1688447	1553	1598	2,2,2	+	2581.03	0.994	Yes	CP078451
HpGP-PER-108	Peru	1	1657757	1512	1557	2,2,2	+	3031.78	0.994	Yes	CP078450
HpGP-PER-109	Peru	1	1619800	1492	1537	2,2,2	+	3545.1	0.994	Yes	CP078449
HpGP-PER-110	Peru	1	1636263	1511	1556	2,2,2	+	2519.68	0.995	Yes	CP078448
HpGP-PER-111	Peru	1	1623603	1503	1548	2,2,2	+	3090.6	0.997	Yes	CP078447
HpGP-PER-112	Peru	1	1651932	1506	1551	2,2,2	+	1870.19	0.998	Yes	CP078446
HpGP-PER-113	Peru	1	1658267	1530	1575	2,2,2	+	3247.37	0.994	Yes	CP078445
HpGP-PER-114	Peru	1	1679581	1551	1596	2,2,2	+	2843.8	0.994	Yes	CP078444
HpGP-PER-115	Peru	1	1652370	1511	1556	2,2,2	+	2787.04	0.994	Yes	CP078443
HpGP-PER-116	Peru	1	1692634	1540	1585	2,2,2	+	725.799	0.998	Yes	CP078442
HpGP-PER-117	Peru	1	1689598	1562	1607	2,2,2	+	3288	0.998	Yes	CP078441
HpGP-PER-119	Peru	1	1655482	1504	1549	2,2,2	+	3742.81	0.992	Yes	CP078440
HpGP-PER-121	Peru	1	1639402	1507	1552	2,2,2	+	2498.22	0.998	Yes	CP078439
HpGP-PER-124	Peru	1	1650052	1517	1562	2,2,2	+	3036.98	0.997	Yes	CP078438
HpGP-PER-130	Peru	1	1637506	1514	1559	2,2,2	+	4280.66	0.995	Yes	CP078437
HpGP-PER-136	Peru	1	1660283	1524	1570	2,2,2	+	5499.76	0.995	Yes	CP078436
HpGP-PER-138	Peru	1	1683001	1545	1590	2,2,2	+	3555.36	0.995	Yes	CP078435
HpGP-PER-140	Peru	1	1655604	1514	1559	2,2,2	+	2981.26	0.995	Yes	CP078434
HpGP-POL-001	Poland	1	1633993	1511	1556	2,2,2	+	1129.98	0.995	Yes	CP078433
HpGP-POL-002	Poland	1	1628401	1502	1547	2,2,2	-	1409.71	0.997	Yes	CP078432
HpGP-POL-003	Poland	1	1568530	1448	1493	2,2,2	-	1012.59	0.995	Yes	CP078431
HpGP-POL-004	Poland	1	1591337	1469	1514	2,2,2	-	1443.3	0.992	Yes	CP078430
HpGP-POL-005	Poland	1	1645618	1507	1552	2,2,2	+	1738.97	0.998	Yes	CP078429
HpGP-POL-006	Poland	1	1556705	1441	1486	2,2,2	-	2025.47	0.998	Yes	CP078428
HpGP-POL-007	Poland	1	1685207	1563	1608	2,2,2	+	801.144	0.995	Yes	CP078427
HpGP-POL-008	Poland	1	1579734	1465	1510	2,2,2	-	1230.84	0.994	Yes	CP078426
HpGP-POL-009	Poland	1	1672002	1559	1604	2,2,2	+	1463.44	0.997	Yes	CP078425
HpGP-POL-010	Poland	1	1629212	1490	1535	2,2,2	-	1484.16	0.997	Yes	CP078424
HpGP-POL-101	Poland	1	1559373	1441	1486	2,2,2	-	513.432	0.995	Yes	CP078423
HpGP-POL-102	Poland	1	1648499	1533	1578	2,2,2	+	545.326	0.995	Yes	CP078422
HpGP-POL-103	Poland	1	1644321	1524	1570	3,2,2	+	535.961	0.998	Yes	CP078421
HpGP-POL-104	Poland	1	1669729	1549	1595	3,2,2	+	532.166	0.997	Yes	CP078420
HpGP-POL-105	Poland	1	1552166	1434	1479	2,2,2	-	409.011	0.994	Yes	CP078419
HpGP-POL-106	Poland	1	1560843	1456	1501	2,2,2	-	589.149	0.994	Yes	CP078418
HpGP-POL-107	Poland	1	1648427	1521	1566	2,2,2	-	608.092	0.99	Yes	CP078417
HpGP-POL-108	Poland	1	1560828	1458	1503	2,2,2	-	550.412	0.997	Yes	CP078416
HpGP-POL-109	Poland	1	1629884	1517	1562	2,2,2	-	624.559	0.994	Yes	CP078415
HpGP-POL-110	Poland	1	1590582	1470	1515	2,2,2	-	540.248	0.994	Yes	CP078414
HpGP-POR-001	Portugal	1	1623106	1486	1531	2,2,2	-	497.421	0.997	Yes	CP079339
HpGP-POR-002	Portugal	1	1625342	1503	1548	2,2,2	+	540.03	0.994	Yes	CP079338
HpGP-POR-003	Portugal	1	1607602	1476	1521	2,2,2	-	476.844	0.995	Yes	CP079337
HpGP-POR-004	Portugal	1	1650708	1552	1597	2,2,2	+	580.468	0.997	Yes	CP079336
HpGP-POR-005	Portugal	1	1688313	1545	1590	2,2,2	+	786.493	0.992	Yes	CP079335
HpGP-POR-006	Portugal	1	1612193	1477	1522	2,2,2	+	393.838	0.995	Yes	CP079334
HpGP-POR-007	Portugal	1	1595082	1476	1521	2,2,2	-	558.727	0.994	Yes	CP079333
HpGP-POR-008	Portugal	1	1592813	1475	1521	2,2,2	-	1046.95	0.997	Yes	CP079332
HpGP-POR-009	Portugal	1	1590970	1471	1516	2,2,2	-	746.711	0.994	Yes	CP079331
HpGP-POR-010	Portugal	1	1607134	1481	1526	2,2,2	-	986.986	0.995	Yes	CP079290
HpGP-POR-011	Portugal	1	1651002	1527	1572	2,2,2	-	674.558	0.995	Yes	CP079330
HpGP-POR-012	Portugal	1	1652397	1517	1562	2,2,2	+	1554.7	0.997	Yes	CP079329
HpGP-POR-013	Portugal	1	1648901	1525	1570	2,2,2	-	1101.22	0.997	Yes	CP079328
HpGP-POR-015	Portugal	1	1672479	1545	1590	2,2,2	-	896.149	0.994	Yes	CP079327
HpGP-POR-018	Portugal	1	1607128	1487	1532	2,2,2	-	454.386	0.996	Yes	CP079325
HpGP-POR-101	Portugal	1	1664529	1529	1574	2,2,2	-	398.458	0.989	Yes	CP078413
HpGP-POR-102	Portugal	1	1634780	1505	1550	2,2,2	-	876.006	0.995	Yes	CP078412
HpGP-POR-103	Portugal	1	1680148	1556	1601	2,2,2	-	839.202	0.996	Yes	CP078411
HpGP-POR-104	Portugal	1	1646702	1523	1568	2,2,2	+	2945.08	0.997	Yes	CP078410
HpGP-POR-105	Portugal	1	1623888	1514	1559	2,2,2	-	824.847	0.997	Yes	CP078409
HpGP-POR-106	Portugal	1	1667966	1542	1587	2,2,2	-	884.787	0.998	Yes	CP078408
HpGP-POR-107	Portugal	1	1593322	1472	1517	2,2,2	-	647.624	0.99	Yes	CP078407
HpGP-POR-108	Portugal	1	1609654	1485	1530	2,2,2	-	696.624	0.997	Yes	CP078406
HpGP-POR-109	Portugal	1	1604158	1488	1534	3,2,2	-	1029.73	0.991	Yes	CP078405
HpGP-POR-110	Portugal	1	1696048	1530	1575	2,2,2	+	863.713	0.996	Yes	CP078404
HpGP-POR-111	Portugal	1	1676178	1559	1604	2,2,2	-	844.76	0.991	Yes	CP078403
HpGP-POR-112	Portugal	1	1660836	1545	1590	2,2,2	(+)	722.837	0.99	Yes	CP078402
HpGP-POR-113	Portugal	1	1667121	1538	1583	2,2,2	+	869.084	0.999	Yes	CP078401
HpGP-POR-114	Portugal	1	1634980	1491	1536	2,2,2	+	802.572	0.997	Yes	CP078400
HpGP-POR-115	Portugal	1	1674256	1545	1590	2,2,2	+	643.137	0.995	Yes	CP078399
HpGP-PRI-001	Puerto Rico	1	1577958	1471	1516	2,2,2	-	224.248	0.975	Yes	CP078398
HpGP-PRI-002	Puerto Rico	1	1626441	1518	1563	2,2,2	-	251.957	0.984	Yes	CP078397
HpGP-PRI-004	Puerto Rico	1	1589140	1483	1528	2,2,2	-	306.698	0.989	Yes	CP078396
HpGP-PRI-005	Puerto Rico	1	1629748	1510	1555	2,2,2	-	672.008	0.992	Yes	CP078395
HpGP-PRI-006	Puerto Rico	1	1625718	1505	1550	2,2,2	-	520.587	0.997	Yes	CP078394
HpGP-PRI-007	Puerto Rico	1	1637184	1524	1569	2,2,2	-	464.058	0.999	Yes	CP078393
HpGP-PRI-008	Puerto Rico	1	1672760	1533	1578	2,2,2	+	517.695	0.994	Yes	CP078392
HpGP-RUS-001	Russian Federation	1	1639931	1517	1562	2,2,2	+	894.538	0.992	Yes	CP078390
HpGP-RUS-002	Russian Federation	1	1568135	1439	1484	2,2,2	-	861.039	0.997	Yes	CP078389
HpGP-RUS-003	Russian Federation	1	1649624	1505	1550	2,2,2	+	1352.3	0.994	Yes	CP078388
HpGP-RUS-004	Russian Federation	1	1687731	1564	1609	2,2,2	+	524.435	0.995	Yes	CP078387
HpGP-RUS-006	Russian Federation	1	1657753	1537	1582	2,2,2	-	786.598	0.992	Yes	CP078386
HpGP-RUS-007	Russian Federation	1	1647615	1519	1564	2,2,2	+	632.443	0.998	Yes	CP078385
HpGP-RUS-008	Russian Federation	1	1605656	1484	1529	2,2,2	-	833.033	0.997	Yes	CP078384
HpGP-RUS-009	Russian Federation	1	1642568	1510	1555	2,2,2	+	596.478	0.994	Yes	CP078383
HpGP-RUS-010	Russian Federation	1	1675341	1537	1582	2,2,2	+	751.439	0.998	Yes	CP078382
HpGP-RUS-011	Russian Federation	1	1657348	1529	1574	2,2,2	-	989.083	0.998	Yes	CP078381
HpGP-SGP-002	Singapore	1	1599062	1494	1539	2,2,2	(+)	1337.4	0.992	Yes	CP078380
HpGP-SGP-003	Singapore	1	1634274	1522	1567	2,2,2	+	1469.1	0.992	Yes	CP078379
HpGP-SGP-004	Singapore	1	1614436	1522	1568	3,2,2	+	1414.12	0.985	Yes	CP078378
HpGP-SGP-005	Singapore	1	1637312	1500	1545	2,2,2	+	1221.56	0.99	Yes	CP078377
HpGP-SGP-006	Singapore	1	1611996	1497	1542	2,2,2	+	1266.23	0.99	Yes	CP078376
HpGP-SGP-007	Singapore	1	1571152	1454	1499	2,2,2	+	1298.37	0.99	Yes	CP078375
HpGP-SGP-008	Singapore	1	1602637	1484	1529	2,2,2	+	1239.89	0.992	Yes	CP078374
HpGP-SGP-009	Singapore	1	1630183	1511	1556	2,2,2	+	3057.9	0.992	Yes	CP078373
HpGP-SGP-012	Singapore	1	1609544	1488	1533	2,2,2	+	1970.27	0.99	Yes	CP078372
HpGP-SGP-013	Singapore	1	1559126	1450	1495	2,2,2	+	1323.99	0.994	Yes	CP078371
HpGP-SGP-014	Singapore	1	1609419	1495	1540	2,2,2	+	557.37	0.987	Yes	CP078370
HpGP-SGP-015	Singapore	1	1688920	1571	1616	2,2,2	+	764.771	0.992	Yes	CP078369
HpGP-SGP-017	Singapore	1	1659728	1540	1585	2,2,2	+	609.247	0.989	Yes	CP078368
HpGP-SGP-018	Singapore	1	1634713	1514	1559	2,2,2	(+)	505.93	0.975	Yes	CP078367
HpGP-SGP-019	Singapore	1	1590963	1489	1534	2,2,2	+	568.957	0.994	Yes	CP078366
HpGP-SGP-024	Singapore	1	1572982	1465	1510	2,2,2	+	1230.72	0.99	Yes	CP078365
HpGP-SGP-026	Singapore	1	1635968	1513	1558	2,2,2	+	651.119	0.995	Yes	CP078364
HpGP-SGP-032	Singapore	1	1666714	1540	1585	2,2,2	+	889.267	0.99	Yes	CP078363
HpGP-SGP-033	Singapore	1	1639073	1509	1554	2,2,2	+	1057.61	0.992	Yes	CP078362
HpGP-SGP-036	Singapore	1	1617081	1500	1545	2,2,2	+	1419.99	0.992	Yes	CP078361
HpGP-SGP-038	Singapore	1	1648626	1520	1565	2,2,2	+	976.933	0.994	Yes	CP078360
HpGP-SPA-001	Spain	1	1628742	1497	1542	2,2,2	-	1096.29	0.995	Yes	CP079324
HpGP-SPA-002	Spain	1	1596992	1465	1511	3,2,2	-	607.389	0.997	Yes	CP079323
HpGP-SPA-003	Spain	1	1585832	1456	1501	2,2,2	-	889.748	0.992	Yes	CP079322
HpGP-SPA-004	Spain	1	1684148	1538	1584	2,2,2	+	326.865	0.999	Yes	CP079321
HpGP-SPA-005	Spain	1	1589083	1474	1519	2,2,2	-	315.045	0.995	Yes	CP079320
HpGP-SPA-006	Spain	1	1618074	1499	1544	2,2,2	-	253.157	0.994	Yes	CP079319
HpGP-SPA-007	Spain	1	1620104	1505	1550	2,2,2	-	701.949	0.992	Yes	CP079318
HpGP-SPA-008	Spain	1	1655397	1529	1574	2,2,2	-	403.208	0.995	Yes	CP079317
HpGP-SPA-009	Spain	1	1617114	1490	1535	2,2,2	-	449.208	0.994	Yes	CP079316
HpGP-SPA-010	Spain	1	1665059	1536	1581	2,2,2	-	952.387	0.997	Yes	CP079315
HpGP-SPA-011	Spain	1	1646998	1521	1566	2,2,2	+	493.872	0.992	Yes	CP079314
HpGP-SPA-012	Spain	1	1594396	1471	1516	2,2,2	-	526.285	0.997	Yes	CP079313
HpGP-SPA-013	Spain	1	1622709	1495	1540	2,2,2	+	358.99	0.991	Yes	CP079312
HpGP-SPA-014	Spain	1	1607215	1480	1525	2,2,2	+	548.123	0.995	Yes	CP079311
HpGP-SPA-015	Spain	1	1646794	1501	1546	2,2,2	+	328.575	0.998	Yes	CP079310
HpGP-SPA-016	Spain	1	1644442	1496	1541	2,2,2	+	543.596	0.99	Yes	CP079309
HpGP-SPA-017	Spain	1	1677543	1557	1602	2,2,2	+	335.938	0.996	Yes	CP079308
HpGP-SPA-018	Spain	1	1690854	1530	1575	2,2,2	+	291.827	0.997	Yes	CP079307
HpGP-SPA-019	Spain	1	1690205	1543	1588	2,2,2	+	998.687	0.998	Yes	CP079306
HpGP-SPA-020	Spain	1	1694839	1549	1594	2,2,2	+	284.764	0.998	Yes	CP079305
HpGP-SPA-101	Spain	1	1680860	1559	1604	2,2,2	-	658.347	0.992	Yes	CP078359
HpGP-SPA-102	Spain	1	1613450	1499	1544	2,2,2	-	726.439	0.996	Yes	CP078358
HpGP-SPA-103	Spain	1	1570531	1455	1500	2,2,2	-	599.529	0.998	Yes	CP078357
HpGP-SPA-104	Spain	1	1630461	1505	1550	2,2,2	-	560.665	0.994	Yes	CP078356
HpGP-SPA-105	Spain	1	1578300	1452	1497	2,2,2	-	691.145	0.995	Yes	CP078355
HpGP-SPA-107	Spain	1	1643944	1501	1547	3,2,2	-	801.245	0.997	Yes	CP078354
HpGP-SPA-108	Spain	1	1615293	1491	1536	2,2,2	-	1030.58	0.995	Yes	CP078353
HpGP-SPA-110	Spain	1	1567837	1439	1484	2,2,2	-	750.433	0.99	Yes	CP078352
HpGP-SPA-111	Spain	1	1570816	1450	1495	2,2,2	-	909.191	0.994	Yes	CP078351
HpGP-SPA-201	Spain	1	1676894	1539	1584	2,2,2	+	1498.99	0.995	Yes	CP078350
HpGP-SPA-202	Spain	1	1688307	1544	1589	2,2,2	+	1422.15	0.998	Yes	CP078349
HpGP-SPA-203	Spain	1	1617854	1477	1522	2,2,2	-	1066.48	0.994	Yes	CP078348
HpGP-SPA-204	Spain	1	1602682	1493	1538	2,2,2	-	1221.13	0.998	Yes	CP078347
HpGP-SPA-205	Spain	1	1576095	1456	1501	2,2,2	-	1642.49	0.995	Yes	CP078346
HpGP-SPA-206	Spain	1	1594754	1484	1529	2,2,2	-	1004.49	0.997	Yes	CP078345
HpGP-SPA-207	Spain	1	1644861	1524	1569	2,2,2	+	1216.78	0.995	Yes	CP078344
HpGP-SPA-209	Spain	1	1630938	1512	1557	2,2,2	-	1398.6	0.996	Yes	CP078343
HpGP-SPA-210	Spain	1	1587919	1471	1516	2,2,2	-	1358.26	0.997	Yes	CP078342
HpGP-SPA-301	Spain	1	1659411	1544	1589	2,2,2	+	1465.39	0.997	Yes	CP078341
HpGP-SPA-302	Spain	1	1633457	1512	1557	2,2,2	-	1356.46	0.995	Yes	CP078340
HpGP-SPA-303	Spain	1	1620854	1511	1556	2,2,2	(+)	1386.16	0.997	Yes	CP078339
HpGP-SPA-304	Spain	1	1627230	1499	1544	2,2,2	-	966.911	0.998	Yes	CP078338
HpGP-SPA-305	Spain	1	1665805	1538	1583	2,2,2	+	1647.32	0.999	Yes	CP078337
HpGP-SPA-306	Spain	1	1663034	1541	1586	2,2,2	-	1519.35	0.997	Yes	CP078336
HpGP-SPA-307	Spain	1	1573264	1449	1494	2,2,2	-	1171.86	0.995	Yes	CP078335
HpGP-SPA-308	Spain	1	1597856	1479	1524	2,2,2	-	1260.1	0.997	Yes	CP078334
HpGP-SPA-309	Spain	1	1671245	1550	1595	2,2,2	+	1691.96	0.996	Yes	CP078333
HpGP-SPA-310	Spain	1	1574831	1452	1497	2,2,2	-	1454.82	0.997	Yes	CP078332
HpGP-SPA-311	Spain	1	1619032	1492	1537	2,2,2	+	1236.89	0.998	Yes	CP078331
HpGP-SPA-312	Spain	1	1660119	1529	1574	2,2,2	+	610.103	0.997	Yes	CP078330
HpGP-SPA-313	Spain	1	1708308	1561	1606	2,2,2	+	984.933	0.997	Yes	CP078329
HpGP-SPA-314	Spain	1	1674867	1539	1584	2,2,2	+	1010.25	0.998	Yes	CP078328
HpGP-SPA-315	Spain	1	1639320	1495	1540	2,2,2	+	965.572	0.995	Yes	CP078327
HpGP-SPA-316	Spain	1	1639067	1522	1567	2,2,2	-	1114.04	0.998	Yes	CP078326
HpGP-SPA-317	Spain	1	1654233	1512	1559	3,2,3	+	906.546	1	Yes	CP078325
HpGP-SPA-318	Spain	1	1678202	1542	1587	2,2,2	+	1414.54	0.998	Yes	CP078324
HpGP-SPA-319	Spain	1	1722088	1594	1639	2,2,2	+	1358.26	0.998	Yes	CP078323
HpGP-SPA-320	Spain	1	1706210	1568	1613	2,2,2	+	835.499	0.995	Yes	CP078322
HpGP-SPA-321	Spain	1	1679943	1539	1584	2,2,2	+	841.229	0.998	Yes	CP078321
HpGP-SPA-322	Spain	1	1648827	1546	1591	2,2,2	+	1223.25	0.997	Yes	CP078320
HpGP-SPA-323	Spain	1	1697314	1568	1613	2,2,2	+	981.027	0.997	Yes	CP078319
HpGP-SPA-324	Spain	1	1586150	1467	1512	2,2,2	-	714.934	0.997	Yes	CP078318
HpGP-SPA-325	Spain	1	1678923	1533	1578	2,2,2	+	1025.5	0.994	Yes	CP078317
HpGP-SPA-401	Spain	1	1606438	1484	1529	2,2,2	-	1343.05	0.997	Yes	CP078316
HpGP-SPA-402	Spain	1	1695558	1538	1583	2,2,2	+	746.591	0.995	Yes	CP078315
HpGP-SPA-403	Spain	1	1656569	1506	1551	2,2,2	+	1574.66	0.998	Yes	CP078314
HpGP-SPA-404	Spain	1	1621300	1495	1540	2,2,2	+	1271.15	0.998	Yes	CP078313
HpGP-SPA-405	Spain	1	1699624	1582	1628	3,2,2	+	1126.39	0.997	Yes	CP078312
HpGP-SPA-406	Spain	1	1624145	1506	1551	2,2,2	-	1729.77	0.994	Yes	CP078311
HpGP-SPA-407	Spain	1	1648481	1514	1559	2,2,2	(+)	1033.42	0.994	Yes	CP078310
HpGP-SPA-409	Spain	1	1660290	1521	1566	2,2,2	+	816.564	0.995	Yes	CP078309
HpGP-SPA-413	Spain	1	1674489	1572	1617	2,2,2	-	1381.73	0.995	Yes	CP078308
HpGP-SPA-414	Spain	1	1590677	1474	1519	2,2,2	-	1350.55	0.997	Yes	CP078307
HpGP-SPA-501	Spain	1	1628105	1506	1551	2,2,2	-	954.954	0.997	Yes	CP078306
HpGP-SPA-502	Spain	1	1576526	1453	1498	2,2,2	-	1785.22	0.998	Yes	CP078305
HpGP-SPA-503	Spain	1	1635430	1522	1567	2,2,2	-	703.628	0.995	Yes	CP078304
HpGP-SPA-504	Spain	1	1640813	1504	1549	2,2,2	+	1099.75	0.998	Yes	CP078303
HpGP-SPA-505	Spain	1	1622317	1506	1551	2,2,2	-	995.528	0.997	Yes	CP078302
HpGP-SPA-506	Spain	1	1594032	1459	1504	2,2,2	-	1463.41	0.998	Yes	CP078301
HpGP-SPA-507	Spain	1	1637369	1503	1548	2,2,2	+	2185.2	0.998	Yes	CP078300
HpGP-SPA-508	Spain	1	1628029	1512	1558	3,2,2	-	1243.83	0.998	Yes	CP078299
HpGP-SPA-509	Spain	1	1663455	1555	1600	2,2,2	(+)	1332.43	0.995	Yes	CP078298
HpGP-SPA-510	Spain	1	1611923	1475	1520	2,2,2	-	1993.4	0.998	Yes	CP078297
HpGP-SPA-601	Spain	1	1667573	1525	1570	2,2,2	-	612.535	0.995	Yes	CP078296
HpGP-SPA-604	Spain	1	1572236	1466	1511	2,2,2	-	672.526	0.99	Yes	CP078295
HpGP-SPA-606	Spain	1	1684206	1555	1600	2,2,2	(+)	271.233	0.983	Yes	CP078294
HpGP-SPA-607	Spain	1	1678132	1542	1587	2,2,2	-	261.238	0.987	Yes	CP078293
HpGP-SPA-609	Spain	1	1643170	1514	1559	2,2,2	-	180.055	0.987	Yes	CP078292
HpGP-SPA-610	Spain	1	1629531	1519	1565	3,2,2	-	260.652	0.986	Yes	CP078291
HpGP-SPA-611	Spain	1	1666518	1544	1589	2,2,2	+	227.084	0.981	Yes	CP078290
HpGP-SPA-701	Spain	1	1642690	1520	1565	2,2,2	-	857.922	0.995	Yes	CP078289
HpGP-SPA-702	Spain	1	1598110	1477	1523	3,2,2	-	885.129	0.997	Yes	CP078288
HpGP-SPA-703	Spain	1	1581418	1475	1520	2,2,2	-	965.264	0.995	Yes	CP078287
HpGP-SPA-704	Spain	1	1623556	1499	1544	2,2,2	-	900.574	0.998	Yes	CP078286
HpGP-SPA-705	Spain	1	1587290	1460	1505	2,2,2	-	1064.54	0.997	Yes	CP078285
HpGP-SPA-706	Spain	1	1606265	1493	1539	2,2,2	+	196.301	0.997	Yes	CP078284
HpGP-SPA-707	Spain	1	1706700	1580	1626	3,2,2	-	174.998	0.996	Yes	CP078283
HpGP-SPA-709	Spain	1	1669615	1548	1593	2,2,2	+	627.244	0.997	Yes	CP078282
HpGP-SPA-710	Spain	1	1629541	1499	1544	2,2,2	(+)	786.117	0.995	Yes	CP078281
HpGP-SPA-801	Spain	1	1677924	1546	1591	2,2,2	+	3607.47	0.996	Yes	CP078280
HpGP-SPA-802	Spain	1	1634911	1523	1568	2,2,2	-	183.066	0.994	Yes	CP078279
HpGP-SPA-803	Spain	1	1625750	1501	1546	2,2,2	+	133.204	0.992	Yes	CP078278
HpGP-SPA-804	Spain	1	1608123	1492	1537	2,2,2	-	151.227	0.989	Yes	CP078277
HpGP-SPA-805	Spain	1	1586055	1464	1509	2,2,2	-	163.309	0.99	Yes	CP078276
HpGP-SPA-806	Spain	1	1642348	1501	1546	2,2,2	-	2513	0.995	Yes	CP078275
HpGP-SPA-807	Spain	1	1662490	1530	1575	2,2,2	+	277.663	0.994	Yes	CP078274
HpGP-SWE-001	Sweden	1	1607557	1500	1545	2,2,2	-	262.754	0.99	Yes	CP079304	HE-NC9-1	GCA_003058595.1
HpGP-SWE-002	Sweden	1	1689165	1551	1596	2,2,2	+	1134.42	0.987	Yes	CP079303
HpGP-SWE-003	Sweden	1	1600248	1484	1529	2,2,2	+	502.488	0.987	Yes	CP079302	HE-NC5-3	SAMN08381293
HpGP-SWE-004	Sweden	1	1600123	1488	1533	2,2,2	(+)	496.659	0.97	Yes	CP079301	HE-NC13-6	SAMN08381274
HpGP-SWE-005	Sweden	1	1684277	1551	1597	3,2,2	+	704.74	0.994	Yes	CP079300
HpGP-SWE-006	Sweden	1	1642130	1529	1574	2,2,2	-	820.706	0.992	Yes	CP079299	HE-NC18-1	SAMN08381276
HpGP-SWE-007	Sweden	1	1630384	1514	1559	2,2,2	+	691.223	0.981	Yes	CP079298	HE-NC19-3	SAMN08381280
HpGP-SWE-008	Sweden	1	1678454	1569	1614	2,2,2	+	917.476	0.996	Yes	CP079297
HpGP-SWE-010	Sweden	1	1681953	1567	1612	2,2,2	+	392.832	0.997	Yes	CP079296
HpGP-SWE-012	Sweden	1	1680523	1542	1587	2,2,2	+	1091.6	0.986	Yes	CP079295	HE-NC26-4	SAMN08381286
HpGP-SWE-013	Sweden	1	1656744	1543	1588	2,2,2	+	754.489	0.999	Yes	CP078273
HpGP-SWE-014	Sweden	1	1609047	1489	1534	2,2,2	+	370.478	0.992	Yes	CP079294	HE-NC27-4	GCA_003059025.1
HpGP-SWE-015	Sweden	1	1634654	1496	1541	2,2,2	-	393.679	0.995	Yes	CP079293	HE-NC32-4	SAMN08381291
HpGP-SWE-016	Sweden	1	1617426	1497	1542	2,2,2	+	462.305	0.981	Yes	CP079292	HE-NC13-2	SAMN18819931
HpGP-SWE-017	Sweden	1	1630598	1490	1535	2,2,2	+	907.196	0.988	Yes	CP079291
HpGP-SWE-018	Sweden	1	1665531	1552	1597	2,2,2	+	1045.35	0.986	Yes	CP079289	HE-NC18-2	GCA_003059045.1
HpGP-SWE-019	Sweden	1	1652846	1529	1574	2,2,2	+	220.694	0.992	Yes	CP079288
HpGP-SWE-021	Sweden	1	1593051	1496	1541	2,2,2	-	378.153	0.99	Yes	CP079287
HpGP-SWE-022	Sweden	1	1644054	1530	1576	3,2,2	+	1340.81	0.978	Yes	CP079286	HE-NC38-2	GCA_003058685.1
HpGP-SWE-024	Sweden	1	1625484	1503	1548	2,2,2	(+)	471.453	0.965	Yes	CP079285	HE-NC38-5	GCA_003058655.1
HpGP-SWE-025	Sweden	1	1627096	1497	1543	3,2,2	+	788.354	0.992	Yes	CP079284	HE-C9	SAMN08381267
HpGP-SWE-026	Sweden	1	1654901	1522	1567	2,2,2	(+)	777.532	0.965	Yes	CP079283	HE-C32	GCA_003059105.1
HpGP-SWE-027	Sweden	1	1589953	1465	1510	2,2,2	+	367.832	0.995	Yes	CP079282	HE-C11	SAMN08381268
HpGP-SWE-028	Sweden	1	1649875	1529	1575	3,2,2	+	445.471	0.994	Yes	CP079281	HE-C13	SAMN08381269
HpGP-SWE-030	Sweden	1	1659588	1530	1575	2,2,2	+	277.497	0.994	Yes	CP079280	HE-C18	SAMN08381270
HpGP-SWE-031	Sweden	1	1643191	1516	1561	2,2,2	+	1207.83	0.995	Yes	CP079279
HpGP-SWE-032	Sweden	1	1678752	1550	1596	3,2,2	+	434.106	0.987	Yes	CP079278	HE-C23	SAMN08381271
HpGP-SWE-033	Sweden	1	1631003	1515	1560	2,2,2	(+)	1289.43	0.986	Yes	CP079277	HE-C34	SAMN08381256
HpGP-SWE-034	Sweden	1	1633911	1524	1569	2,2,2	+	804.219	0.997	Yes	CP079276	HE-C38	SAMN08381257
HpGP-SWE-036	Sweden	1	1615033	1508	1553	2,2,2	+	523.927	0.994	Yes	CP079275
HpGP-SWT-001	Switzerland	1	1667389	1525	1570	2,2,2	-	608.656	0.997	Yes	CP079274
HpGP-SWT-002	Switzerland	1	1593038	1455	1500	2,2,2	-	784.326	0.995	Yes	CP079273
HpGP-SWT-003	Switzerland	1	1712408	1564	1609	2,2,2	-	2533.6	0.987	Yes	CP087592
HpGP-SWT-004	Switzerland	1	1679177	1543	1588	2,2,2	+	1152.9	0.997	Yes	CP079271
HpGP-SWT-005	Switzerland	1	1678855	1539	1584	2,2,2	+	768.365	0.997	Yes	CP079270
HpGP-SWT-006	Switzerland	1	1611621	1493	1538	2,2,2	(+)	1065.29	0.994	Yes	CP079269
HpGP-SWT-007	Switzerland	1	1663034	1541	1586	2,2,2	+	1205.19	0.97	Yes	CP079268
HpGP-SWT-008	Switzerland	1	1638450	1510	1555	2,2,2	+	328.627	0.99	Yes	CP079267
HpGP-SWT-010	Switzerland	1	1650513	1513	1558	2,2,2	+	612.628	0.997	Yes	CP079266
HpGP-SWT-011	Switzerland	1	1648229	1505	1550	2,2,2	-	800.833	0.996	Yes	CP079265
HpGP-SWT-012	Switzerland	1	1605427	1484	1529	2,2,2	-	652.3	0.994	Yes	CP079264
HpGP-SWT-013	Switzerland	1	1567886	1447	1492	2,2,2	-	698.431	0.994	Yes	CP079263
HpGP-SWT-014	Switzerland	1	1636257	1522	1567	2,2,2	+	2958.37	0.987	Yes	CP079262
HpGP-SWT-015	Switzerland	1	1612015	1490	1535	2,2,2	-	473.672	0.982	Yes	CP079261
HpGP-SWT-017	Switzerland	1	1600599	1463	1508	2,2,2	+	3191.84	0.996	Yes	CP079260
HpGP-TUR-001	Türkiye	1	1657499	1518	1563	2,2,2	+	911.841	0.997	Yes	CP078272
HpGP-TUR-002	Türkiye	1	1583197	1455	1500	2,2,2	(+)	1128.28	0.997	Yes	CP078271
HpGP-TUR-003	Türkiye	1	1565271	1437	1482	2,2,2	-	764.883	0.998	Yes	CP078270
HpGP-TUR-004	Türkiye	1	1679778	1556	1601	2,2,2	+	1050.88	0.997	Yes	CP078269
HpGP-TUR-005	Türkiye	1	1584135	1457	1502	2,2,2	(+)	1022.25	0.998	Yes	CP078268
HpGP-TUR-006	Türkiye	1	1637748	1493	1538	2,2,2	+	727.669	0.998	Yes	CP078267
HpGP-TUR-007	Türkiye	1	1646875	1523	1568	2,2,2	(+)	1850.58	0.998	Yes	CP078266
HpGP-TUR-008	Türkiye	1	1671771	1525	1570	2,2,2	+	913.3	0.997	Yes	CP078265
HpGP-TUR-009	Türkiye	1	1618135	1516	1561	2,2,2	(+)	1047.05	0.995	Yes	CP078264
HpGP-TUR-010	Türkiye	1	1617936	1500	1545	2,2,2	-	1202.42	0.997	Yes	CP078263
HpGP-TUR-011	Türkiye	1	1646871	1523	1568	2,2,2	(+)	947.598	0.998	Yes	CP078262
HpGP-TUR-014	Türkiye	1	1634228	1510	1555	2,2,2	+	1333.06	0.997	Yes	CP078258
HpGP-TUR-016	Türkiye	1	1655827	1523	1568	2,2,2	+	934.475	0.997	Yes	CP078257
HpGP-TUR-017	Türkiye	1	1665676	1564	1609	2,2,2	+	1003.93	0.997	Yes	CP078256
HpGP-TUR-021	Türkiye	1	1644701	1526	1571	2,2,2	(+)	881.425	0.997	Yes	CP078255
HpGP-TUR-022	Türkiye	1	1633488	1513	1558	2,2,2	-	1103.55	0.994	Yes	CP078254
HpGP-TUR-023	Türkiye	1	1664066	1528	1573	2,2,2	+	912.315	0.997	Yes	CP078253
HpGP-TWN-001	Taiwan	1	1615426	1499	1544	2,2,2	+	715.28	0.992	Yes	CP079259
HpGP-TWN-002	Taiwan	1	1549439	1440	1485	2,2,2	(+)	1455.73	0.988	Yes	CP079258
HpGP-TWN-003	Taiwan	1	1585696	1481	1526	2,2,2	+	2494.05	0.99	Yes	CP079257
HpGP-TWN-004	Taiwan	1	1579874	1469	1514	2,2,2	+	874.909	0.994	Yes	CP079256
HpGP-TWN-005	Taiwan	1	1596199	1481	1526	2,2,2	+	2362.54	0.992	Yes	CP079255
HpGP-TWN-006	Taiwan	1	1601009	1479	1524	2,2,2	+	2126.55	0.994	Yes	CP079254
HpGP-TWN-007	Taiwan	1	1628677	1516	1561	2,2,2	+	2294.79	0.989	Yes	CP079253
HpGP-TWN-008	Taiwan	1	1585459	1474	1519	2,2,2	+	524	0.992	Yes	CP079252
HpGP-TWN-009	Taiwan	1	1577218	1462	1507	2,2,2	+	865.676	0.994	Yes	CP079251
HpGP-TWN-010	Taiwan	1	1605925	1489	1534	2,2,2	+	3096.16	0.995	Yes	CP079250
HpGP-TWN-016	Taiwan	1	1610545	1495	1540	2,2,2	+	731.767	0.992	Yes	CP079249
HpGP-TWN-017	Taiwan	1	1607953	1483	1528	2,2,2	+	2799.22	0.99	Yes	CP079248
HpGP-TWN-018	Taiwan	1	1631856	1516	1561	2,2,2	+	757.045	0.992	Yes	CP079247
HpGP-TWN-019	Taiwan	1	1583891	1467	1512	2,2,2	+	2958.52	0.995	Yes	CP079246
HpGP-TWN-020	Taiwan	1	1634172	1531	1576	2,2,2	+	723.282	0.994	Yes	CP079245
HpGP-TWN-021	Taiwan	1	1570870	1452	1497	2,2,2	+	2661.23	0.992	Yes	CP079244
HpGP-TWN-022	Taiwan	1	1558101	1444	1489	2,2,2	+	867.292	0.989	Yes	CP079243
HpGP-TWN-023	Taiwan	1	1560258	1464	1509	2,2,2	+	1234.44	0.99	Yes	CP079242
HpGP-TWN-024	Taiwan	1	1651761	1521	1566	2,2,2	+	3136.5	0.992	Yes	CP079241
HpGP-TWN-026	Taiwan	1	1625379	1504	1550	2,2,2	+	182.284	0.99	Yes	CP078252
HpGP-TWN-027	Taiwan	1	1691672	1552	1597	2,2,2	+	2894.3	0.99	Yes	CP078251
HpGP-TWN-028	Taiwan	1	1592424	1479	1524	2,2,2	+	225.084	0.99	Yes	CP078250
HpGP-TWN-029	Taiwan	1	1592254	1473	1518	2,2,2	+	206.856	0.989	Yes	CP078249
HpGP-TWN-030	Taiwan	1	1577177	1463	1508	2,2,2	+	208.838	0.99	Yes	CP078248
HpGP-USA-001	USA	1	1633072	1514	1559	2,2,2	+	1502.42	0.997	Yes	CP078247
HpGP-USA-002	USA	1	1678929	1543	1588	2,2,2	+	980.584	0.997	Yes	CP078246
HpGP-USA-003	USA	1	1658442	1522	1567	2,2,2	+	1484.11	0.998	Yes	CP078245
HpGP-USA-004	USA	1	1620484	1490	1535	2,2,2	+	1021.21	0.998	Yes	CP078244
HpGP-USA-005	USA	1	1573066	1447	1492	2,2,2	-	902.273	0.995	Yes	CP078243
HpGP-USA-008	USA	1	1635408	1513	1558	2,2,2	-	834.325	0.998	Yes	CP078242
HpGP-USA-009	USA	1	1628111	1506	1551	2,2,2	+	796.964	0.994	Yes	CP078241
HpGP-USA-011	USA	1	1641234	1526	1571	2,2,2	+	1129.25	0.992	Yes	CP078240
HpGP-USA-101	USA	1	1592732	1469	1514	2,2,2	-	1073.81	0.995	Yes	CP078239
HpGP-USA-102	USA	1	1706986	1560	1605	2,2,2	+	1100.7	0.994	Yes	CP078238
HpGP-USA-104	USA	1	1633887	1489	1534	2,2,2	+	1286.83	0.998	Yes	CP078237
HpGP-USA-105	USA	1	1668895	1523	1568	2,2,2	+	1807.86	0.998	Yes	CP078236
HpGP-USA-106	USA	1	1653583	1534	1579	2,2,2	-	1234.72	0.997	Yes	CP078235
HpGP-USA-115	USA	1	1649338	1530	1575	2,2,2	-	458.145	0.998	Yes	CP078234
HpGP-USA-116	USA	1	1613308	1503	1548	2,2,2	-	654.711	0.994	Yes	CP078233
HpGP-USA-119	USA	1	1624533	1517	1562	2,2,2	-	3525.77	0.994	Yes	CP078232
HpGP-USA-120	USA	1	1607311	1498	1543	2,2,2	-	568.285	0.998	Yes	CP078231
HpGP-USA-123	USA	1	1617156	1491	1536	2,2,2	-	657.312	0.997	Yes	CP078230
HpGP-USA-201	USA	1	1679963	1551	1596	2,2,2	-	1860.84	0.997	Yes	CP078229
HpGP-USA-202	USA	1	1640108	1514	1559	2,2,2	+	1463.74	0.997	Yes	CP078228
HpGP-USA-203	USA	1	1664238	1542	1587	2,2,2	+	1230.09	0.998	Yes	CP078227
HpGP-USA-204	USA	1	1742736	1616	1661	2,2,2	+	1066.23	0.995	Yes	CP078226
HpGP-USA-205	USA	1	1584308	1485	1530	2,2,2	-	1335.1	0.995	Yes	CP078225
HpGP-USA-206	USA	1	1712228	1561	1606	2,2,2	+	1171.46	0.998	Yes	CP078224
HpGP-USA-207	USA	1	1565497	1449	1494	2,2,2	-	1039.48	0.997	Yes	CP078223
HpGP-USA-208	USA	1	1641649	1509	1554	2,2,2	-	2824.07	0.995	Yes	CP078222
HpGP-USA-301	USA	1	1622031	1495	1540	2,2,2	+	1853.12	0.998	Yes	CP078221	MHP6	SAMN12783471
HpGP-USA-302	USA	1	1660399	1538	1583	2,2,2	+	1730.25	0.998	Yes	CP078220	MHP18	SAMN12783482
HpGP-USA-303	USA	1	1648142	1524	1569	2,2,2	(+)	1289.23	0.998	Yes	CP078219	MHP28	SAMN12783487
HpGP-USA-304	USA	1	1631362	1498	1543	2,2,2	+	1688.32	0.995	Yes	CP078218	MHP32	SAMN12783491
HpGP-USA-305	USA	1	1688729	1544	1589	2,2,2	(+)	1819.26	0.994	Yes	CP078217	MHP34	SAMN12783493
HpGP-USA-306	USA	1	1689871	1562	1607	2,2,2	+	1398.08	0.997	Yes	CP078216	MHP52	SAMN12783507
HpGP-USA-311	USA	1	1680096	1538	1583	2,2,2	+	2008.34	0.998	Yes	CP078215
HpGP-USA-401	USA	1	1604353	1486	1531	2,2,2	-	2033.25	0.994	Yes	CP078214
HpGP-USA-402	USA	1	1627168	1508	1553	2,2,2	-	4033.84	0.995	Yes	CP078213
HpGP-USA-403	USA	1	1652865	1510	1556	2,2,2	+	4055.04	0.995	Yes	CP078212
HpGP-USA-404	USA	1	1604853	1486	1531	2,2,2	-	3934.45	0.994	Yes	CP078211
HpGP-USA-405	USA	1	1648239	1530	1575	2,2,2	-	4157	0.994	Yes	CP078210
HpGP-USA-406	USA	1	1637717	1504	1549	2,2,2	+	4345.12	0.997	Yes	CP078209
HpGP-USA-407	USA	1	1619587	1505	1550	2,2,2	-	3608.96	0.995	Yes	CP078208
HpGP-USA-408	USA	1	1643719	1517	1562	2,2,2	+	4380.88	0.992	No	CP082186
HpGP-USA-409	USA	1	1655663	1522	1567	2,2,2	+	3823.27	0.997	Yes	CP078207
HpGP-USA-410	USA	1	1607365	1500	1545	2,2,2	-	3300.26	0.992	Yes	CP078206
HpGP-USA-411	USA	1	1624630	1477	1522	2,2,2	-	3782.08	0.995	Yes	CP078205
HpGP-USA-412	USA	1	1632258	1514	1559	2,2,2	-	5677.66	0.992	Yes	CP078204
HpGP-USA-413	USA	1	1637829	1486	1531	2,2,2	+	4811.95	0.995	Yes	CP078203
HpGP-USA-414	USA	1	1605620	1480	1525	2,2,2	-	4175.31	0.995	Yes	CP078202
HpGP-USA-415	USA	1	1646716	1494	1539	2,2,2	+	2915.5	0.994	Yes	CP078201
HpGP-USA-416	USA	1	1708342	1561	1606	2,2,2	+	2865.29	0.995	Yes	CP078200
HpGP-USA-417	USA	1	1600040	1474	1519	2,2,2	+	3264.15	0.994	Yes	CP078199
HpGP-USA-418	USA	1	1678440	1536	1581	2,2,2	+	2892.4	0.992	Yes	CP078198
HpGP-USA-419	USA	1	1637921	1505	1550	2,2,2	+	2205.2	0.998	Yes	CP078197
HpGP-USA-420	USA	1	1619626	1484	1529	2,2,2	(+)	3932.05	0.99	Yes	CP078196
HpGP-USA-421	USA	1	1705617	1550	1595	2,2,2	+	2568.04	0.992	Yes	CP078195
HpGP-USA-422	USA	1	1602979	1479	1524	2,2,2	+	2422.17	0.99	Yes	CP078194
HpGP-USA-423	USA	1	1708388	1593	1638	2,2,2	-	3451.54	0.99	Yes	CP078193
HpGP-USA-424	USA	1	1693869	1558	1603	2,2,2	+	3150.37	0.994	Yes	CP078192
HpGP-USA-425	USA	1	1634046	1516	1561	2,2,2	+	1294.09	0.99	Yes	CP078191
HpGP-USA-427	USA	1	1664784	1543	1588	2,2,2	+	2984.05	0.992	Yes	CP078190
HpGP-USA-428	USA	1	1645978	1508	1553	2,2,2	+	2895.51	0.995	Yes	CP078189
HpGP-USA-429	USA	1	1661732	1518	1563	2,2,2	+	3692.92	0.995	No	CP082185
HpGP-USA-431	USA	1	1633596	1526	1571	2,2,2	-	3577.43	0.997	Yes	CP078188
HpGP-USA-432	USA	1	1652580	1512	1557	2,2,2	+	2394.14	0.992	Yes	CP078187
HpGP-USA-433	USA	1	1709495	1566	1611	2,2,2	+	3061.27	0.994	Yes	CP078186
HpGP-USA-434	USA	1	1658170	1517	1562	2,2,2	+	2232.34	0.995	Yes	CP078185
HpGP-USA-435	USA	1	1608050	1476	1521	2,2,2	-	3145.71	0.994	Yes	CP078184
HpGP-USA-436	USA	1	1659076	1543	1588	2,2,2	-	1685.89	0.994	Yes	CP078183
HpGP-USA-437	USA	1	1623941	1488	1533	2,2,2	+	2989.1	0.994	Yes	CP078182
HpGP-VNM-001	Vietnam	1	1596868	1510	1555	2,2,2	+	1123.7	0.989	Yes	CP078181
HpGP-VNM-002	Vietnam	1	1631882	1513	1558	2,2,2	+	1064.7	0.992	Yes	CP078180
HpGP-VNM-003	Vietnam	1	1611431	1489	1534	2,2,2	+	1118.71	0.99	Yes	CP078179
HpGP-VNM-004	Vietnam	1	1585182	1470	1515	2,2,2	+	939.688	0.992	Yes	CP078178
HpGP-VNM-005	Vietnam	1	1600824	1485	1530	2,2,2	+	1060.41	0.99	Yes	CP078177
HpGP-VNM-006	Vietnam	1	1580195	1470	1515	2,2,2	+	1008.5	0.992	Yes	CP078176
HpGP-VNM-007	Vietnam	1	1630186	1508	1553	2,2,2	+	1018.5	0.99	Yes	CP078175
HpGP-VNM-008	Vietnam	1	1583308	1467	1512	2,2,2	+	954.601	0.994	Yes	CP078174
HpGP-VNM-009	Vietnam	1	1618330	1503	1548	2,2,2	+	626.062	0.994	Yes	CP078173
HpGP-ZAF-001	South Africa	1	1714499	1566	1611	2,2,2	-	236.786	0.979	Yes	CP078172
HpGP-ZAF-002	South Africa	1	1725063	1577	1622	2,2,2	+	307.989	0.986	Yes	CP078171
HpGP-ZAF-004	South Africa	1	1666673	1536	1581	2,2,2	+	356.852	0.994	Yes	CP078170
HpGP-ZAF-006	South Africa	1	1641225	1503	1548	2,2,2	-	278.442	0.986	Yes	CP078169
HpGP-ZAF-007	South Africa	1	1655871	1507	1552	2,2,2	-	275.768	0.982	Yes	CP078168
HpGP-ZAF-008	South Africa	1	1557316	1434	1479	2,2,2	-	328.109	0.982	Yes	CP078167
HpGP-ZAF-009	South Africa	1	1681930	1544	1589	2,2,2	-	345.497	0.978	Yes	CP078166
HpGP-ZAF-010	South Africa	1	1688654	1564	1609	2,2,2	-	350.837	0.992	Yes	CP078165
HpGP-ZAF-011	South Africa	1	1723727	1576	1621	2,2,2	+	2953.32	0.998	Yes	CP078259
CagA status is denoted + if at least one gene encoding for a full length CagA protein is annotated in the genome, (+) CagA pseudogene, and - if there is no annotated CagA gene in the genome.
* The non-circularized genomes were assembled as one contig but the ends could not be circularized. After re-starting, the breakpoint was marked as 100 Ns.
† Previously included in Mannion et al 2021, https://doi.org/10.1128/jcm.03203-20
