# Supplementary material for: The Helicobacter pylori Genome Project: insights into H. pylori population structure from analysis of a worldwide collection of complete genomes
Source: Nat Commun. 2023 Dec 11;14:8184. doi: 10.1038/s41467-023-43562-y (PMC10713588; doi:10.1038/s41467-023-43562-y)
Supplement: Supplementary file 5 — Supplementary Dataset 2 [file 41467_2023_43562_MOESM5_ESM.xlsx]

## Sheet: Supp Data 2
Supplementary Data 2. Details of the 255 representative genomes included for population structure reference
Strain name	Country	Previously assigned Hp population	Database	Accession and Hyperlink	Bases	Contigs
SouthAfrica7	South Africa	hpAfrica2	NCBI	GCA_000185245.1 [https://www.ncbi.nlm.nih.gov/datasets/genome/GCF_000185245.1/]	1679829	2
K26A1	Angola	hpAfrica2	NCBI	GCA_001653455.1 [https://www.ncbi.nlm.nih.gov/datasets/genome/GCA_001653455.1/]	1570310	1
SA233C	South Africa	hpAfrica2	NCBI	GCA_000476615.1 [https://www.ncbi.nlm.nih.gov/datasets/genome/GCA_000476615.1/]	1581472	43
SA172C	South Africa	hpAfrica2	NCBI	GCA_000476815.1 [https://www.ncbi.nlm.nih.gov/datasets/genome/GCA_000476815.1/]	1658069	51
SA194C	South Africa	hpAfrica2	NCBI	GCA_000475895.1 [https://www.ncbi.nlm.nih.gov/datasets/genome/GCA_000475895.1/]	1566574	54
SA166A	South Africa	hpAfrica2	NCBI	GCA_000476255.1 [https://www.ncbi.nlm.nih.gov/datasets/genome/GCA_000476255.1/]	1599095	48
SA253C	South Africa	hpAfrica2	NCBI	GCA_000476475.1 [https://www.ncbi.nlm.nih.gov/datasets/genome/GCA_000476475.1/]	1646187	44
SA175A	South Africa	hpAfrica2	NCBI	GCA_000476895.1 [https://www.ncbi.nlm.nih.gov/datasets/genome/GCA_000476895.1/]	1612413	40
SA144A	South Africa	hpAfrica2	NCBI	GCA_000475715.1 [https://www.ncbi.nlm.nih.gov/datasets/genome/GCA_000475715.1/]	1630166	39
SA155C	South Africa	hpAfrica2	NCBI	GCA_000475915.1 [https://www.ncbi.nlm.nih.gov/datasets/genome/GCA_000475915.1/]	1664590	57
SA169C	South Africa	hpAfrica2	NCBI	GCA_000475955.1 [https://www.ncbi.nlm.nih.gov/datasets/genome/GCA_000475955.1/]	1661612	55
SA251C	South Africa	hpAfrica2	NCBI	GCA_000476555.1 [https://www.ncbi.nlm.nih.gov/datasets/genome/GCA_000476555.1/]	1631565	53
SA29A	South Africa	hpAfrica2	NCBI	GCA_000476535.1 [https://www.ncbi.nlm.nih.gov/datasets/genome/GCA_000476535.1/]	1620792	42
SouthAfrica50	South Africa	hpAfrica2	NCBI	GCA_000448525.1 [https://www.ncbi.nlm.nih.gov/datasets/genome/GCA_000448525.1/]	1600214	2
SouthAfrica20	South Africa	hpAfrica2	NCBI	GCA_000590775.1 [https://www.ncbi.nlm.nih.gov/datasets/genome/GCA_000590775.1/]	1622903	1
HP01234	Somalia	hpNEAfrica	NCBI	GCA_003638595.1 [https://www.ncbi.nlm.nih.gov/datasets/genome/GCA_003638595.1/]	1658871	45
HP07036	Somalia	hpNEAfrica	NCBI	GCA_003637875.1 [https://www.ncbi.nlm.nih.gov/datasets/genome/GCA_003637875.1/]	1639698	34
HP08058	Sudan	hpNEAfrica	NCBI	GCA_003637835.1 [https://www.ncbi.nlm.nih.gov/datasets/genome/GCA_003637835.1/]	1547231	28
HP08061	Ethiopia	hpNEAfrica	NCBI	GCA_003638135.1 [https://www.ncbi.nlm.nih.gov/datasets/genome/GCA_003638135.1/]	1646844	43
HP08074	Ethiopia	hpNEAfrica	NCBI	GCA_003637775.1 [https://www.ncbi.nlm.nih.gov/datasets/genome/GCA_003637775.1/]	1569108	29
HP11049	Sudan	hpNEAfrica	NCBI	GCA_003638045.1 [https://www.ncbi.nlm.nih.gov/datasets/genome/GCA_003638045.1/]	1552557	50
HP13005	Sudan	hpNEAfrica	NCBI	GCA_003637415.1 [https://www.ncbi.nlm.nih.gov/datasets/genome/GCA_003637415.1/]	1580020	38
HP13050	Sudan	hpNEAfrica	NCBI	GCA_003637115.1 [https://www.ncbi.nlm.nih.gov/datasets/genome/GCA_003637115.1/]	1580589	31
HP13068	Ethiopia	hpNEAfrica	NCBI	GCA_003636985.1 [https://www.ncbi.nlm.nih.gov/datasets/genome/GCA_003636985.1/]	1639150	24
HP14039	Australia	hpNEAfrica	NCBI	GCA_003636855.2 [https://www.ncbi.nlm.nih.gov/datasets/genome/GCA_003636855.2/]	1678260	1
HP15005	Eritrea	hpNEAfrica	NCBI	GCA_003636165.1 [https://www.ncbi.nlm.nih.gov/datasets/genome/GCA_003636165.1/]	1558820	44
HP98123	North Africa	hpNEAfrica	NCBI	GCA_003636395.1 [https://www.ncbi.nlm.nih.gov/datasets/genome/GCA_003636395.1/]	1634330	42
HP98317	North Africa	hpNEAfrica	NCBI	GCA_003635735.1 [https://www.ncbi.nlm.nih.gov/datasets/genome/GCA_003635735.1/]	1602375	36
HP98490	Ethiopia	hpNEAfrica	NCBI	GCA_003636385.1 [https://www.ncbi.nlm.nih.gov/datasets/genome/GCA_003636385.1/]	1687678	38
HP99255	Eritrea	hpNEAfrica	NCBI	GCA_003635705.1 [https://www.ncbi.nlm.nih.gov/datasets/genome/GCA_003635705.1/]	1564730	28
Hp-P-11	United States	hspAfrica1LatinAmerica	NCBI	GCA_000274205.2 [https://www.ncbi.nlm.nih.gov/datasets/genome/GCA_000274205.2/]	1693878	12
Hp-P-13	United States	hspAfrica1LatinAmerica	NCBI	GCA_000274225.1 [https://www.ncbi.nlm.nih.gov/datasets/genome/GCA_000274225.1/]	1714414	10
HpP_8	United States	hspAfrica1LatinAmerica	NCBI	GCA_000274245.1 [https://www.ncbi.nlm.nih.gov/datasets/genome/GCA_000274245.1/]	1615626	7
PeCan18	Peru	hspAfrica1LatinAmerica	NCBI	GCA_000277425.1 [https://www.ncbi.nlm.nih.gov/datasets/genome/GCA_000277425.1/]	1660685	1
Nic21_C	Nicaragua	hspAfrica1LatinAmerica	NCBI	SAMN02709537 [https://www.ncbi.nlm.nih.gov/biosample/SAMN02709537/]	1648378	34
Nic24_A	Nicaragua	hspAfrica1LatinAmerica	NCBI	SAMN02709540 [https://www.ncbi.nlm.nih.gov/biosample/SAMN02709537/]	1646116	42
Nic29_A	Nicaragua	hspAfrica1LatinAmerica	NCBI	SAMN02709545 [https://www.ncbi.nlm.nih.gov/biosample/SAMN02709540/]	1644992	35
Nic30_A	Nicaragua	hspAfrica1LatinAmerica	NCBI	SAMN02709546 [https://www.ncbi.nlm.nih.gov/biosample/SAMN02709545/]	1667014	31
Nic32_A	Nicaragua	hspAfrica1LatinAmerica	NCBI	SAMN02709548 [https://www.ncbi.nlm.nih.gov/biosample/SAMN02709546/]	1615367	43
MM2005-72	Mexico	hspAfrica1LatinAmerica	NCBI	GCA_002027065.1 [https://www.ncbi.nlm.nih.gov/datasets/genome/GCA_002027065.1/]	1696340	97
MX-2004-102	Mexico	hspAfrica1LatinAmerica	NCBI	GCA_014497835.1 [https://www.ncbi.nlm.nih.gov/datasets/genome/GCA_014497835.1/]	1658411	35
NYPt189	United States	hspAfrica1LatinAmerica	NCBI	GCA_014496405.1 [https://www.ncbi.nlm.nih.gov/datasets/genome/GCA_014496405.1/]	1637005	61
NYPt273	United States	hspAfrica1LatinAmerica	NCBI	GCA_014497095.1 [https://www.ncbi.nlm.nih.gov/datasets/genome/GCA_014497095.1/]	1627907	54
NYPt310	United States	hspAfrica1LatinAmerica	NCBI	GCA_014497895.1 [https://www.ncbi.nlm.nih.gov/datasets/genome/GCA_014497895.1/]	1647461	51
VE-HV055	Venezuela	hspAfrica1LatinAmerica	NCBI	GCA_014496615.1 [https://www.ncbi.nlm.nih.gov/datasets/genome/GCA_014496615.1/]	1596927	18
SA226A	South Africa	hspAfrica1SAfrica	NCBI	GCA_000475655.1 [https://www.ncbi.nlm.nih.gov/datasets/genome/GCA_000475655.1/]	1705370	59
SA146C	South Africa	hspAfrica1SAfrica	NCBI	GCA_000476375.1 [https://www.ncbi.nlm.nih.gov/datasets/genome/GCA_000476375.1/]	1672384	46
SA161C	South Africa	hspAfrica1SAfrica	NCBI	GCA_000475575.1 [https://www.ncbi.nlm.nih.gov/datasets/genome/GCA_000475575.1/]	1689135	62
SA170C	South Africa	hspAfrica1SAfrica	NCBI	GCA_000477155.1 [https://www.ncbi.nlm.nih.gov/datasets/genome/GCA_000477155.1/]	1611872	53
SA45C	South Africa	hspAfrica1SAfrica	NCBI	GCA_000476975.1 [https://www.ncbi.nlm.nih.gov/datasets/genome/GCA_000476975.1/]	1640985	47
SA30C	South Africa	hspAfrica1SAfrica	NCBI	GCA_000476875.1 [https://www.ncbi.nlm.nih.gov/datasets/genome/GCA_000476875.1/]	1664923	94
SA168C	South Africa	hspAfrica1SAfrica	NCBI	GCA_000475755.1 [https://www.ncbi.nlm.nih.gov/datasets/genome/GCA_000475755.1/]	1646957	71
SA157A	South Africa	hspAfrica1SAfrica	NCBI	GCA_000475615.1 [https://www.ncbi.nlm.nih.gov/datasets/genome/GCA_000475615.1/]	1670045	69
SA46C	South Africa	hspAfrica1SAfrica	NCBI	GCA_000475875.1 [https://www.ncbi.nlm.nih.gov/datasets/genome/GCA_000475875.1/]	1607590	47
SA220C	South Africa	hspAfrica1SAfrica	NCBI	GCA_000476955.1 [https://www.ncbi.nlm.nih.gov/datasets/genome/GCA_000476955.1/]	1666482	65
SA252C	South Africa	hspAfrica1SAfrica	NCBI	GCA_000476495.1 [https://www.ncbi.nlm.nih.gov/datasets/genome/GCA_000476495.1/]	1652831	54
SA158C	South Africa	hspAfrica1SAfrica	NCBI	GCA_000476695.1 [https://www.ncbi.nlm.nih.gov/datasets/genome/GCA_000476695.1/]	1614176	55
SA35C	South Africa	hspAfrica1SAfrica	NCBI	GCA_000604265.1 [https://www.ncbi.nlm.nih.gov/datasets/genome/GCA_000604265.1/]	1659115	43
SA156C	South Africa	hspAfrica1SAfrica	NCBI	GCA_000604345.1 [https://www.ncbi.nlm.nih.gov/datasets/genome/GCA_000604345.1/]	1698931	75
SA227C	South Africa	hspAfrica1SAfrica	NCBI	GCA_000604405.1 [https://www.ncbi.nlm.nih.gov/datasets/genome/GCA_000604405.1/]	1664983	64
J99	United States	hspAfrica1WAfrica	NCBI	GCA_000008785.1 [https://www.ncbi.nlm.nih.gov/datasets/genome/GCA_000008785.1/]	1643831	1
Gambia94-24	Gambia	hspAfrica1WAfrica	NCBI	GCA_000185205.1 [https://www.ncbi.nlm.nih.gov/datasets/genome/GCA_000185205.1/]	1712468	2
GAM119Bi	Gambia	hspAfrica1WAfrica	NCBI	GCA_000345105.2 [https://www.ncbi.nlm.nih.gov/datasets/genome/GCA_000345105.2/]	1661976	78
GAMchjs106B	Gambia	hspAfrica1WAfrica	NCBI	GCA_000345705.2 [https://www.ncbi.nlm.nih.gov/datasets/genome/GCA_000345705.2/]	1579819	61
GAM115Ai	Gambia	hspAfrica1WAfrica	NCBI	GCA_000345045.2 [https://www.ncbi.nlm.nih.gov/datasets/genome/GCA_000345045.2/]	1684788	90
GAM118Bi	Gambia	hspAfrica1WAfrica	NCBI	GCA_000345085.2 [https://www.ncbi.nlm.nih.gov/datasets/genome/GCA_000345085.2/]	1683430	95
GAM239Bi	Gambia	hspAfrica1WAfrica	NCBI	GCA_000345205.2 [https://www.ncbi.nlm.nih.gov/datasets/genome/GCA_000345205.2/]	1634248	91
GAM245Ai	Gambia	hspAfrica1WAfrica	NCBI	GCA_000345245.2 [https://www.ncbi.nlm.nih.gov/datasets/genome/GCA_000345245.2/]	1653356	78
GAM103Bi	Gambia	hspAfrica1WAfrica	NCBI	GCA_000344965.2 [https://www.ncbi.nlm.nih.gov/datasets/genome/GCA_000344965.2/]	1624174	71
GAM105Ai	Gambia	hspAfrica1WAfrica	NCBI	GCA_000344985.2 [https://www.ncbi.nlm.nih.gov/datasets/genome/GCA_000344985.2/]	1671331	82
GAM201Ai	Gambia	hspAfrica1WAfrica	NCBI	GCA_000345065.2 [https://www.ncbi.nlm.nih.gov/datasets/genome/GCA_000345065.2/]	1615362	77
GAM121Aii	Gambia	hspAfrica1WAfrica	NCBI	GCA_000345145.2 [https://www.ncbi.nlm.nih.gov/datasets/genome/GCA_000345145.2/]	1662260	81
GAM101Biv	Gambia	hspAfrica1WAfrica	NCBI	GCA_000344945.2 [https://www.ncbi.nlm.nih.gov/datasets/genome/GCA_000344945.2/]	1615843	78
GAM120Ai	Gambia	hspAfrica1WAfrica	NCBI	GCA_000345125.2 [https://www.ncbi.nlm.nih.gov/datasets/genome/GCA_000345125.2/]	1687633	75
GAM100Ai	Gambia	hspAfrica1WAfrica	NCBI	GCA_000310005.2 [https://www.ncbi.nlm.nih.gov/datasets/genome/GCA_000310005.2/]	1637801	80
HE-C33	Sweden	hspNEurope	NCBI	SAMN08381255 [https://www.ncbi.nlm.nih.gov/biosample/SAMN08381255/]	1596841	70
HE-C50	Sweden	hspNEurope	NCBI	GCA_003058825.1 [https://www.ncbi.nlm.nih.gov/datasets/genome/GCA_003058825.1/]	1676574	46
SW21C	United Kingdom	hspNEurope	NCBI	GCA_024411415.1 [https://www.ncbi.nlm.nih.gov/datasets/genome/GCA_024411415.1/]	1620810	57
SW7C	United Kingdom	hspNEurope	NCBI	GCA_024411395.1 [https://www.ncbi.nlm.nih.gov/datasets/genome/GCA_024411395.1/]	1643252	64
26695	England	hspNEurope	NCBI	GCA_000008525.1 [https://www.ncbi.nlm.nih.gov/datasets/genome/GCA_000008525.1/]	1667867	1
HPAG1	Sweden	hspNEurope	NCBI	GCA_000013245.1 [https://www.ncbi.nlm.nih.gov/datasets/genome/GCA_000013245.1/]	1605736	2
SSR3	Ireland	hspNEurope	Datadryad	https://datadryad.org/resource/doi:10.5061/dryad.8qp4n/2 [https://datadryad.org/resource/doi:10.5061/dryad.8qp4n/2]	1670700	79
SSR5	Ireland	hspNEurope	Datadryad	https://datadryad.org/resource/doi:10.5061/dryad.8qp4n/2 [https://datadryad.org/resource/doi:10.5061/dryad.8qp4n/2]	1615339	60
SSR7	Ireland	hspNEurope	Datadryad	https://datadryad.org/resource/doi:10.5061/dryad.8qp4n/2 [https://datadryad.org/resource/doi:10.5061/dryad.8qp4n/2]	1654739	68
SSR8	Ireland	hspNEurope	Datadryad	https://datadryad.org/resource/doi:10.5061/dryad.8qp4n/2 [https://datadryad.org/resource/doi:10.5061/dryad.8qp4n/2]	1611252	84
SSR9	Ireland	hspNEurope	Datadryad	https://datadryad.org/resource/doi:10.5061/dryad.8qp4n/2 [https://datadryad.org/resource/doi:10.5061/dryad.8qp4n/2]	1703465	99
444	United Kingdom	hspNEurope	NCBI	SAMN08381247 [https://www.ncbi.nlm.nih.gov/biosample/SAMN08381247/]	1613498	44
448	United Kingdom	hspNEurope	NCBI	GCA_003058805.1 [https://www.ncbi.nlm.nih.gov/datasets/genome/GCA_003058805.1/]	1633558	52
HE-NC24-6	Sweden	hspNEurope	NCBI	SAMN08381285 [https://www.ncbi.nlm.nih.gov/biosample/SAMN08381285/]	1669028	63
HE-NC32-5	Sweden	hspNEurope	NCBI	SAMN08381292 [https://www.ncbi.nlm.nih.gov/biosample/SAMN08381292/]	1599031	55
Hp-A11	United States	hspSEurope	NCBI	GCA_000359645.1 [https://www.ncbi.nlm.nih.gov/datasets/genome/GCA_000359645.1/]	1668342	1
Hp-A14	United States	hspSEurope	NCBI	GCA_000274005.2 [https://www.ncbi.nlm.nih.gov/datasets/genome/GCA_000274005.2/]	1599343	8
Hp-A27	United States	hspSEurope	NCBI	GCA_000274045.2 [https://www.ncbi.nlm.nih.gov/datasets/genome/GCA_000274045.2/]	1652101	8
GC34-HL	France	hspSEurope	NCBI	SAMN08381221 [https://www.ncbi.nlm.nih.gov/biosample/SAMN08381221/]	1604342	53
29009	Belgium	hspSEurope	NCBI	GCA_024413955.1 [https://www.ncbi.nlm.nih.gov/datasets/genome/GCA_024413955.1/]	1651445	46
31181	Belgium	hspSEurope	NCBI	GCA_024411505.1 [https://www.ncbi.nlm.nih.gov/datasets/genome/GCA_024411505.1/]	1615744	43
33375	Belgium	hspSEurope	NCBI	GCA_024406045.1 [https://www.ncbi.nlm.nih.gov/datasets/genome/GCA_024406045.1/]	1615951	51
P12	Germany	hspSEurope	NCBI	GCA_000021465.1 [https://www.ncbi.nlm.nih.gov/datasets/genome/GCA_000021465.1/]	1684038	2
G27	Italy	hspSEurope	NCBI	GCA_000021165.1 [https://www.ncbi.nlm.nih.gov/datasets/genome/GCA_000021165.1/]	1663013	2
B40	France	hspSEurope	NCBI	GCA_003059985.1 [https://www.ncbi.nlm.nih.gov/datasets/genome/GCA_003059985.1/]	1606003	49
B47	France	hspSEurope	NCBI	GCA_003059425.1 [https://www.ncbi.nlm.nih.gov/datasets/genome/GCA_003059425.1/]	1601492	53
GC31-B	France	hspSEurope	NCBI	GCA_003059965.1 [https://www.ncbi.nlm.nih.gov/datasets/genome/GCA_003059965.1/]	1661871	52
GC65-HL	France	hspSEurope	NCBI	GCA_003059325.1 [https://www.ncbi.nlm.nih.gov/datasets/genome/GCA_003059325.1/]	1674393	64
21580	Belgium	hspSEurope	NCBI	SAMN08381241 [https://www.ncbi.nlm.nih.gov/biosample/SAMN08381241/]	1637938	42
30950	Belgium	hspSEurope	NCBI	GCA_003058845.1 [https://www.ncbi.nlm.nih.gov/datasets/genome/GCA_003058845.1/]	1649512	37
34320	Belgium	hspSWEurope	NCBI	GCA_024411455.1 [https://www.ncbi.nlm.nih.gov/datasets/genome/GCA_024411455.1/]	1620829	44
HUP-B14	Spain	hspSWEurope	NCBI	GCA_000259235.1 [https://www.ncbi.nlm.nih.gov/datasets/genome/GCA_000259235.1/]	1607584	2
B45	France	hspSWEurope	NCBI	GCA_000234645.4 [https://www.ncbi.nlm.nih.gov/datasets/genome/GCA_000234645.4/]	1627232	64
B25	France	hspSWEurope	NCBI	GCA_003060065.1 [https://www.ncbi.nlm.nih.gov/datasets/genome/GCA_003060065.1/]	1608339	54
38185	Belgium	hspSWEurope	NCBI	GCA_003059165.1 [https://www.ncbi.nlm.nih.gov/datasets/genome/GCA_003059165.1/]	1667830	88
ES-10	Spain	hspSWEurope	NCBI	GCA_014498395.1 [https://www.ncbi.nlm.nih.gov/datasets/genome/GCA_014498395.1/]	1603109	21
ES-11	Spain	hspSWEurope	NCBI	GCA_014498385.1 [https://www.ncbi.nlm.nih.gov/datasets/genome/GCA_014498385.1/]	1601921	30
ES-13	Spain	hspSWEurope	NCBI	GCA_014498355.1 [https://www.ncbi.nlm.nih.gov/datasets/genome/GCA_014498355.1/]	1545602	21
ES-15	Spain	hspSWEurope	NCBI	GCA_014498345.1 [https://www.ncbi.nlm.nih.gov/datasets/genome/GCA_014498345.1/]	1586324	28
ES-7	Spain	hspSWEurope	NCBI	GCA_014498135.1 [https://www.ncbi.nlm.nih.gov/datasets/genome/GCA_014498135.1/]	1576320	15
Pt-7739	Portugal	hspSWEurope	NCBI	GCA_014496015.1 [https://www.ncbi.nlm.nih.gov/datasets/genome/GCA_014496015.1/]	1628095	62
Pt-7757	Portugal	hspSWEurope	NCBI	GCA_014496005.1 [https://www.ncbi.nlm.nih.gov/datasets/genome/GCA_014496005.1/]	1593493	26
Pt-7854	Portugal	hspSWEurope	NCBI	GCA_014496265.1 [https://www.ncbi.nlm.nih.gov/datasets/genome/GCA_014496265.1/]	1635528	36
Pt-7901	Portugal	hspSWEurope	NCBI	GCA_014496285.1 [https://www.ncbi.nlm.nih.gov/datasets/genome/GCA_014496285.1/]	1568697	30
Pt-8186	Portugal	hspSWEurope	NCBI	GCA_014496225.1 [https://www.ncbi.nlm.nih.gov/datasets/genome/GCA_014496225.1/]	1638215	33
22402	Colombia	hspSWEuropeLatinAmerica	NCBI	GCA_002533225.1 [https://www.ncbi.nlm.nih.gov/datasets/genome/GCA_002533225.1/]	1728872	73
22360	Colombia	hspSWEuropeLatinAmerica	NCBI	GCA_002533525.1 [https://www.ncbi.nlm.nih.gov/datasets/genome/GCA_002533525.1/]	1703616	66
22352	Colombia	hspSWEuropeLatinAmerica	NCBI	GCA_002532625.1 [https://www.ncbi.nlm.nih.gov/datasets/genome/GCA_002532625.1/]	1656538	46
22093	Colombia	hspSWEuropeLatinAmerica	NCBI	GCA_002533845.1 [https://www.ncbi.nlm.nih.gov/datasets/genome/GCA_002533845.1/]	1660420	92
22087	Colombia	hspSWEuropeLatinAmerica	NCBI	GCA_002533825.1 [https://www.ncbi.nlm.nih.gov/datasets/genome/GCA_002533825.1/]	1651472	26
MCms1055	Mexico	hspSWEuropeLatinAmerica	NCBI	GCA_002026885.1 [https://www.ncbi.nlm.nih.gov/datasets/genome/GCA_002026885.1/]	1678209	72
MG2005-98	Mexico	hspSWEuropeLatinAmerica	NCBI	GCA_002026595.1 [https://www.ncbi.nlm.nih.gov/datasets/genome/GCA_002026595.1/]	1654854	90
MGms203	Mexico	hspSWEuropeLatinAmerica	NCBI	GCA_002026955.1 [https://www.ncbi.nlm.nih.gov/datasets/genome/GCA_002026955.1/]	1734541	94
MM2004-20	Mexico	hspSWEuropeLatinAmerica	NCBI	GCA_002026785.1 [https://www.ncbi.nlm.nih.gov/datasets/genome/GCA_002026785.1/]	1640517	85
MM2012-26	Mexico	hspSWEuropeLatinAmerica	NCBI	GCA_002026865.1 [https://www.ncbi.nlm.nih.gov/datasets/genome/GCA_002026865.1/]	1671180	62
HN-G257	Honduras	hspSWEuropeLatinAmerica	NCBI	GCA_014496385.1 [https://www.ncbi.nlm.nih.gov/datasets/genome/GCA_014496385.1/]	1591457	23
HN-G260	Honduras	hspSWEuropeLatinAmerica	NCBI	GCA_014496395.1 [https://www.ncbi.nlm.nih.gov/datasets/genome/GCA_014496395.1/]	1592771	32
HN-G262	Honduras	hspSWEuropeLatinAmerica	NCBI	GCA_014496475.1 [https://www.ncbi.nlm.nih.gov/datasets/genome/GCA_014496475.1/]	1658038	31
HN-G266	Honduras	hspSWEuropeLatinAmerica	NCBI	GCA_014497595.1 [https://www.ncbi.nlm.nih.gov/datasets/genome/GCA_014497595.1/]	1582651	30
HN-G274	Honduras	hspSWEuropeLatinAmerica	NCBI	GCA_014497525.1 [https://www.ncbi.nlm.nih.gov/datasets/genome/GCA_014497525.1/]	1589475	25
BURYAT9	Russia	hpNorthAsia	Enterobase	HEL_AA2523AA [https://enterobase.warwick.ac.uk/species/index/helicobacter]	1540928	81
BURYAT14	Russia	hpNorthAsia	Enterobase	HEL_AA3183AA [https://enterobase.warwick.ac.uk/species/index/helicobacter]	1615305	86
TUVAB18a	Russia	hpNorthAsia	Enterobase	HEL_AA2431AA [https://enterobase.warwick.ac.uk/species/index/helicobacter]	1616197	64
Evenky58	Russia	hpNorthAsia	Enterobase	HEL_AA3160AA [https://enterobase.warwick.ac.uk/species/index/helicobacter]	1645965	110
Nanai40	Russia	hpNorthAsia	Enterobase	HEL_AA3123AA [https://enterobase.warwick.ac.uk/species/index/helicobacter]	1674256	98
Sakhalin60	Russia	hpNorthAsia	Enterobase	HEL_AA3020AA [https://enterobase.warwick.ac.uk/species/index/helicobacter]	1678871	178
Koryak28	Russia	hpNorthAsia	Enterobase	HEL_AA3053AA [https://enterobase.warwick.ac.uk/species/index/helicobacter]	1559641	88
Koryak37	Russia	hpNorthAsia	Enterobase	HEL_AA3166AA [https://enterobase.warwick.ac.uk/species/index/helicobacter]	1552111	62
Even14	Russia	hpNorthAsia	Enterobase	HEL_AA3029AA [https://enterobase.warwick.ac.uk/species/index/helicobacter]	1636504	103
Nanai30	Russia	hpNorthAsia	Enterobase	HEL_AA3125AA [https://enterobase.warwick.ac.uk/species/index/helicobacter]	1645682	89
Khanty47	Russia	hpNorthAsia	Enterobase	HEL_AA3065AA [https://enterobase.warwick.ac.uk/species/index/helicobacter]	1523504	50
Nentsy81	Russia	hpNorthAsia	Enterobase	HEL_AA2521AA [https://enterobase.warwick.ac.uk/species/index/helicobacter]	1603258	70
Khanty04	Russia	hpNorthAsia	Enterobase	HEL_AA3187AA [https://enterobase.warwick.ac.uk/species/index/helicobacter]	1610470	60
Keto60	Russia	hpNorthAsia	Enterobase	HEL_AA3113AA [https://enterobase.warwick.ac.uk/species/index/helicobacter]	1643525	135
Keto18	Russia	hpNorthAsia	Enterobase	HEL_AA3155AA [https://enterobase.warwick.ac.uk/species/index/helicobacter]	1739646	392
ALA5	United States	hspIndigenousNAmerica	Enterobase	HEL_AA3044AA [https://enterobase.warwick.ac.uk/species/index/helicobacter]	1641752	71
ALA9	United States	hspIndigenousNAmerica	Enterobase	HEL_AA2441AA [https://enterobase.warwick.ac.uk/species/index/helicobacter]	1505795	50
ALA3	United States	hspIndigenousNAmerica	Enterobase	HEL_AA3195AA [https://enterobase.warwick.ac.uk/species/index/helicobacter]	1658545	41
Aklavik117	Canada	hspIndigenousNAmerica	NCBI	GCA_000315955.1 [https://www.ncbi.nlm.nih.gov/datasets/genome/GCA_000315955.1/]	1636125	3
Aklavik86	Canada	hspIndigenousNAmerica	NCBI	GCA_000317875.1 [https://www.ncbi.nlm.nih.gov/datasets/genome/GCA_000317875.1/]	1507930	3
Ca-97-30	Canada	hspIndigenousNAmerica	NCBI	GCA_014498665.1 [https://www.ncbi.nlm.nih.gov/datasets/genome/GCA_014498665.1/]	1535131	41
Ca-97-34	Canada	hspIndigenousNAmerica	NCBI	GCA_014498685.1 [https://www.ncbi.nlm.nih.gov/datasets/genome/GCA_014498685.1/]	1523311	33
CAN-290	Canada	hspIndigenousNAmerica	NCBI	GCA_014498475.1 [https://www.ncbi.nlm.nih.gov/datasets/genome/GCA_014498475.1/]	1499829	33
CAN-019	Canada	hspIndigenousNAmerica	NCBI	GCA_014497585.1 [https://www.ncbi.nlm.nih.gov/datasets/genome/GCA_014497585.1/]	1502507	33
CAN-136	Canada	hspIndigenousNAmerica	NCBI	GCA_014498655.1 [https://www.ncbi.nlm.nih.gov/datasets/genome/GCA_014498655.1/]	1516681	41
CAN-243	Canada	hspIndigenousNAmerica	NCBI	GCA_014498545.1 [https://www.ncbi.nlm.nih.gov/datasets/genome/GCA_014498545.1/]	1483326	44
CAN-258	Canada	hspIndigenousNAmerica	NCBI	GCA_014498465.1 [https://www.ncbi.nlm.nih.gov/datasets/genome/GCA_014498465.1/]	1513431	33
CAN-095	Canada	hspIndigenousNAmerica	NCBI	GCA_014497495.1 [https://www.ncbi.nlm.nih.gov/datasets/genome/GCA_014497495.1/]	1517865	32
CAN-196	Canada	hspIndigenousNAmerica	NCBI	GCA_014498615.1 [https://www.ncbi.nlm.nih.gov/datasets/genome/GCA_014498615.1/]	1523994	14
CAN-172	Canada	hspIndigenousNAmerica	NCBI	GCA_014498585.1 [https://www.ncbi.nlm.nih.gov/datasets/genome/GCA_014498585.1/]	1516420	39
Hui1764	Colombia	hspIndigenousSAmerica	Enterobase	HEL_AA2563AA [https://enterobase.warwick.ac.uk/species/index/helicobacter]	1604297	59
Hui1766	Colombia	hspIndigenousSAmerica	Enterobase	HEL_AA5917AA [https://enterobase.warwick.ac.uk/species/index/helicobacter]	1616247	39
Hui1769	Colombia	hspIndigenousSAmerica	Enterobase	HEL_AA5895AA [https://enterobase.warwick.ac.uk/species/index/helicobacter]	1589332	38
v225d	Venezuela	hspIndigenousSAmerica	NCBI	GCA_000093185.1 [https://www.ncbi.nlm.nih.gov/datasets/genome/GCA_000093185.1/]	1595604	2
Shi417	Peru	hspIndigenousSAmerica	NCBI	GCA_000277365.1 [https://www.ncbi.nlm.nih.gov/datasets/genome/GCA_000277365.1/]	1665719	1
Shi112	Peru	hspIndigenousSAmerica	NCBI	GCA_000277405.1 [https://www.ncbi.nlm.nih.gov/datasets/genome/GCA_000277405.1/]	1663456	1
Shi169	Peru	hspIndigenousSAmerica	NCBI	GCA_000277385.1 [https://www.ncbi.nlm.nih.gov/datasets/genome/GCA_000277385.1/]	1616909	1
Sat464	Peru	hspIndigenousSAmerica	NCBI	GCA_000148915.1 [https://www.ncbi.nlm.nih.gov/datasets/genome/GCA_000148915.1/]	1567570	2
PeCan4	Peru	hspIndigenousSAmerica	NCBI	GCA_000148875.1 [https://www.ncbi.nlm.nih.gov/datasets/genome/GCA_000148875.1/]	1638269	2
Cuz20	Peru	hspIndigenousSAmerica	NCBI	GCA_000148895.1 [https://www.ncbi.nlm.nih.gov/datasets/genome/GCA_000148895.1/]	1635449	1
Shi470	Peru	hspIndigenousSAmerica	NCBI	GCA_000020245.1 [https://www.ncbi.nlm.nih.gov/datasets/genome/GCA_000020245.1/]	1608548	1
Puno120	Peru	hspIndigenousSAmerica	NCBI	GCA_000224535.1 [https://www.ncbi.nlm.nih.gov/datasets/genome/GCA_000224535.1/]	1637762	2
Puno135	Peru	hspIndigenousSAmerica	NCBI	GCA_000224555.1 [https://www.ncbi.nlm.nih.gov/datasets/genome/GCA_000224555.1/]	1646139	1
MX-2002-14	Mexico	hspIndigenousSAmerica	NCBI	GCA_014496045.1 [https://www.ncbi.nlm.nih.gov/datasets/genome/GCA_014496045.1/]	1599199	21
MX-2004-125	Mexico	hspIndigenousSAmerica	NCBI	GCA_014497185.1 [https://www.ncbi.nlm.nih.gov/datasets/genome/GCA_014497185.1/]	1570872	14
altai59	Russia	hspSiberia	Enterobase	HEL_AA2389AA [https://enterobase.warwick.ac.uk/species/index/helicobacter]	1643297	83
BURYAT27	Russia	hspSiberia	Enterobase	HEL_AA3181AA [https://enterobase.warwick.ac.uk/species/index/helicobacter]	1616919	72
Tuvac46	Russia	hspSiberia	Enterobase	HEL_AA3051AA [https://enterobase.warwick.ac.uk/species/index/helicobacter]	1627426	55
altai11	Russia	hspSiberia	Enterobase	HEL_AA2519AA [https://enterobase.warwick.ac.uk/species/index/helicobacter]	1644601	327
mong44	Mongolia	hspSiberia	Enterobase	HEL_AA2391AA [https://enterobase.warwick.ac.uk/species/index/helicobacter]	1611598	50
Tuvac80	Russia	hspSiberia	Enterobase	HEL_AA3157AA [https://enterobase.warwick.ac.uk/species/index/helicobacter]	1701321	99
TUVAB15	Russia	hspSiberia	Enterobase	HEL_AA2485AA [https://enterobase.warwick.ac.uk/species/index/helicobacter]	1640072	84
BURYAT19	Russia	hspSiberia	Enterobase	HEL_AA2546AA [https://enterobase.warwick.ac.uk/species/index/helicobacter]	1673491	92
mong49	Mongolia	hspSiberia	Enterobase	HEL_AA2533AA [https://enterobase.warwick.ac.uk/species/index/helicobacter]	1761173	400
BURYAT49	Russia	hspSiberia	Enterobase	HEL_AA2547AA [https://enterobase.warwick.ac.uk/species/index/helicobacter]	1737571	1069
Evenky65	Russia	hspSiberia	Enterobase	HEL_AA3133AA [https://enterobase.warwick.ac.uk/species/index/helicobacter]	1620564	99
yak97	Russia	hspSiberia	Enterobase	HEL_AA2423AA [https://enterobase.warwick.ac.uk/species/index/helicobacter]	1626449	59
Evenky11	Russia	hspSiberia	Enterobase	HEL_AA3042AA [https://enterobase.warwick.ac.uk/species/index/helicobacter]	1642273	97
Evenky73	Russia	hspSiberia	Enterobase	HEL_AA3164AA [https://enterobase.warwick.ac.uk/species/index/helicobacter]	1624266	140
Evenky01	Russia	hspSiberia	Enterobase	HEL_AA3037AA [https://enterobase.warwick.ac.uk/species/index/helicobacter]	1638008	111
Khanty40	Russia	hspUral	Enterobase	HEL_AA3067AA [https://enterobase.warwick.ac.uk/species/index/helicobacter]	1587895	77
Khanty30	Russia	hspUral	Enterobase	HEL_AA3087AA [https://enterobase.warwick.ac.uk/species/index/helicobacter]	1627778	71
Nentsy82	Russia	hspUral	Enterobase	HEL_AA2520AA [https://enterobase.warwick.ac.uk/species/index/helicobacter]	1773412	847
Khanty17	Russia	hspUral	Enterobase	HEL_AA3138AA [https://enterobase.warwick.ac.uk/species/index/helicobacter]	1678116	189
Khanty26	Russia	hspUral	Enterobase	HEL_AA3085AA [https://enterobase.warwick.ac.uk/species/index/helicobacter]	1636221	60
Khanty16	Russia	hspUral	Enterobase	HEL_AA3144AA [https://enterobase.warwick.ac.uk/species/index/helicobacter]	1645541	121
Khanty27	Russia	hspUral	Enterobase	HEL_AA3084AA [https://enterobase.warwick.ac.uk/species/index/helicobacter]	1597231	48
Nentsy29	Russia	hspUral	Enterobase	HEL_AA2452AA [https://enterobase.warwick.ac.uk/species/index/helicobacter]	1623231	39
Nentsy28	Russia	hspUral	Enterobase	HEL_AA2451AA [https://enterobase.warwick.ac.uk/species/index/helicobacter]	1680758	97
Nentsy90	Russia	hspUral	Enterobase	HEL_AA2522AA [https://enterobase.warwick.ac.uk/species/index/helicobacter]	1630413	74
Nentsy37	Russia	hspUral	Enterobase	HEL_AA2428AA [https://enterobase.warwick.ac.uk/species/index/helicobacter]	1672830	97
Nentsy32	Russia	hspUral	Enterobase	HEL_AA2429AA [https://enterobase.warwick.ac.uk/species/index/helicobacter]	1626686	67
Nentsy38	Russia	hspUral	Enterobase	HEL_AA2486AA [https://enterobase.warwick.ac.uk/species/index/helicobacter]	1654984	142
Khanty39	Russia	hspUral	Enterobase	HEL_AA3066AA [https://enterobase.warwick.ac.uk/species/index/helicobacter]	1648167	62
Nentsy65	Russia	hspUral	Enterobase	HEL_AA2388AA [https://enterobase.warwick.ac.uk/species/index/helicobacter]	1646713	171
India7	India	hpAsia2	NCBI	GCA_000185185.1 [https://www.ncbi.nlm.nih.gov/datasets/genome/GCA_000185185.1/]	1675918	1
L7	India	hpAsia2	NCBI	GCA_001653375.1 [https://www.ncbi.nlm.nih.gov/datasets/genome/GCA_001653375.1/]	1617826	1
Myanmar51	Myanmar	hpAsia2	Datadryad	https://datadryad.org/resource/doi:10.5061/dryad.8qp4n/2 [https://datadryad.org/resource/doi:10.5061/dryad.8qp4n/2]	1633349	45
Myanmar52	Myanmar	hpAsia2	Datadryad	https://datadryad.org/resource/doi:10.5061/dryad.8qp4n/2 [https://datadryad.org/resource/doi:10.5061/dryad.8qp4n/2]	1621631	31
Myanmar66	Myanmar	hpAsia2	Datadryad	https://datadryad.org/resource/doi:10.5061/dryad.8qp4n/2 [https://datadryad.org/resource/doi:10.5061/dryad.8qp4n/2]	1554504	26
NP04	Nepal	hpAsia2	Datadryad	https://datadryad.org/resource/doi:10.5061/dryad.8qp4n/2 [https://datadryad.org/resource/doi:10.5061/dryad.8qp4n/2]	1608578	46
NP05-107	Nepal	hpAsia2	Datadryad	https://datadryad.org/resource/doi:10.5061/dryad.8qp4n/2 [https://datadryad.org/resource/doi:10.5061/dryad.8qp4n/2]	1584839	42
NP05-112	Nepal	hpAsia2	Datadryad	https://datadryad.org/resource/doi:10.5061/dryad.8qp4n/2 [https://datadryad.org/resource/doi:10.5061/dryad.8qp4n/2]	1571516	35
NP05-121	Nepal	hpAsia2	Datadryad	https://datadryad.org/resource/doi:10.5061/dryad.8qp4n/2 [https://datadryad.org/resource/doi:10.5061/dryad.8qp4n/2]	1575953	32
NP05-272	Nepal	hpAsia2	Datadryad	https://datadryad.org/resource/doi:10.5061/dryad.8qp4n/2 [https://datadryad.org/resource/doi:10.5061/dryad.8qp4n/2]	1632720	43
NP05-278	Nepal	hpAsia2	Datadryad	https://datadryad.org/resource/doi:10.5061/dryad.8qp4n/2 [https://datadryad.org/resource/doi:10.5061/dryad.8qp4n/2]	1582831	43
Yangon142	Myanmar	hpAsia2	Datadryad	https://datadryad.org/resource/doi:10.5061/dryad.8qp4n/2 [https://datadryad.org/resource/doi:10.5061/dryad.8qp4n/2]	1628522	45
Yangon179	Myanmar	hpAsia2	Datadryad	https://datadryad.org/resource/doi:10.5061/dryad.8qp4n/2 [https://datadryad.org/resource/doi:10.5061/dryad.8qp4n/2]	1609742	34
FD662	Malaysia	hpAsia2	NCBI	GCA_000296095.2 [https://www.ncbi.nlm.nih.gov/datasets/genome/GCA_000296095.2/]	1659453	66
NAK7	India	hpAsia2	NCBI	GCA_000401295.1 [https://www.ncbi.nlm.nih.gov/datasets/genome/GCA_000401295.1/]	1586710	68
Neuguinea12	Papua New Guinea	hpSahul	Enterobase	HEL_AA3055AA [https://enterobase.warwick.ac.uk/species/index/helicobacter]	1545318	78
Neuguinea25	Papua New Guinea	hpSahul	Enterobase	HEL_AA3126AA [https://enterobase.warwick.ac.uk/species/index/helicobacter]	1543005	58
Neuguinea42	Papua New Guinea	hpSahul	Enterobase	HEL_AA3054AA [https://enterobase.warwick.ac.uk/species/index/helicobacter]	1543127	64
Neuguinea51	Papua New Guinea	hpSahul	Enterobase	HEL_AA3060AA [https://enterobase.warwick.ac.uk/species/index/helicobacter]	1545378	69
Neuguinea63	Papua New Guinea	hpSahul	Enterobase	HEL_AA3078AA [https://enterobase.warwick.ac.uk/species/index/helicobacter]	1545586	38
Neuguinea66	Papua New Guinea	hpSahul	Enterobase	HEL_AA3168AA [https://enterobase.warwick.ac.uk/species/index/helicobacter]	1541839	64
Neuguinea78	Papua New Guinea	hpSahul	Enterobase	HEL_AA3146AA [https://enterobase.warwick.ac.uk/species/index/helicobacter]	1546147	70
ausabrJ05	Australia	hpSahul	NCBI	GCA_001653435.1 [https://www.ncbi.nlm.nih.gov/datasets/genome/GCA_001653435.1/]	1510564	1
PNG84A	Papua New Guinea	hpSahul	NCBI	GCA_001653475.1 [https://www.ncbi.nlm.nih.gov/datasets/genome/GCA_001653475.1/]	1531450	1
HP99440	Australia	hpSahul	NCBI	GCA_008304565.1 [https://www.ncbi.nlm.nih.gov/datasets/genome/GCA_008304565.1/]	1501251	26
HPAS23	Australia	hpSahul	NCBI	GCA_008304385.1 [https://www.ncbi.nlm.nih.gov/datasets/genome/GCA_008304385.1/]	1519650	51
HPJ023	Australia	hpSahul	NCBI	GCA_008304575.1 [https://www.ncbi.nlm.nih.gov/datasets/genome/GCA_008304575.1/]	1524698	47
HPJ071	Australia	hpSahul	NCBI	GCA_008304245.1 [https://www.ncbi.nlm.nih.gov/datasets/genome/GCA_008304245.1/]	1524084	32
HPJ148	Australia	hpSahul	NCBI	GCA_008304195.1 [https://www.ncbi.nlm.nih.gov/datasets/genome/GCA_008304195.1/]	1529255	31
HPJ156	Australia	hpSahul	NCBI	GCA_008304175.1 [https://www.ncbi.nlm.nih.gov/datasets/genome/GCA_008304175.1/]	1565979	40
51	South Korea	hspEAsia	NCBI	GCA_000011725.1 [https://www.ncbi.nlm.nih.gov/datasets/genome/GCA_000011725.1/]	1589954	1
F30	Japan	hspEAsia	NCBI	GCA_000270025.1 [https://www.ncbi.nlm.nih.gov/datasets/genome/GCA_000270025.1/]	1579693	2
Mandalay38	Myanmar	hspEAsia	Datadryad	https://datadryad.org/resource/doi:10.5061/dryad.8qp4n/2 [https://datadryad.org/resource/doi:10.5061/dryad.8qp4n/2]	1575000	44
Yangon173	Myanmar	hspEAsia	Datadryad	https://datadryad.org/resource/doi:10.5061/dryad.8qp4n/2 [https://datadryad.org/resource/doi:10.5061/dryad.8qp4n/2]	1560017	38
Yangon222	Myanmar	hspEAsia	Datadryad	https://datadryad.org/resource/doi:10.5061/dryad.8qp4n/2 [https://datadryad.org/resource/doi:10.5061/dryad.8qp4n/2]	1646000	50
F16	Japan	hspEAsia	NCBI	GCA_000270005.1 [https://www.ncbi.nlm.nih.gov/datasets/genome/GCA_000270005.1/]	1575399	1
CPY1124	Japan	hspEAsia	NCBI	GCA_000275225.2 [https://www.ncbi.nlm.nih.gov/datasets/genome/GCA_000275225.2/]	1563197	13
35A	Japan	hspEAsia	NCBI	GCA_000178935.2 [https://www.ncbi.nlm.nih.gov/datasets/genome/GCA_000178935.2/]	1566655	1
HLJHP193	China	hspEAsia	NCBI	GCA_000287835.1 [https://www.ncbi.nlm.nih.gov/datasets/genome/GCA_000287835.1/]	1552322	55
HLJHP253	China	hspEAsia	NCBI	GCA_000287775.1 [https://www.ncbi.nlm.nih.gov/datasets/genome/GCA_000287775.1/]	1587316	20
HLJHP256	China	hspEAsia	NCBI	GCA_000287735.1 [https://www.ncbi.nlm.nih.gov/datasets/genome/GCA_000287735.1/]	1561171	40
HLJHP271	China	hspEAsia	NCBI	GCA_000287755.1 [https://www.ncbi.nlm.nih.gov/datasets/genome/GCA_000287755.1/]	1571832	43
98-10	Japan	hspEAsia	NCBI	GCA_000172935.1 [https://www.ncbi.nlm.nih.gov/datasets/genome/GCA_000172935.1/]	1571772	51
52	South Korea	hspEAsia	NCBI	GCA_000023805.1 [https://www.ncbi.nlm.nih.gov/datasets/genome/GCA_000023805.1/]	1568826	1
XZ274	China	hspEAsia	NCBI	GCA_000262655.1 [https://www.ncbi.nlm.nih.gov/datasets/genome/GCA_000262655.1/]	1656544	2
