# Supplementary material for: The Helicobacter pylori Genome Project: insights into H. pylori population structure from analysis of a worldwide collection of complete genomes
Source: Nat Commun. 2023 Dec 11;14:8184. doi: 10.1038/s41467-023-43562-y (PMC10713588; doi:10.1038/s41467-023-43562-y)
Supplement: Supplementary file 6 — Supplementary Dataset 3 [file 41467_2023_43562_MOESM6_ESM.xlsx]

## Sheet: Supp. Data 3
Supplementary Data 3. Population and analysis details of the 1011 HpGP strains and 255 representative genomes
Strain ID	Country	Order in fineSTRUCTURE matrix	FS main cluster	FS subpopulation	FS pop detail	DAPC group K=6	DAPC group K=17	Donor/Recipient Full ChromoPainting analysis	Ancestral Chromopainting analysis
MG2005-98		1267	I	hspSWEuropeLatinAmerica		1	13	Recipient
HpGP-USA-004	USA	1266	I	hspSWEuropeLatinAmerica		1	13	Recipient
HpGP-MEX-024	Mexico	1265	I	hspSWEuropeLatinAmerica		1	13	Recipient
HpGP-MEX-035	Mexico	1264	I	hspSWEuropeLatinAmerica		1	13	Recipient
HpGP-MEX-002	Mexico	1263	I	hspSWEuropeLatinAmerica		1	13	Recipient
HpGP-IDN-009	Indonesia	1262	I	hspSWEuropeLatinAmerica		1	13	Recipient	Recipient
MM2004-20		1261	I	hspSWEuropeLatinAmerica		1	13	Recipient
HpGP-MEX-012	Mexico	1260	I	hspSWEuropeLatinAmerica		1	13	Recipient
HpGP-MEX-032	Mexico	1259	I	hspSWEuropeLatinAmerica		1	9	Recipient
HpGP-MEX-001	Mexico	1258	I	hspSWEuropeLatinAmerica		1	9	Recipient
HpGP-MEX-010	Mexico	1257	I	hspSWEuropeLatinAmerica		1	9	Recipient
HpGP-MEX-004	Mexico	1256	I	hspSWEuropeLatinAmerica		1	9	Recipient
HpGP-MEX-003	Mexico	1255	I	hspSWEuropeLatinAmerica		1	9	Recipient
HpGP-HON-027	Honduras	1254	I	hspSWEuropeLatinAmerica		1	13	Recipient
HpGP-HON-002	Honduras	1253	I	hspSWEuropeLatinAmerica		1	13	Donor/Recipient
HpGP-HON-001	Honduras	1252	I	hspSWEuropeLatinAmerica		1	13	Donor/Recipient
HpGP-USA-002	USA	1251	I	hspSWEuropeLatinAmerica		1	13	Recipient
HpGP-MEX-006	Mexico	1250	I	hspSWEuropeLatinAmerica		1	13	Donor/Recipient
HpGP-CRI-002	Costa Rica	1249	I	hspSWEuropeLatinAmerica		1	13	Recipient
HpGP-CRI-003	Costa Rica	1248	I	hspSWEuropeLatinAmerica		1	13	Recipient
HpGP-CRI-005	Costa Rica	1247	I	hspSWEuropeLatinAmerica		1	13	Recipient
HpGP-CRI-006	Costa Rica	1246	I	hspSWEuropeLatinAmerica		1	13	Donor/Recipient
HpGP-CRI-008	Costa Rica	1245	I	hspSWEuropeLatinAmerica		1	13	Donor/Recipient
HpGP-CRI-001	Costa Rica	1244	I	hspSWEuropeLatinAmerica		1	13	Recipient
HpGP-GTM-007	Guatemala	1243	I	hspSWEuropeLatinAmerica		1	13	Recipient
HpGP-HON-026	Honduras	1242	I	hspSWEuropeLatinAmerica		1	13	Recipient
HpGP-GTM-004	Guatemala	1241	I	hspSWEuropeLatinAmerica		1	13	Recipient
HpGP-HON-025	Honduras	1240	I	hspSWEuropeLatinAmerica		1	13	Donor/Recipient
HN-G266		1239	I	hspSWEuropeLatinAmerica		1	12	Recipient
HN-G257		1238	I	hspSWEuropeLatinAmerica		1	12	Recipient
HN-G274		1237	I	hspSWEuropeLatinAmerica		1	12	Recipient
HpGP-HON-024	Honduras	1236	I	hspSWEuropeLatinAmerica		1	12	Recipient
HN-G262		1235	I	hspSWEuropeLatinAmerica		1	13	Recipient
HpGP-HON-028	Honduras	1234	I	hspSWEuropeLatinAmerica		1	13	Recipient
HN-G260		1233	I	hspSWEuropeLatinAmerica		1	13	Recipient
HpGP-HON-011	Honduras	1232	I	hspSWEuropeLatinAmerica		1	13	Recipient
HpGP-HON-005	Honduras	1231	I	hspSWEuropeLatinAmerica		1	13	Recipient
HpGP-HON-009	Honduras	1230	I	hspSWEuropeLatinAmerica		1	9	Recipient
HpGP-COL-307	Colombia	1229	I	hspSWEuropeLatinAmerica		1	13	Recipient
HpGP-COL-309	Colombia	1228	I	hspSWEuropeLatinAmerica		1	13	Recipient
HpGP-COL-308	Colombia	1227	I	hspSWEuropeLatinAmerica		1	13	Recipient
HpGP-SPA-405	Spain	1226	I	hspSWEuropeLatinAmerica		1	13	Recipient	Recipient
HpGP-COL-301	Colombia	1225	I	hspSWEuropeLatinAmerica		1	13	Recipient
HpGP-COL-204	Colombia	1224	I	hspSWEuropeLatinAmerica		1	13	Recipient
HpGP-CHI-212	Chile	1223	I	hspSWEuropeLatinAmerica		1	9	Recipient
HpGP-PER-114	Peru	1222	I	hspSWEuropeLatinAmerica		1	13	Recipient
HpGP-SPA-318	Spain	1221	I	hspSWEuropeLatinAmerica		1	13	Recipient	Recipient
HpGP-DOM-003	Dominican Republic	1220	I	hspSWEuropeLatinAmerica		1	13	Recipient
HpGP-COL-110	Colombia	1219	I	hspSWEuropeLatinAmerica		1	13	Recipient
HpGP-USA-302	USA	1218	I	hspSWEuropeLatinAmerica		1	13	Recipient
HpGP-BRA-008	Brazil	1217	I	hspSWEuropeLatinAmerica		1	13	Recipient
HpGP-PER-102	Peru	1216	I	hspSWEuropeLatinAmerica		1	13	Recipient
HpGP-PER-113	Peru	1215	I	hspSWEuropeLatinAmerica		1	13	Donor/Recipient
HpGP-MEX-041	Mexico	1214	I	hspSWEuropeLatinAmerica		1	13	Recipient
HpGP-SPA-804	Spain	1213	I	hspSWEuropeLatinAmerica		1	13	Recipient	Recipient
HpGP-SPA-207	Spain	1212	I	hspSWEuropeLatinAmerica		1	13	Recipient	Recipient
HpGP-USA-001	USA	1211	I	hspSWEuropeLatinAmerica		1	13	Recipient
HpGP-PER-117	Peru	1210	I	hspSWEuropeLatinAmerica		1	13	Donor/Recipient
HpGP-COL-112	Colombia	1209	I	hspSWEuropeLatinAmerica		1	9	Recipient
HpGP-COL-107	Colombia	1208	I	hspSWEuropeLatinAmerica		1	13	Recipient
HpGP-SPA-312	Spain	1207	I	hspSWEuropeLatinAmerica		1	13	Recipient	Recipient
HpGP-DOM-005	Dominican Republic	1206	I	hspSWEuropeLatinAmerica		1	13	Recipient
HpGP-SWT-005	Switzerland	1205	I	hspSWEuropeLatinAmerica		1	13	Recipient	Recipient
HpGP-COL-210	Colombia	1204	I	hspSWEuropeLatinAmerica		1	13	Recipient
HpGP-PER-021	Peru	1203	I	hspSWEuropeLatinAmerica		1	13	Recipient
HpGP-PER-115	Peru	1202	I	hspSWEuropeLatinAmerica		1	13	Recipient
HpGP-HON-016	Honduras	1201	I	hspSWEuropeLatinAmerica		1	13	Recipient
HpGP-SPA-309	Spain	1200	I	hspSWEuropeLatinAmerica		1	13	Recipient	Recipient
HpGP-SPA-710	Spain	1199	I	hspSWEuropeLatinAmerica		1	9	Recipient	Recipient
HpGP-POR-110	Portugal	1198	I	hspSWEuropeLatinAmerica		1	9	Recipient	Recipient
HpGP-SPA-322	Spain	1197	I	hspSWEuropeLatinAmerica		1	13	Recipient	Recipient
HpGP-PER-016	Peru	1196	I	hspSWEuropeLatinAmerica		1	13	Donor/Recipient
HpGP-PER-124	Peru	1195	I	hspSWEuropeLatinAmerica		1	13	Recipient
HpGP-SPA-313	Spain	1194	I	hspSWEuropeLatinAmerica		1	9	Recipient	Recipient
HpGP-MEX-027	Mexico	1193	I	hspSWEuropeLatinAmerica		1	13	Recipient
MM2012-26		1192	I	hspSWEuropeLatinAmerica		1	13	Recipient
HpGP-SPA-018	Spain	1191	I	hspSWEuropeLatinAmerica		1	13	Recipient	Recipient
HpGP-MEX-023	Mexico	1190	I	hspSWEuropeLatinAmerica		1	13	Recipient
HpGP-MEX-043	Mexico	1189	I	hspSWEuropeLatinAmerica		1	13	Recipient
HpGP-SPA-314	Spain	1188	I	hspSWEuropeLatinAmerica		1	13	Recipient	Recipient
HpGP-SPA-305	Spain	1187	I	hspSWEuropeLatinAmerica		1	12	Donor/Recipient	Recipient
MGms203		1186	I	hspSWEuropeLatinAmerica		1	13	Recipient
HpGP-USA-204	USA	1185	I	hspSWEuropeLatinAmerica		1	13	Recipient
HpGP-COL-302	Colombia	1184	I	hspSWEuropeLatinAmerica		1	13	Recipient
HpGP-MEX-045	Mexico	1183	I	hspSWEuropeLatinAmerica		1	13	Recipient
HpGP-MEX-044	Mexico	1182	I	hspSWEuropeLatinAmerica		1	13	Recipient
HpGP-MEX-040	Mexico	1181	I	hspSWEuropeLatinAmerica		1	13	Recipient
HpGP-USA-203	USA	1180	I	hspSWEuropeLatinAmerica		1	13	Recipient
MCms1055		1179	I	hspSWEuropeLatinAmerica		1	13	Recipient
HpGP-JAP-110	Japan	1178	I	hspSWEuropeLatinAmerica		1	13	Recipient	Recipient
HpGP-COL-105	Colombia	1177	I	hspSWEuropeLatinAmerica		1	12	Recipient
HpGP-COL-203	Colombia	1176	I	hspSWEuropeLatinAmerica		1	12	Recipient
HpGP-COL-106	Colombia	1175	I	hspSWEuropeLatinAmerica		1	12	Recipient
HpGP-COL-201	Colombia	1174	I	hspSWEuropeLatinAmerica		1	12	Recipient
HpGP-COL-202	Colombia	1173	I	hspSWEuropeLatinAmerica		1	12	Recipient
HpGP-PER-103	Peru	1172	I	hspSWEuropeLatinAmerica		1	12	Recipient
HpGP-COL-005	Colombia	1171	I	hspSWEuropeLatinAmerica		1	12	Donor/Recipient
HpGP-PER-108	Peru	1170	I	hspSWEuropeLatinAmerica		1	9	Recipient
HpGP-PER-017	Peru	1169	I	hspSWEuropeLatinAmerica		1	9	Donor/Recipient
HpGP-MEX-046	Mexico	1168	I	hspSWEuropeLatinAmerica		1	9	Recipient
HpGP-COL-211	Colombia	1167	I	hspSWEuropeLatinAmerica		1	9	Donor/Recipient
HpGP-PER-119	Peru	1166	I	hspSWEuropeLatinAmerica		1	13	Donor/Recipient
HpGP-PER-018	Peru	1165	I	hspSWEuropeLatinAmerica		1	13	Donor/Recipient
HpGP-PER-104	Peru	1164	I	hspSWEuropeLatinAmerica		1	13	Recipient
HpGP-PER-014	Peru	1163	I	hspSWEuropeLatinAmerica		1	13	Recipient
HpGP-PER-106	Peru	1162	I	hspSWEuropeLatinAmerica		1	13	Recipient
HpGP-PER-136	Peru	1161	I	hspSWEuropeLatinAmerica		1	13	Recipient
HpGP-PER-110	Peru	1160	I	hspSWEuropeLatinAmerica		1	13	Donor/Recipient
HpGP-PER-107	Peru	1159	I	hspSWEuropeLatinAmerica		1	13	Recipient
HpGP-PER-109	Peru	1158	I	hspSWEuropeLatinAmerica		1	13	Recipient
HpGP-PER-105	Peru	1157	I	hspSWEuropeLatinAmerica		1	13	Recipient
HpGP-COL-008	Colombia	1156	I	hspSWEuropeLatinAmerica		1	13	Donor/Recipient
HpGP-COL-121	Colombia	1155	I	hspSWEuropeLatinAmerica		1	13	Recipient
22352		1154	I	hspSWEuropeLatinAmerica		1	13	Donor/Recipient
22402		1153	I	hspSWEuropeLatinAmerica		1	13	Recipient
HpGP-PER-130	Peru	1152	I	hspSWEuropeLatinAmerica		1	13	Recipient
HpGP-PER-101	Peru	1151	I	hspSWEuropeLatinAmerica		1	13	Recipient
22093		1150	I	hspSWEuropeLatinAmerica		1	13	Recipient
HpGP-COL-114	Colombia	1149	I	hspSWEuropeLatinAmerica		1	13	Recipient
22087		1148	I	hspSWEuropeLatinAmerica		1	13	Recipient
HpGP-COL-104	Colombia	1147	I	hspSWEuropeLatinAmerica		1	13	Donor/Recipient
HpGP-COL-122	Colombia	1146	I	hspSWEuropeLatinAmerica		1	13	Recipient
22360		1145	I	hspSWEuropeLatinAmerica		1	13	Recipient
HpGP-COL-118	Colombia	1144	I	hspSWEuropeLatinAmerica		1	13	Recipient
HpGP-COL-113	Colombia	1143	I	hspSWEuropeLatinAmerica		1	13	Recipient
HpGP-COL-119	Colombia	1142	I	hspSWEuropeLatinAmerica		1	13	Recipient
HpGP-COL-103	Colombia	1141	I	hspSWEuropeLatinAmerica		1	13	Recipient
HpGP-COL-120	Colombia	1140	I	hspSWEuropeLatinAmerica		1	13	Donor/Recipient
HpGP-COL-303	Colombia	1139	I	hspSWEuropeLatinAmerica		1	13	Recipient
HpGP-SPA-413	Spain	1138	I	hspSWEurope	hspSWEurope1	1	12	Recipient	Recipient
HpGP-POR-105	Portugal	1137	I	hspSWEurope	hspSWEurope1	1	12	Donor/Recipient	Recipient
HpGP-SPA-401	Spain	1136	I	hspSWEurope	hspSWEurope1	1	12	Recipient	Recipient
HpGP-SPA-010	Spain	1135	I	hspSWEurope	hspSWEurope1	1	12	Recipient	Recipient
HpGP-SPA-316	Spain	1134	I	hspSWEurope	hspSWEurope1	1	12	Recipient	Recipient
HpGP-SPA-006	Spain	1133	I	hspSWEurope	hspSWEurope1	1	12	Recipient	Recipient
HpGP-SPA-406	Spain	1132	I	hspSWEurope	hspSWEurope1	1	12	Recipient	Recipient
HpGP-SPA-102	Spain	1131	I	hspSWEurope	hspSWEurope1	1	12	Donor/Recipient	Recipient
HpGP-SPA-111	Spain	1130	I	hspSWEurope	hspSWEurope1	1	12	Recipient	Recipient
HpGP-SPA-323	Spain	1129	I	hspSWEurope	hspSWEurope1	1	13	Recipient	Recipient
HpGP-SPA-001	Spain	1128	I	hspSWEurope	hspSWEurope1	1	12	Recipient	Recipient
HpGP-ARG-005	Argentina	1127	I	hspSWEurope	hspSWEurope1	1	12	Recipient
HpGP-SPA-705	Spain	1126	I	hspSWEurope	hspSWEurope1	1	12	Recipient	Recipient
HpGP-SPA-007	Spain	1125	I	hspSWEurope	hspSWEurope1	1	12	Recipient	Recipient
HpGP-SPA-012	Spain	1124	I	hspSWEurope	hspSWEurope1	1	12	Recipient	Recipient
HpGP-SPA-108	Spain	1123	I	hspSWEurope	hspSWEurope1	1	12	Recipient	Recipient
HpGP-POR-007	Portugal	1122	I	hspSWEurope	hspSWEurope1	1	12	Donor/Recipient	Recipient
HpGP-SPA-002	Spain	1121	I	hspSWEurope	hspSWEurope1	1	12	Recipient	Recipient
HpGP-SPA-304	Spain	1120	I	hspSWEurope	hspSWEurope1	1	12	Recipient	Recipient
HpGP-SPA-802	Spain	1119	I	hspSWEurope	hspSWEurope1	1	12	Recipient	Recipient
HpGP-SPA-510	Spain	1118	I	hspSWEurope	hspSWEurope1	1	12	Recipient	Recipient
HpGP-SPA-110	Spain	1117	I	hspSWEurope	hspSWEurope1	1	12	Recipient	Recipient
HpGP-SPA-306	Spain	1116	I	hspSWEurope	hspSWEurope1	1	12	Recipient	Recipient
HpGP-SPA-502	Spain	1115	I	hspSWEurope	hspSWEurope1	1	12	Recipient	Recipient
HpGP-ARG-004	Argentina	1114	I	hspSWEurope	hspSWEurope1	1	12	Recipient
HpGP-FRA-010	France	1113	I	hspSWEurope	hspSWEurope1	1	12	Recipient	Recipient
ES-13		1112	I	hspSWEurope	hspSWEurope1	1	12	Recipient
HpGP-ARG-003	Argentina	1111	I	hspSWEurope	hspSWEurope1	1	12	Donor/Recipient
HpGP-SPA-503	Spain	1110	I	hspSWEurope	hspSWEurope1	1	12	Recipient	Recipient
HpGP-ARG-001	Argentina	1109	I	hspSWEurope	hspSWEurope1	1	12	Recipient
HpGP-SPA-805	Spain	1108	I	hspSWEurope	hspSWEurope1	1	12	Recipient	Recipient
HpGP-SPA-703	Spain	1107	I	hspSWEurope	hspSWEurope1	1	12	Recipient	Recipient
HpGP-SPA-107	Spain	1106	I	hspSWEurope	hspSWEurope1	1	12	Recipient	Recipient
HpGP-SPA-501	Spain	1105	I	hspSWEurope	hspSWEurope1	1	12	Recipient	Recipient
ES-15		1104	I	hspSWEurope	hspSWEurope1	1	12	Recipient
HpGP-SPA-308	Spain	1103	I	hspSWEurope	hspSWEurope1	1	12	Recipient	Recipient
HpGP-SPA-315	Spain	1102	I	hspSWEurope	hspSWEurope1	1	12	Donor/Recipient	Recipient
HpGP-GER-018	Germany	1101	I	hspSWEurope	hspSWEurope1	1	12	Recipient	Recipient
HpGP-DOM-001	Dominican Republic	1100	I	hspSWEurope	hspSWEurope1	1	12	Recipient
HpGP-SPA-505	Spain	1099	I	hspSWEurope	hspSWEurope1	1	12	Recipient	Recipient
HpGP-SPA-303	Spain	1098	I	hspSWEurope	hspSWEurope1	1	12	Recipient	Recipient
HpGP-SPA-610	Spain	1097	I	hspSWEurope	hspSWEurope1	1	12	Donor/Recipient	Recipient
HpGP-POR-102	Portugal	1096	I	hspSWEurope	hspSWEurope1	1	12	Recipient	Recipient
HpGP-USA-005	USA	1095	I	hspSWEurope	hspSWEurope1	1	12	Recipient
HpGP-GER-003	Germany	1094	I	hspSWEurope	hspSWEurope1	1	12	Recipient	Recipient
ES-7		1093	I	hspSWEurope	hspSWEurope1	1	12	Recipient
HpGP-SPA-324	Spain	1092	I	hspSWEurope	hspSWEurope1	1	12	Recipient	Recipient
HpGP-FRA-005	France	1091	I	hspSWEurope	hspSWEurope1	1	12	Recipient	Recipient
HpGP-SPA-707	Spain	1090	I	hspSWEurope	hspSWEurope1	1	12	Recipient	Recipient
HpGP-SPA-203	Spain	1089	I	hspSWEurope	hspSWEurope1	1	12	Recipient	Recipient
HpGP-MEX-007	Mexico	1088	I	hspSWEurope	hspSWEurope1	1	12	Recipient
HpGP-SPA-310	Spain	1087	I	hspSWEurope	hspSWEurope1	1	12	Recipient	Recipient
HpGP-SPA-204	Spain	1086	I	hspSWEurope	hspSWEurope1	1	12	Recipient	Recipient
HpGP-SPA-506	Spain	1085	I	hspSWEurope	hspSWEurope1	1	12	Recipient	Recipient
HpGP-SPA-103	Spain	1084	I	hspSWEurope	hspSWEurope1	1	12	Recipient	Recipient
HpGP-SPA-009	Spain	1083	I	hspSWEurope	hspSWEurope1	1	12	Recipient	Recipient
HpGP-SPA-604	Spain	1082	I	hspSWEurope	hspSWEurope1	1	12	Recipient	Recipient
ES-11		1081	I	hspSWEurope	hspSWEurope1	1	12	Recipient
HpGP-SPA-704	Spain	1080	I	hspSWEurope	hspSWEurope1	1	12	Recipient	Recipient
HpGP-SPA-302	Spain	1079	I	hspSWEurope	hspSWEurope1	1	12	Recipient	Recipient
ES-10		1078	I	hspSWEurope	hspSWEurope1	1	12	Recipient
HpGP-SPA-702	Spain	1077	I	hspSWEurope	hspSWEurope1	1	12	Recipient	Recipient
HpGP-SPA-205	Spain	1076	I	hspSWEurope	hspSWEurope1	1	12	Recipient	Recipient
HpGP-SWT-003	Switzerland	1075	I	hspSWEurope	hspSWEurope1	1	12	Recipient	Recipient
HpGP-SPA-508	Spain	1074	I	hspSWEurope	hspSWEurope1	1	12	Recipient	Recipient
HpGP-SPA-210	Spain	1073	I	hspSWEurope	hspSWEurope1	1	12	Recipient	Recipient
HpGP-SPA-701	Spain	1072	I	hspSWEurope	hspSWEurope1	1	12	Recipient	Recipient
HpGP-SPA-307	Spain	1071	I	hspSWEurope	hspSWEurope1	1	12	Recipient	Recipient
HpGP-POR-111	Portugal	1070	I	hspSWEurope	hspSWEurope1	1	12	Recipient	Recipient
HpGP-POR-101	Portugal	1069	I	hspSWEurope	hspSWEurope1	1	12	Recipient	Recipient
HpGP-POR-106	Portugal	1068	I	hspSWEurope	hspSWEurope1	1	12	Recipient	Recipient
HpGP-POR-103	Portugal	1067	I	hspSWEurope	hspSWEurope1	1	12	Donor/Recipient	Recipient
HpGP-POR-113	Portugal	1066	I	hspSWEurope	hspSWEurope1	1	13	Recipient	Recipient
HpGP-POR-112	Portugal	1065	I	hspSWEurope	hspSWEurope1	1	13	Recipient	Recipient
HpGP-BRA-003	Brazil	1064	I	hspSWEurope	hspSWEurope1	1	12	Recipient
HpGP-SWT-015	Switzerland	1063	I	hspSWEurope	hspSWEurope1	1	12	Recipient	Recipient
HpGP-BRA-009	Brazil	1062	I	hspSWEurope	hspSWEurope1	1	12	Recipient
HpGP-POR-107	Portugal	1061	I	hspSWEurope	hspSWEurope1	1	12	Recipient	Recipient
HpGP-COL-002	Colombia	1060	I	hspSWEurope	hspSWEurope1	1	12	Recipient
HpGP-BRA-006	Brazil	1059	I	hspSWEurope	hspSWEurope1	1	12	Recipient
HpGP-POR-009	Portugal	1058	I	hspSWEurope	hspSWEurope1	1	12	Recipient	Recipient
HpGP-POR-010	Portugal	1057	I	hspSWEurope	hspSWEurope1	1	12	Recipient	Recipient
HpGP-SWT-012	Switzerland	1056	I	hspSWEurope	hspSWEurope1	1	12	Recipient	Recipient
HpGP-POR-109	Portugal	1055	I	hspSWEurope	hspSWEurope1	1	12	Recipient	Recipient
HpGP-IDN-006	Indonesia	1054	I	hspSWEurope	hspSWEurope1	1	12	Donor/Recipient	Recipient
HpGP-POR-018	Portugal	1053	I	hspSWEurope	hspSWEurope1	1	12	Recipient	Recipient
HpGP-POR-003	Portugal	1052	I	hspSWEurope	hspSWEurope1	1	12	Recipient	Recipient
HpGP-POR-108	Portugal	1051	I	hspSWEurope	hspSWEurope1	1	12	Recipient	Recipient
HpGP-POR-008	Portugal	1050	I	hspSWEurope	hspSWEurope1	1	12	Recipient	Recipient
HpGP-POR-011	Portugal	1049	I	hspSWEurope	hspSWEurope1	1	12	Recipient	Recipient
Pt-7739		1048	I	hspSWEurope	hspSWEurope1	1	12	Recipient
HpGP-POR-001	Portugal	1047	I	hspSWEurope	hspSWEurope1	1	12	Recipient	Recipient
Pt-7757		1046	I	hspSWEurope	hspSWEurope1	1	12	Recipient
HpGP-POR-013	Portugal	1045	I	hspSWEurope	hspSWEurope1	1	12	Recipient	Recipient
HpGP-POR-015	Portugal	1044	I	hspSWEurope	hspSWEurope1	1	12	Recipient	Recipient
Pt-7854		1043	I	hspSWEurope	hspSWEurope1	1	12	Recipient
HpGP-SWT-001	Switzerland	1042	I	hspSWEurope	hspSWEurope1	1	12	Recipient	Recipient
HpGP-DOM-002	Dominican Republic	1041	I	hspSWEurope	hspSWEurope1	1	12	Recipient
HpGP-SPA-105	Spain	1040	I	hspSWEurope	hspSWEurope1	1	12	Recipient	Recipient
HpGP-DOM-009	Dominican Republic	1039	I	hspSWEurope	hspSWEurope1	1	12	Recipient
HpGP-DOM-010	Dominican Republic	1038	I	hspSWEurope	hspSWEurope1	1	12	Recipient
HpGP-DOM-008	Dominican Republic	1037	I	hspSWEurope	hspSWEurope1	1	12	Recipient
HpGP-USA-207	USA	1036	I	hspSWEurope	hspSWEurope1	1	12	Recipient
HpGP-USA-201	USA	1035	I	hspSWEurope	hspSWEurope1	1	12	Recipient
HpGP-MEX-009	Mexico	1034	I	hspSWEurope	hspSWEurope1	1	12	Donor/Recipient
HpGP-MEX-008	Mexico	1033	I	hspSWEurope	hspSWEurope1	1	12	Recipient
HpGP-USA-008	USA	1032	I	hspSWEurope	hspSWEurope1	1	12	Recipient
HpGP-ARG-002	Argentina	1031	I	hspSWEurope	hspSWEurope1	1	12	Recipient
HpGP-COL-004	Colombia	1030	I	hspSWEurope	hspSWEurope1	1	12	Recipient
HpGP-COL-010	Colombia	1029	I	hspSWEurope	hspSWEurope1	1	12	Recipient
HpGP-PRI-007	Puerto Rico	1028	I	hspSWEurope	hspSWEurope1	1	12	Recipient
HpGP-PRI-001	Puerto Rico	1027	I	hspSWEurope	hspSWEurope1	1	12	Recipient
HpGP-PRI-002	Puerto Rico	1026	I	hspSWEurope	hspSWEurope1	1	12	Recipient
HpGP-PRI-006	Puerto Rico	1025	I	hspSWEurope	hspSWEurope1	1	12	Recipient
HpGP-PRI-004	Puerto Rico	1024	I	hspSWEurope	hspSWEurope1	1	12	Recipient
HpGP-BRA-017	Brazil	1023	I	hspSWEurope	hspSWEurope1	1	12	Recipient
HpGP-SPA-005	Spain	1022	I	hspSWEurope	hspSWEurope1	1	12	Donor/Recipient	Recipient
HpGP-SPA-008	Spain	1021	I	hspSWEurope	hspSWEurope1	1	12	Recipient	Recipient
HpGP-SPA-013	Spain	1020	I	hspSWEurope	hspSWEurope1	1	13	Recipient	Recipient
HpGP-SPA-209	Spain	1019	I	hspSWEurope	hspSWEurope1	1	12	Recipient	Recipient
HpGP-SPA-311	Spain	1018	I	hspSWEurope	hspSWEurope1	1	12	Recipient	Recipient
34320		1017	I	hspSWEurope	hspSWEurope1	1	13	Recipient
HpGP-SPA-607	Spain	1016	I	hspSWEurope	hspSWEurope1	1	12	Donor/Recipient	Recipient
HpGP-SPA-003	Spain	1015	I	hspSWEurope	hspSWEurope1	1	12	Recipient	Recipient
HpGP-SPA-414	Spain	1014	I	hspSWEurope	hspSWEurope1	1	12	Recipient	Recipient
HpGP-SPA-016	Spain	1013	I	hspSWEurope	hspSWEurope1	1	13	Recipient	Recipient
HpGP-SPA-201	Spain	1012	I	hspSWEurope	hspSWEurope1	1	12	Recipient	Recipient
HpGP-SPA-017	Spain	1011	I	hspSWEurope	hspSWEurope1	1	12	Recipient	Recipient
HpGP-SPA-403	Spain	1010	I	hspSWEurope	hspSWEurope1	1	13	Recipient	Recipient
HpGP-SPA-014	Spain	1009	I	hspSWEurope	hspSWEurope1	1	13	Recipient	Recipient
HpGP-ARG-007	Argentina	1008	I	hspSWEurope	hspSWEurope1	1	13	Recipient
HpGP-SPA-509	Spain	1007	I	hspSWEurope	hspSWEurope1	1	13	Recipient	Recipient
HpGP-SPA-020	Spain	1006	I	hspSWEurope	hspSWEurope1	1	13	Recipient	Recipient
HpGP-SPA-803	Spain	1005	I	hspSWEurope	hspSWEurope1	1	12	Recipient	Recipient
HpGP-SPA-104	Spain	1004	I	hspSWEurope	hspSWEurope1	1	12	Donor/Recipient	Recipient
HpGP-SPA-611	Spain	1003	I	hspSWEurope	hspSWEurope1	1	13	Donor/Recipient	Recipient
HpGP-SPA-321	Spain	1002	I	hspSWEurope	hspSWEurope1	1	12	Recipient	Recipient
HpGP-SPA-004	Spain	1001	I	hspSWEurope	hspSWEurope1	1	13	Recipient	Recipient
HpGP-SPA-601	Spain	1000	I	hspSWEurope	hspSWEurope1	1	13	Recipient	Recipient
HpGP-SPA-606	Spain	999	I	hspSWEurope	hspSWEurope1	1	12	Recipient	Recipient
HpGP-SPA-325	Spain	998	I	hspSWEurope	hspSWEurope1	1	12	Recipient	Recipient
HUP-B14		997	I	hspSWEurope	hspSWEurope1	1	13	Donor/Recipient
HpGP-SPA-301	Spain	996	I	hspSWEurope	hspSWEurope1	1	12	Recipient	Recipient
HpGP-SPA-404	Spain	995	I	hspSWEurope	hspSWEurope1	1	13	Recipient	Recipient
HpGP-SPA-407	Spain	994	I	hspSWEurope	hspSWEurope1	1	13	Recipient	Recipient
HpGP-POR-104	Portugal	993	I	hspSWEurope	hspSWEurope1	1	13	Recipient	Recipient
HpGP-FRA-020	France	992	I	hspSWEurope	hspSWEurope1	1	13	Recipient	Recipient
HpGP-POR-012	Portugal	991	I	hspSWEurope	hspSWEurope1	1	13	Recipient	Recipient
HpGP-POR-114	Portugal	990	I	hspSWEurope	hspSWEurope1	1	13	Recipient	Recipient
HpGP-COG-002	DR Congo	989	I	hspSWEurope	hspSWEurope1	1	13	Recipient
HpGP-SPA-019	Spain	988	I	hspSWEurope	hspSWEurope1	1	13	Recipient	Recipient
HpGP-POR-005	Portugal	987	I	hspSWEurope	hspSWEurope1	1	13	Recipient	Recipient
HpGP-POR-002	Portugal	986	I	hspSWEurope	hspSWEurope1	1	13	Donor/Recipient	Recipient
HpGP-BRA-025	Brazil	985	I	hspSWEurope	hspSWEurope1	1	13	Recipient
HpGP-SPA-507	Spain	984	I	hspSWEurope	hspSWEurope1	1	13	Recipient	Recipient
HpGP-SPA-015	Spain	983	I	hspSWEurope	hspSWEurope1	1	13	Recipient	Recipient
HpGP-SPA-801	Spain	982	I	hspSWEurope	hspSWEurope1	1	13	Recipient	Recipient
HpGP-POR-115	Portugal	981	I	hspSWEurope	hspSWEurope1	1	13	Recipient	Recipient
HpGP-SPA-807	Spain	980	I	hspSWEurope	hspSWEurope1	1	13	Recipient	Recipient
HpGP-SPA-320	Spain	979	I	hspSWEurope	hspSWEurope1	1	13	Recipient	Recipient
Pt-8186		978	I	hspSWEurope	hspSWEurope1	1	13	Recipient
HpGP-PRI-008	Puerto Rico	977	I	hspSWEurope	hspSWEurope1	1	13	Recipient
HpGP-FRA-001	France	976	I	hspSWEurope	hspSWEurope1	1	13	Recipient	Recipient
HpGP-SPA-319	Spain	975	I	hspSWEurope	hspSWEurope1	1	13	Recipient	Recipient
Pt-7901		974	I	hspSWEurope	hspSWEurope1	1	13	Recipient
HpGP-FRA-017	France	973	I	hspSWEurope	hspSWEurope1	1	13	Recipient	Recipient
HpGP-ALG-004	Algeria	972	I	hspSWEurope	hspSWEurope2	1	12	Recipient	Recipient
HpGP-ALG-005	Algeria	971	I	hspSWEurope	hspSWEurope2	1	12	Recipient	Recipient
B25		970	I	hspSWEurope	hspSWEurope2	1	12	Recipient
HpGP-FRA-009	France	969	I	hspSWEurope	hspSWEurope2	1	12	Recipient	Recipient
HpGP-ALG-008	Algeria	968	I	hspSWEurope	hspSWEurope2	1	12	Donor/Recipient	Recipient
HpGP-ALG-003	Algeria	967	I	hspSWEurope	hspSWEurope2	1	12	Recipient	Recipient
HpGP-ALG-009	Algeria	966	I	hspSWEurope	hspSWEurope2	1	12	Recipient	Recipient
HpGP-ALG-006	Algeria	965	I	hspSWEurope	hspSWEurope2	1	12	Donor/Recipient	Recipient
38185		964	I	hspSWEurope	hspSWEurope2	1	12	Recipient
HpGP-ALG-007	Algeria	963	I	hspSWEurope	hspSWEurope2	1	12	Donor/Recipient	Recipient
HpGP-USA-208	USA	962	I	hspSWEurope	hspSWEurope2	1	12	Recipient
B45		961	I	hspSWEurope	hspSWEurope2	1	12	Recipient
HpGP-ALG-001	Algeria	960	I	hspSWEurope	hspSWEurope2	1	12	Recipient
HpGP-ALG-010	Algeria	959	I	hspSWEurope	hspSWEurope2	1	12	Recipient	Recipient
HpGP-ALG-002	Algeria	958	I	hspSWEurope	hspSWEurope2	1	12	Recipient	Recipient
HpGP-SPA-206	Spain	957	I	hspSWEurope	hspSWEurope2	1	12	Donor/Recipient	Recipient
HpGP-COL-310	Colombia	956	I	hspSWEurope	hspSWEurope2	1	12	Donor/Recipient
HpGP-COL-305	Colombia	955	I	hspSWEurope	hspSWEurope2	1	12	Recipient
HpGP-ISR-009	Israel	954	I	hspSWEurope	hspSWEurope2	1	12	Recipient	Recipient
HpGP-ISR-005	Israel	953	I	hspSWEurope	hspSWEurope2	1	12	Recipient	Recipient
HpGP-ISR-008	Israel	952	I	hspSWEurope	hspSWEurope2	1	12	Recipient	Recipient
HpGP-USA-402	USA	951	I	hpNEAfrica	"US deep clone"	1	11	Recipient
HpGP-USA-404	USA	950	I	hpNEAfrica	"US deep clone"	1	11	Donor/Recipient
HpGP-USA-401	USA	949	I	hpNEAfrica	"US deep clone"	1	11	Recipient
HpGP-USA-115	USA	948	I	hpNEAfrica	"US deep clone"	1	11	Donor/Recipient
HpGP-USA-414	USA	947	I	hpNEAfrica	"US deep clone"	1	12	Recipient
HpGP-USA-119	USA	946	I	hpNEAfrica	"US deep clone"	1	11	Donor/Recipient
HpGP-USA-116	USA	945	I	hpNEAfrica	"US deep clone"	1	11	Recipient
HpGP-USA-423	USA	944	I	hpNEAfrica	"US deep clone"	1	11	Donor/Recipient
HpGP-USA-120	USA	943	I	hpNEAfrica	"US deep clone"	1	11	Donor/Recipient
HpGP-USA-405	USA	942	I	hpNEAfrica	"US deep clone"	1	11	Donor/Recipient
HpGP-USA-410	USA	941	I	hpNEAfrica	"US deep clone"	1	11	Recipient
HpGP-USA-436	USA	940	I	hpNEAfrica	"US deep clone"	1	11	Donor/Recipient
HpGP-USA-407	USA	939	I	hpNEAfrica	"US deep clone"	1	11	Donor/Recipient
HpGP-USA-106	USA	938	I	hpNEAfrica	"US deep clone"	1	11	Recipient
HpGP-USA-431	USA	937	I	hpNEAfrica	"US deep clone"	1	11	Recipient
HP08058		936	I	hpNEAfrica	hpNEAfrica	1	15	Donor/Recipient	Recipient
HP11049		935	I	hpNEAfrica	hpNEAfrica	1	15	Recipient	Recipient
HP08074		934	I	hpNEAfrica	hpNEAfrica	1	15	Donor/Recipient	Recipient
HP13050		933	I	hpNEAfrica	hpNEAfrica	1	15	Recipient	Recipient
HP13005		932	I	hpNEAfrica	hpNEAfrica	1	15	Donor/Recipient	Recipient
HP98490		931	I	hpNEAfrica	hpNEAfrica	1	15	Donor/Recipient	Recipient
HpGP-MAL-007	Malaysia	930	I	hpNEAfrica	hpNEAfrica	1	15	Recipient	Recipient
HP98317		929	I	hpNEAfrica	hpNEAfrica	1	15	Donor/Recipient	Recipient
HP13068		928	I	hpNEAfrica	hpNEAfrica	1	15	Donor/Recipient	Recipient
HpGP-SWT-010	Switzerland	927	I	hpNEAfrica	hpNEAfrica	1	15	Recipient	Recipient
HP99255		926	I	hpNEAfrica	hpNEAfrica	1	15	Donor/Recipient	Recipient
HP01234		925	I	hpNEAfrica	hpNEAfrica	1	15	Donor/Recipient	Recipient
HP08061		924	I	hpNEAfrica	hpNEAfrica	1	15	Recipient	Recipient
HP14039		923	I	hpNEAfrica	hpNEAfrica	1	15	Donor/Recipient	Recipient
HP98123		922	I	hpNEAfrica	hpNEAfrica	1	15	Donor/Recipient	Recipient
HP15005		921	I	hpNEAfrica	hpNEAfrica	1	15	Donor/Recipient	Recipient
HP07036		920	I	hpNEAfrica	hpNEAfrica	1	15	Donor/Recipient	Recipient
HpGP-CHI-102	Chile	919	I	hspSWEuropeChile		1	7	Recipient
HpGP-CHI-114	Chile	918	I	hspSWEuropeChile		1	7	Recipient
HpGP-CHI-014	Chile	917	I	hspSWEuropeChile		1	7	Recipient
HpGP-CHI-113	Chile	916	I	hspSWEuropeChile		1	7	Recipient
HpGP-CHI-017	Chile	915	I	hspSWEuropeChile		1	7	Donor/Recipient
HpGP-CHI-007	Chile	914	I	hspSWEuropeChile		1	7	Donor/Recipient
HpGP-CHI-126	Chile	913	I	hspSWEuropeChile		1	7	Recipient
HpGP-CHI-117	Chile	912	I	hspSWEuropeChile		1	7	Donor/Recipient
HpGP-CHI-101	Chile	911	I	hspSWEuropeChile		1	7	Recipient
HpGP-CHI-204	Chile	910	I	hspSWEuropeChile		1	7	Recipient
HpGP-CHI-104	Chile	909	I	hspSWEuropeChile		1	7	Recipient
HpGP-CHI-016	Chile	908	I	hspSWEuropeChile		1	12	Recipient
HpGP-CHI-002	Chile	907	I	hspSWEuropeChile		1	12	Donor/Recipient
HpGP-CHI-107	Chile	906	I	hspSWEuropeChile		1	12	Recipient
HpGP-CHI-210	Chile	905	I	hspSWEuropeChile		1	12	Donor/Recipient
HpGP-CHI-103	Chile	904	I	hspSWEuropeChile		1	12	Donor/Recipient
HpGP-CHI-106	Chile	903	I	hspSWEuropeChile		1	12	Donor/Recipient
HpGP-COL-209	Colombia	902	I	hspSWEuropeChile		1	12	Donor/Recipient
HpGP-CHI-008	Chile	901	I	hspSWEuropeChile		1	12	Donor/Recipient
HpGP-CHI-001	Chile	900	I	hspSWEuropeChile		1	12	Recipient
HpGP-CHI-010	Chile	899	I	hspSWEuropeChile		1	7	Recipient
HpGP-CHI-006	Chile	898	I	hspSWEuropeChile		1	12	Donor/Recipient
HpGP-CHI-110	Chile	897	I	hspSWEuropeChile		1	12	Donor/Recipient
HpGP-CHI-005	Chile	896	I	hspSWEuropeChile		1	13	Recipient
HpGP-CHI-127	Chile	895	I	hspSWEuropeChile		1	13	Donor/Recipient
HpGP-CHI-018	Chile	894	I	hspSWEuropeChile		1	13	Recipient
HpGP-CHI-027	Chile	893	I	hspSWEuropeChile		1	13	Recipient
HpGP-CHI-024	Chile	892	I	hspSWEuropeChile		1	13	Recipient
HpGP-CHI-028	Chile	891	I	hspSWEuropeChile		1	13	Recipient
HpGP-CHI-209	Chile	890	I	hspSWEuropeChile		1	13	Donor/Recipient
HpGP-CHI-023	Chile	889	I	hspSWEuropeChile		1	13	Donor/Recipient
HpGP-CHI-026	Chile	888	I	hspSWEuropeChile		1	13	Donor/Recipient
HpGP-CHI-119	Chile	887	I	hspSWEuropeChile		1	13	Donor/Recipient
HpGP-CHI-125	Chile	886	I	hspSWEuropeChile		1	13	Recipient
HpGP-CHI-120	Chile	885	I	hspSWEuropeChile		2	3	Donor/Recipient
HpGP-CHI-124	Chile	884	I	hspSWEuropeChile		1	13	Recipient
HpGP-CHI-021	Chile	883	I	hspSWEuropeChile		1	13	Recipient
HpGP-CHI-022	Chile	882	I	hspSWEuropeChile		1	13	Donor/Recipient
HpGP-CHI-004	Chile	881	I	hspSWEuropeChile		1	13	Recipient
HpGP-CHI-123	Chile	880	I	hspSWEuropeChile		1	13	Recipient
HpGP-CHI-207	Chile	879	I	hspSWEuropeChile		1	13	Donor/Recipient
HpGP-CHI-122	Chile	878	I	hspSWEuropeChile		1	13	Donor/Recipient
HpGP-CHI-011	Chile	877	I	hspSWEuropeChile		1	13	Recipient
HpGP-TUR-002	Türkiye	876	II	hspEurasia	hspEurasia1	3	5	Recipient	Recipient
HpGP-TUR-005	Türkiye	875	II	hspEurasia	hspEurasia1	3	5	Recipient	Recipient
HpGP-IDN-003	Indonesia	874	II	hspEurasia	hspEurasia1	1	8	Recipient	Recipient
HpGP-TUR-007	Türkiye	873	II	hspEurasia	hspEurasia1	3	8	Recipient	Recipient
HpGP-TUR-011	Türkiye	872	II	hspEurasia	hspEurasia1	3	8	Recipient	Recipient
HpGP-TUR-021	Türkiye	871	II	hspEurasia	hspEurasia1	3	8	Recipient	Recipient
HpGP-SWT-004	Switzerland	870	II	hspEurasia	hspEurasia1	3	8	Recipient	Recipient
HpGP-TUR-022	Türkiye	869	II	hspEurasia	hspEurasia1	3	8	Donor/Recipient	Recipient
HpGP-IRN-001	Iran	868	II	hspEurasia	hspEurasia1	3	8	Recipient	Recipient
HpGP-TUR-016	Türkiye	867	II	hspEurasia	hspEurasia1	3	8	Recipient	Recipient
HpGP-GRE-044	Greece	866	II	hspEurasia	hspEurasia1	3	8	Donor/Recipient	Recipient
30950		865	II	hspEurasia	hspEurasia1	3	8	Recipient
HpGP-TUR-001	Türkiye	864	II	hspEurasia	hspEurasia1	3	8	Recipient	Recipient
HpGP-RUS-003	Russian Federation	863	II	hspEurasia	hspEurasia1	3	8	Recipient	Recipient
HpGP-TUR-023	Türkiye	862	II	hspEurasia	hspEurasia1	3	8	Recipient	Recipient
HpGP-TUR-017	Türkiye	861	II	hspEurasia	hspEurasia1	3	8	Recipient	Recipient
HpGP-GRE-011	Greece	860	II	hspEurasia	hspEurasia1	3	8	Recipient	Recipient
HpGP-TUR-006	Türkiye	859	II	hspEurasia	hspEurasia1	3	8	Recipient	Recipient
HpGP-TUR-009	Türkiye	858	II	hspEurasia	hspEurasia1	3	8	Recipient	Recipient
HpGP-RUS-008	Russian Federation	857	II	hspEurasia	hspEurasia1	3	8	Donor/Recipient	Recipient
HpGP-ITA-022	Italy	856	II	hspEurasia	hspEurasia1	3	8	Recipient	Recipient
HpGP-ITA-027	Italy	855	II	hspEurasia	hspEurasia1	3	8	Donor/Recipient	Recipient
HpGP-BGR-003	Bulgaria	854	II	hspEurasia	hspEurasia1	3	8	Recipient	Recipient
HpGP-KGZ-001	Kyrgyzstan	853	II	hspEurasia	hspEurasia1	3	8	Recipient	Recipient
HpGP-KGZ-008	Kyrgyzstan	852	II	hspEurasia	hspEurasia1	3	8	Recipient	Recipient
HpGP-LAT-003	Latvia	851	II	hspEurasia	hspEurasia1	3	8	Donor/Recipient	Recipient
HpGP-KGZ-009	Kyrgyzstan	850	II	hspEurasia	hspEurasia1	3	8	Recipient	Recipient
HpGP-LAT-033	Latvia	849	II	hspEurasia	hspEurasia1	3	8	Recipient	Recipient
HpGP-POL-010	Poland	848	II	hspEurasia	hspEurasia1	3	8	Recipient	Recipient
HpGP-GER-002	Germany	847	II	hspEurasia	hspEurasia1	3	8	Recipient	Recipient
HpGP-SWT-007	Switzerland	846	II	hspEurasia	hspEurasia1	3	8	Recipient	Recipient
HpGP-LAT-002	Latvia	845	II	hspEurasia	hspEurasia1	3	8	Recipient	Recipient
33375		844	II	hspEurasia	hspEurasia1	3	8	Donor/Recipient
GC65-HL		843	II	hspEurasia	hspEurasia1	3	8	Recipient
HpGP-LAT-008	Latvia	842	II	hspEurasia	hspEurasia1	3	8	Recipient	Recipient
HpGP-GER-015	Germany	841	II	hspEurasia	hspEurasia1	3	8	Recipient	Recipient
HpGP-POL-105	Poland	840	II	hspEurasia	hspEurasia1	3	8	Recipient	Recipient
HpGP-POL-003	Poland	839	II	hspEurasia	hspEurasia1	3	8	Recipient	Recipient
HpGP-POL-009	Poland	838	II	hspEurasia	hspEurasia1	3	8	Recipient	Recipient
HpGP-FRA-007	France	837	II	hspEurasia	hspEurasia1	3	8	Recipient	Recipient
HpGP-RUS-011	Russian Federation	836	II	hspEurasia	hspEurasia1	3	8	Donor/Recipient	Recipient
HpGP-LIT-012	Lithuania	835	II	hspEurasia	hspEurasia1	3	8	Recipient	Recipient
HpGP-POL-002	Poland	834	II	hspEurasia	hspEurasia1	3	8	Recipient	Recipient
HpGP-POL-006	Poland	833	II	hspEurasia	hspEurasia1	3	8	Donor/Recipient	Recipient
HpGP-GER-007	Germany	832	II	hspEurasia	hspEurasia1	3	8	Recipient	Recipient
HpGP-GER-004	Germany	831	II	hspEurasia	hspEurasia1	3	8	Recipient	Recipient
HpGP-GER-010	Germany	830	II	hspEurasia	hspEurasia1	3	8	Recipient	Recipient
HpGP-POL-001	Poland	829	II	hspEurasia	hspEurasia1	3	8	Recipient	Recipient
HpGP-GER-009	Germany	828	II	hspEurasia	hspEurasia1	3	8	Recipient	Recipient
HpGP-GER-016	Germany	827	II	hspEurasia	hspEurasia1	3	8	Recipient	Recipient
HpGP-GER-005	Germany	826	II	hspEurasia	hspEurasia1	3	8	Recipient	Recipient
HpGP-GER-012	Germany	825	II	hspEurasia	hspEurasia1	3	8	Donor/Recipient	Recipient
HpGP-GER-021	Germany	824	II	hspEurasia	hspEurasia1	3	8	Recipient	Recipient
HpGP-SWT-008	Switzerland	823	II	hspEurasia	hspEurasia1	3	8	Recipient	Recipient
HpGP-TUR-008	Türkiye	822	II	hspEurasia	hspEurasia1	3	8	Recipient	Recipient
HpGP-BGR-005	Bulgaria	821	II	hspEurasia	hspEurasia1	3	8	Donor/Recipient	Recipient
HpGP-ITA-029	Italy	820	II	hspEurasia	hspEurasia1	1	8	Recipient	Recipient
HpGP-SPA-709	Spain	819	II	hspEurasia	hspEurasia1	3	8	Recipient	Recipient
HpGP-BGR-008	Bulgaria	818	II	hspEurasia	hspEurasia1	3	8	Recipient	Recipient
HpGP-SPA-504	Spain	817	II	hspEurasia	hspEurasia1	3	8	Recipient	Recipient
GC31-B		816	II	hspEurasia	hspEurasia1	3	8	Recipient
HpGP-BGR-007	Bulgaria	815	II	hspEurasia	hspEurasia1	3	8	Recipient	Recipient
HpGP-GRE-001	Greece	814	II	hspEurasia	hspEurasia1	1	8	Recipient	Recipient
HpGP-GRE-012	Greece	813	II	hspEurasia	hspEurasia1	1	8	Recipient	Recipient
Hp-A11		812	II	hspEurasia	hspEurasia1	3	8	Recipient
HpGP-GRE-004	Greece	811	II	hspEurasia	hspEurasia1	1	8	Donor/Recipient	Recipient
HpGP-SPA-101	Spain	810	II	hspEurasia	hspEurasia1	1	8	Recipient	Recipient
Hp-A27		809	II	hspEurasia	hspEurasia1	3	8	Recipient
HpGP-GRE-022	Greece	808	II	hspEurasia	hspEurasia1	1	8	Recipient	Recipient
P12		807	II	hspEurasia	hspEurasia1	3	8	Recipient	Recipient
HpGP-SWT-006	Switzerland	806	II	hspEurasia	hspEurasia1	3	8	Recipient	Recipient
HpGP-GRE-043	Greece	805	II	hspEurasia	hspEurasia1	3	8	Recipient	Recipient
HpGP-GRE-020	Greece	804	II	hspEurasia	hspEurasia1	1	8	Recipient	Recipient
HpGP-GRE-008	Greece	803	II	hspEurasia	hspEurasia1	3	8	Recipient	Recipient
HpGP-GRE-036	Greece	802	II	hspEurasia	hspEurasia1	1	8	Recipient	Recipient
HpGP-BGR-006	Bulgaria	801	II	hspEurasia	hspEurasia1	3	8	Recipient	Recipient
HpGP-GRE-002	Greece	800	II	hspEurasia	hspEurasia1	3	8	Recipient	Recipient
HpGP-SWT-002	Switzerland	799	II	hspEurasia	hspEurasia1	3	8	Recipient	Recipient
HpGP-GRE-018	Greece	798	II	hspEurasia	hspEurasia1	3	8	Donor/Recipient	Recipient
HpGP-TUR-014	Türkiye	797	II	hspEurasia	hspEurasia1	3	8	Recipient	Recipient
HpGP-GER-006	Germany	796	II	hspEurasia	hspEurasia1	3	8	Recipient	Recipient
HpGP-GRE-019	Greece	795	II	hspEurasia	hspEurasia1	3	8	Recipient	Recipient
HpGP-LIT-002	Lithuania	794	II	hspEurasia	hspEurasia1	3	8	Recipient	Recipient
HpGP-POL-107	Poland	793	II	hspEurasia	hspEurasia1	3	8	Recipient	Recipient
HpGP-POL-008	Poland	792	II	hspEurasia	hspEurasia1	3	8	Recipient	Recipient
HpGP-POL-103	Poland	791	II	hspEurasia	hspEurasia1	3	8	Recipient	Recipient
HpGP-POL-102	Poland	790	II	hspEurasia	hspEurasia1	3	8	Recipient	Recipient
HpGP-GER-020	Germany	789	II	hspEurasia	hspEurasia1	3	8	Recipient	Recipient
HpGP-POL-004	Poland	788	II	hspEurasia	hspEurasia1	3	8	Recipient	Recipient
HpGP-GER-001	Germany	787	II	hspEurasia	hspEurasia1	3	8	Recipient	Recipient
HpGP-SWE-012	Sweden	786	II	hspEurasia	hspEurasia1	3	8	Recipient	Recipient
HpGP-POL-104	Poland	785	II	hspEurasia	hspEurasia1	3	8	Recipient	Recipient
HpGP-SWE-003	Sweden	784	II	hspEurasia	hspEurasia1	3	8	Recipient	Recipient
HpGP-SWE-004	Sweden	783	II	hspEurasia	hspEurasia1	3	8	Recipient	Recipient
HpGP-POL-007	Poland	782	II	hspEurasia	hspEurasia1	3	8	Recipient	Recipient
HpGP-LIT-024	Lithuania	781	II	hspEurasia	hspEurasia1	3	8	Recipient	Recipient
HpGP-LIT-001	Lithuania	780	II	hspEurasia	hspEurasia1	3	8	Recipient	Recipient
HpGP-LIT-026	Lithuania	779	II	hspEurasia	hspEurasia1	3	8	Recipient	Recipient
HpGP-ITA-028	Italy	778	II	hspEurasia	hspEurasia1	3	8	Recipient	Recipient
HpGP-RUS-002	Russian Federation	777	II	hspEurasia	hspEurasia1	3	8	Recipient	Recipient
HpGP-RUS-006	Russian Federation	776	II	hspEurasia	hspEurasia1	3	8	Recipient	Recipient
HpGP-LIT-006	Lithuania	775	II	hspEurasia	hspEurasia1	3	8	Recipient	Recipient
HpGP-BGR-010	Bulgaria	774	II	hspEurasia	hspEurasia1	3	8	Recipient	Recipient
HpGP-RUS-009	Russian Federation	773	II	hspEurasia	hspEurasia1	3	8	Recipient	Recipient
HpGP-POL-005	Poland	772	II	hspEurasia	hspEurasia1	3	8	Recipient	Recipient
HpGP-POL-101	Poland	771	II	hspEurasia	hspEurasia1	3	8	Recipient	Recipient
HpGP-POL-110	Poland	770	II	hspEurasia	hspEurasia1	3	8	Recipient	Recipient
HpGP-POL-108	Poland	769	II	hspEurasia	hspEurasia1	3	8	Recipient	Recipient
HpGP-POL-109	Poland	768	II	hspEurasia	hspEurasia1	3	8	Recipient	Recipient
HpGP-POL-106	Poland	767	II	hspEurasia	hspEurasia1	3	8	Recipient	Recipient
HpGP-ITA-010	Italy	766	II	hspEurasia	hspEurasia2	3	8	Recipient	Recipient
HpGP-ITA-020	Italy	765	II	hspEurasia	hspEurasia2	3	8	Recipient	Recipient
HpGP-FRA-021	France	764	II	hspEurasia	hspEurasia2	1	8	Recipient	Recipient
HpGP-FRA-003	France	763	II	hspEurasia	hspEurasia2	1	12	Recipient	Recipient
GC34-HL		762	II	hspEurasia	hspEurasia2	1	8	Recipient
21580		761	II	hspEurasia	hspEurasia2	3	8	Recipient
HpGP-ITA-013	Italy	760	II	hspEurasia	hspEurasia2	1	8	Recipient	Recipient
HpGP-FRA-019	France	759	II	hspEurasia	hspEurasia2	1	8	Recipient	Recipient
31181		758	II	hspEurasia	hspEurasia2	3	8	Recipient
HpGP-FRA-002	France	757	II	hspEurasia	hspEurasia2	1	12	Recipient	Recipient
HpGP-ITA-006	Italy	756	II	hspEurasia	hspEurasia2	1	8	Recipient	Recipient
HpGP-ITA-002	Italy	755	II	hspEurasia	hspEurasia2	1	12	Recipient	Recipient
HpGP-GER-019	Germany	754	II	hspEurasia	hspEurasia2	3	8	Recipient	Recipient
HpGP-ITA-018	Italy	753	II	hspEurasia	hspEurasia2	1	8	Donor/Recipient	Recipient
HpGP-FRA-008	France	752	II	hspEurasia	hspEurasia2	1	12	Recipient	Recipient
HpGP-FRA-004	France	751	II	hspEurasia	hspEurasia2	1	12	Recipient	Recipient
HpGP-FRA-011	France	750	II	hspEurasia	hspEurasia2	3	8	Donor/Recipient	Recipient
HpGP-FRA-016	France	749	II	hspEurasia	hspEurasia2	3	8	Recipient	Recipient
Hp-A14		748	II	hspEurasia	hspEurasia2	1	12	Recipient
HpGP-KAZ-001	Kazakhstan	747	II	hspEurasia	hspEurasia2	1	8	Recipient	Recipient
HpGP-KGZ-003	Kyrgyzstan	746	II	hspEurasia	hspEurasia2	1	8	Recipient	Recipient
HpGP-GRE-006	Greece	745	II	hspEurasia	hspEurasia2	1	8	Recipient	Recipient
HpGP-GRE-042	Greece	744	II	hspEurasia	hspEurasia2	1	12	Recipient	Recipient
HpGP-BGR-004	Bulgaria	743	II	hspEurasia	hspEurasia2	1	12	Recipient	Recipient
HpGP-GRE-003	Greece	742	II	hspEurasia	hspEurasia2	1	12	Recipient	Recipient
HpGP-TUR-004	Türkiye	741	II	hspEurasia	hspEurasia2	1	8	Recipient	Recipient
HpGP-TUR-010	Türkiye	740	II	hspEurasia	hspEurasia2	1	12	Donor/Recipient	Recipient
HpGP-IRN-003	Iran	739	II	hspEurasia	hspEurasia2	1	8	Recipient	Recipient
HpGP-BGR-001	Bulgaria	738	II	hspEurasia	hspEurasia2	1	8	Recipient	Recipient
HpGP-IRN-009	Iran	737	II	hspEurasia	hspEurasia2	3	8	Recipient	Recipient
HpGP-USA-009	USA	736	II	hspEurasia	hspEurasia2	1	8	Recipient
HpGP-SWT-014	Switzerland	735	II	hspEurasia	hspEurasia2	1	8	Recipient	Recipient
HpGP-GRE-005	Greece	734	II	hspEurasia	hspEurasia2	1	12	Recipient	Recipient
29009		733	II	hspEurasia	hspEurasia2	1	8	Recipient
HpGP-ISR-006	Israel	732	II	hspEurasia	hspEurasia2	3	8	Recipient	Recipient
HpGP-SWT-013	Switzerland	731	II	hspEurasia	hspEurasia2	1	12	Recipient	Recipient
HpGP-GRE-039	Greece	730	II	hspEurasia	hspEurasia2	1	12	Recipient	Recipient
HpGP-TUR-003	Türkiye	729	II	hspEurasia	hspEurasia2	1	8	Recipient	Recipient
HpGP-IRN-002	Iran	728	II	hspEurasia	hspEurasia2	1	8	Recipient	Recipient
HpGP-FRA-006	France	727	II	hspEurasia	hspEurasia2	1	12	Recipient	Recipient
HpGP-JOR-008	Jordan	726	II	hspEurasia	hspEurasia2	1	12	Recipient	Recipient
HpGP-ISR-003	Israel	725	II	hspEurasia	hspEurasia2	1	12	Recipient	Recipient
HpGP-JOR-006	Jordan	724	II	hspEurasia	hspEurasia2	1	12	Recipient	Recipient
HpGP-JOR-005	Jordan	723	II	hspEurasia	hspEurasia2	1	12	Recipient	Recipient
HpGP-JOR-007	Jordan	722	II	hspEurasia	hspEurasia2	1	12	Recipient	Recipient
HpGP-JOR-009	Jordan	721	II	hspEurasia	hspEurasia2	1	12	Recipient	Recipient
HpGP-JOR-002	Jordan	720	II	hspEurasia	hspEurasia2	1	12	Recipient	Recipient
HpGP-JOR-001	Jordan	719	II	hspEurasia	hspEurasia2	1	12	Recipient	Recipient
HpGP-ISR-010	Israel	718	II	hspEurasia	hspEurasia2	1	12	Recipient	Recipient
HpGP-JOR-003	Jordan	717	II	hspEurasia	hspEurasia2	1	12	Recipient	Recipient
HpGP-ISR-002	Israel	716	II	hspEurasia	hspEurasia2	1	12	Recipient	Recipient
HpGP-JOR-010	Jordan	715	II	hspEurasia	hspEurasia2	1	12	Recipient	Recipient
HpGP-JOR-004	Jordan	714	II	hspEurasia	hspEurasia2	1	12	Recipient	Recipient
HpGP-ISR-001	Israel	713	II	hspEurasia	hspEurasia2	1	12	Recipient	Recipient
HpGP-ISR-004	Israel	712	II	hspEurasia	hspEurasia2	1	12	Recipient	Recipient
HpGP-ISR-007	Israel	711	II	hspEurasia	hspEurasia2	1	12	Recipient	Recipient
HpGP-FRA-018	France	710	II	hspEurasia	hspEurasia2	1	12	Recipient	Recipient
B40		709	II	hspEurasia	hspEurasia2	1	12	Recipient
HpGP-BRA-004	Brazil	708	II	hspEurasia	hspEurasia2	1	8	Recipient
HpGP-SWE-006	Sweden	707	II	hspEurasia	hspEurasia2	1	12	Recipient	Recipient
HpGP-GRE-040	Greece	706	II	hspEurasia	hspEurasia2	1	12	Donor/Recipient	Recipient
HpGP-ITA-005	Italy	705	II	hspEurasia	hspEurasia2	1	12	Recipient	Recipient
HpGP-SPA-011	Spain	704	II	hspEurasia	hspEurasia2	1	12	Recipient	Recipient
HpGP-SWT-017	Switzerland	703	II	hspEurasia	hspEurasia2	1	12	Recipient	Recipient
HpGP-ITA-011	Italy	702	II	hspEurasia	hspEurasia2	1	12	Recipient	Recipient
HpGP-ITA-003	Italy	701	II	hspEurasia	hspEurasia2	1	12	Recipient	Recipient
B47		700	II	hspEurasia	hspEurasia2	1	12	Recipient
HpGP-ITA-023	Italy	699	II	hspEurasia	hspEurasia2	1	8	Recipient	Recipient
HpGP-ITA-016	Italy	698	II	hspEurasia	hspEurasia2	1	8	Recipient	Recipient
HpGP-ITA-026	Italy	697	II	hspEurasia	hspEurasia2	1	8	Recipient	Recipient
HpGP-ITA-014	Italy	696	II	hspEurasia	hspEurasia2	1	8	Recipient	Recipient
G27		695	II	hspEurasia	hspEurasia2	3	8	Recipient
HpGP-ITA-030	Italy	694	II	hspEurasia	hspEurasia2	3	8	Recipient	Recipient
HpGP-ITA-012	Italy	693	II	hspEurasia	hspEurasia2	3	8	Recipient	Recipient
HpGP-FRA-015	France	692	II	hspEurasia	hspEurasia2	3	8	Recipient	Recipient
HpGP-FRA-013	France	691	II	hspEurasia	hspEurasia2	3	8	Recipient	Recipient
HpGP-ITA-009	Italy	690	II	hspEurasia	hspEurasia2	1	8	Recipient	Recipient
HpGP-ITA-025	Italy	689	II	hspEurasia	hspEurasia2	1	8	Recipient	Recipient
HpGP-ITA-015	Italy	688	II	hspEurasia	hspEurasia2	3	8	Recipient	Recipient
HpGP-ITA-004	Italy	687	II	hspEurasia	hspEurasia2	1	8	Recipient	Recipient
HpGP-BRA-015	Brazil	686	II	hspEurasia	hspEurasia2	3	8	Recipient
HpGP-ITA-024	Italy	685	II	hspEurasia	hspEurasia2	3	8	Recipient	Recipient
HpGP-ITA-008	Italy	684	II	hspEurasia	hspEurasia2	3	8	Donor/Recipient	Recipient
HpGP-ITA-017	Italy	683	II	hspEurasia	hspEurasia2	3	8	Recipient	Recipient
HpGP-ITA-019	Italy	682	II	hspEurasia	hspEurasia2	3	8	Recipient	Recipient
HpGP-ITA-001	Italy	681	II	hspEurasia	hspEurasia2	1	8	Recipient	Recipient
HpGP-ITA-007	Italy	680	II	hspEurasia	hspEurasia2	1	8	Donor/Recipient	Recipient
HpGP-IND-002	India	679	II	hspEurasia	hspEurasia3	3	8	Recipient	Recipient
HpGP-NPL-010	Nepal	678	II	hspEurasia	hspEurasia3	1	8	Donor/Recipient	Recipient
HpGP-IND-006	India	677	II	hspEurasia	hspEurasia3	1	8	Donor/Recipient	Recipient
HpGP-BGD-005	Bangladesh	676	II	hspEurasia	hspEurasia3	1	8	Recipient	Recipient
HpGP-BGD-009	Bangladesh	675	II	hspEurasia	hspEurasia3	3	8	Recipient	Recipient
HpGP-NPL-012	Nepal	674	II	hspEurasia	hspEurasia3	3	5	Recipient	Recipient
HpGP-IND-005	India	673	II	hspEurasia	hspEurasia3	3	8	Recipient	Recipient
HpGP-NPL-005	Nepal	672	II	hspEurasia	hspEurasia3	3	5	Recipient	Recipient
HpGP-NPL-006	Nepal	671	II	hspEurasia	hspEurasia3	3	5	Recipient	Recipient
HpGP-BGD-006	Bangladesh	670	II	hspEurasia	hspEurasia3	3	8	Recipient	Recipient
HpGP-BGD-004	Bangladesh	669	II	hspEurasia	hspEurasia3	3	8	Recipient	Recipient
HpGP-BGD-010	Bangladesh	668	II	hspEurasia	hspEurasia3	3	8	Recipient	Recipient
HpGP-IND-003	India	667	II	hspEurasia	hspEurasia3	3	8	Recipient	Recipient
HpGP-IND-004	India	666	II	hspEurasia	hspEurasia3	3	8	Recipient	Recipient
HpGP-GRE-041	Greece	665	II	hspEurasia	hspEurasia3	1	8	Recipient	Recipient
HpGP-GRE-046	Greece	664	II	hspEurasia	hspEurasia3	1	8	Recipient	Recipient
HpGP-BGD-007	Bangladesh	663	II	hspEurasia	hspEurasia3	1	8	Recipient	Recipient
HpGP-NPL-002	Nepal	662	II	hspEurasia	hspEurasia3	3	8	Recipient	Recipient
HpGP-LAT-032	Latvia	661	II	hspNEurope		3	8	Recipient	Recipient
HpGP-LAT-011	Latvia	660	II	hspNEurope		3	8	Recipient	Recipient
HpGP-SPA-806	Spain	659	II	hspNEurope		3	8	Donor/Recipient	Recipient
HpGP-LIT-008	Lithuania	658	II	hspNEurope		3	8	Recipient	Recipient
HpGP-LAT-022	Latvia	657	II	hspNEurope		3	8	Donor/Recipient	Recipient
HpGP-LIT-029	Lithuania	656	II	hspNEurope		3	8	Recipient	Recipient
HpGP-LIT-007	Lithuania	655	II	hspNEurope		3	8	Recipient	Recipient
HpGP-LAT-012	Latvia	654	II	hspNEurope		3	8	Recipient	Recipient
HpGP-LIT-023	Lithuania	653	II	hspNEurope		3	8	Recipient	Recipient
HpGP-LAT-009	Latvia	652	II	hspNEurope		3	8	Recipient	Recipient
HpGP-LAT-023	Latvia	651	II	hspNEurope		3	8	Recipient	Recipient
HpGP-LIT-030	Lithuania	650	II	hspNEurope		3	8	Donor/Recipient	Recipient
HpGP-LIT-025	Lithuania	649	II	hspNEurope		3	8	Recipient	Recipient
HpGP-LAT-027	Latvia	648	II	hspNEurope		3	8	Recipient	Recipient
HpGP-LAT-030	Latvia	647	II	hspNEurope		3	8	Recipient	Recipient
HpGP-LIT-041	Lithuania	646	II	hspNEurope		3	8	Recipient	Recipient
HpGP-LIT-020	Lithuania	645	II	hspNEurope		3	8	Recipient	Recipient
HpGP-RUS-004	Russian Federation	644	II	hspNEurope		3	8	Recipient	Recipient
HpGP-LIT-003	Lithuania	643	II	hspNEurope		3	8	Recipient	Recipient
HpGP-LAT-025	Latvia	642	II	hspNEurope		3	8	Recipient	Recipient
HpGP-LAT-014	Latvia	641	II	hspNEurope		3	8	Recipient	Recipient
HpGP-LIT-028	Lithuania	640	II	hspNEurope		3	8	Donor/Recipient	Recipient
HpGP-RUS-001	Russian Federation	639	II	hspNEurope		3	8	Recipient	Recipient
HpGP-LAT-004	Latvia	638	II	hspNEurope		3	8	Recipient	Recipient
HpGP-RUS-007	Russian Federation	637	II	hspNEurope		3	8	Donor/Recipient	Recipient
HpGP-LIT-013	Lithuania	636	II	hspNEurope		3	8	Recipient	Recipient
HpGP-LAT-026	Latvia	635	II	hspNEurope		3	8	Recipient	Recipient
HpGP-LAT-007	Latvia	634	II	hspNEurope		3	8	Recipient	Recipient
HpGP-LIT-004	Lithuania	633	II	hspNEurope		3	8	Recipient	Recipient
HpGP-LIT-032	Lithuania	632	II	hspNEurope		3	8	Recipient	Recipient
HpGP-LIT-035	Lithuania	631	II	hspNEurope		3	8	Recipient	Recipient
HpGP-LAT-024	Latvia	630	II	hspNEurope		3	8	Recipient	Recipient
HpGP-LAT-001	Latvia	629	II	hspNEurope		3	8	Recipient	Recipient
HpGP-LAT-018	Latvia	628	II	hspNEurope		3	8	Recipient	Recipient
HpGP-LAT-021	Latvia	627	II	hspNEurope		3	8	Recipient	Recipient
HpGP-LIT-021	Lithuania	626	II	hspNEurope		3	8	Recipient	Recipient
HpGP-LAT-006	Latvia	625	II	hspNEurope		3	8	Donor/Recipient	Recipient
HpGP-LAT-015	Latvia	624	II	hspNEurope		3	8	Recipient	Recipient
HpGP-LAT-034	Latvia	623	II	hspNEurope		3	8	Recipient	Recipient
HpGP-LIT-031	Lithuania	622	II	hspNEurope		3	8	Recipient	Recipient
HpGP-LAT-010	Latvia	621	II	hspNEurope		3	8	Donor/Recipient	Recipient
HpGP-LAT-019	Latvia	620	II	hspNEurope		3	8	Recipient	Recipient
HpGP-LAT-031	Latvia	619	II	hspNEurope		3	8	Recipient	Recipient
HpGP-LAT-028	Latvia	618	II	hspNEurope		3	8	Recipient	Recipient
HpGP-LAT-005	Latvia	617	II	hspNEurope		3	8	Recipient	Recipient
HpGP-LAT-035	Latvia	616	II	hspNEurope		3	8	Donor/Recipient	Recipient
HpGP-RUS-010	Russian Federation	615	II	hspNEurope		3	8	Recipient	Recipient
HpGP-LAT-036	Latvia	614	II	hspNEurope		3	8	Recipient	Recipient
HpGP-LIT-010	Lithuania	613	II	hspNEurope		3	8	Recipient	Recipient
HpGP-LAT-017	Latvia	612	II	hspNEurope		3	8	Donor/Recipient	Recipient
HpGP-LAT-020	Latvia	611	II	hspNEurope		3	8	Recipient	Recipient
HpGP-KGZ-002	Kyrgyzstan	610	II	hspNEurope		3	8	Recipient	Recipient
HpGP-FRA-012	France	609	II	hspNEurope		3	8	Recipient	Recipient
HpGP-FRA-014	France	608	II	hspNEurope		3	8	Recipient	Recipient
HpGP-USA-101	USA	607	II	hspNEurope		3	8	Donor/Recipient
HpGP-USA-123	USA	606	II	hspNEurope		3	8	Recipient
SSR8		605	II	hspNEurope		3	8	Recipient	Recipient
444		604	II	hspNEurope		3	8	Recipient
HpGP-GER-013	Germany	603	II	hspNEurope		3	8	Recipient	Recipient
SW21C		602	II	hspNEurope		3	8	Donor/Recipient	Recipient
HpGP-SWT-011	Switzerland	601	II	hspNEurope		3	8	Recipient	Recipient
SW7C		600	II	hspNEurope		3	8	Donor/Recipient	Recipient
448		599	II	hspNEurope		3	8	Recipient
26695		598	II	hspNEurope		3	8	Recipient
HpGP-26695-ATCC	UK	597	II	hspNEurope		3	8	Recipient	Recipient
HpGP-IDN-004	Indonesia	596	II	hspNEurope		3	8	Recipient	Recipient
HpGP-SWE-030	Sweden	595	II	hspNEurope		3	8	Recipient	Recipient
HpGP-SWE-005	Sweden	594	II	hspNEurope		3	8	Recipient	Recipient
HpGP-SWE-015	Sweden	593	II	hspNEurope		3	8	Recipient	Recipient
HpGP-SWE-025	Sweden	592	II	hspNEurope		3	8	Recipient	Recipient
HpGP-SWE-016	Sweden	591	II	hspNEurope		3	8	Recipient	Recipient
HE-NC24-6		590	II	hspNEurope		3	8	Recipient
HpGP-SWE-007	Sweden	589	II	hspNEurope		3	8	Recipient	Recipient
HpGP-SWE-002	Sweden	588	II	hspNEurope		3	8	Recipient	Recipient
HPAG1		587	II	hspNEurope		3	8	Recipient
HpGP-SWE-031	Sweden	586	II	hspNEurope		3	8	Recipient	Recipient
HpGP-SWE-008	Sweden	585	II	hspNEurope		3	6	Donor/Recipient	Recipient
HpGP-SWE-010	Sweden	584	II	hspNEurope		3	6	Recipient	Recipient
HpGP-SWE-036	Sweden	583	II	hspNEurope		3	6	Recipient	Recipient
HpGP-SWE-032	Sweden	582	II	hspNEurope		3	6	Recipient	Recipient
HpGP-SWE-017	Sweden	581	II	hspNEurope		3	6	Recipient	Recipient
HE-C33		580	II	hspNEurope		3	8	Donor/Recipient
HE-C50		579	II	hspNEurope		3	8	Recipient
HpGP-SWE-022	Sweden	578	II	hspNEurope		3	6	Recipient	Recipient
HpGP-SWE-034	Sweden	577	II	hspNEurope		3	6	Donor/Recipient	Recipient
HpGP-SWE-033	Sweden	576	II	hspNEurope		3	8	Recipient	Recipient
HpGP-SWE-013	Sweden	575	II	hspNEurope		3	8	Recipient	Recipient
HpGP-SWE-024	Sweden	574	II	hspNEurope		3	8	Recipient	Recipient
HpGP-SWE-027	Sweden	573	II	hspNEurope		3	6	Recipient	Recipient
HpGP-SWE-001	Sweden	572	II	hspNEurope		3	8	Recipient	Recipient
HpGP-SWE-019	Sweden	571	II	hspNEurope		3	8	Recipient	Recipient
HpGP-SWE-028	Sweden	570	II	hspNEurope		3	6	Recipient	Recipient
HE-NC32-5		569	II	hspNEurope		3	8	Recipient
HpGP-SWE-014	Sweden	568	II	hspNEurope		3	8	Recipient	Recipient
HpGP-SWE-026	Sweden	567	II	hspNEurope		3	8	Recipient	Recipient
HpGP-CAN-026	Canada	566	II	hspNEurope		3	6	Donor/Recipient
HpGP-CAN-025	Canada	565	II	hspNEurope		3	6	Recipient
HpGP-CAN-022	Canada	564	II	hspNEurope		3	6	Recipient
HpGP-CAN-008	Canada	563	II	hspNEurope		3	6	Donor/Recipient
HpGP-CAN-014	Canada	562	II	hspNEurope		3	6	Recipient
HpGP-CAN-017	Canada	561	II	hspNEurope		3	6	Recipient
HpGP-ISL-003	Iceland	560	II	hspNEurope		3	6	Recipient	Recipient
HpGP-ISL-011	Iceland	559	II	hspNEurope		3	6	Recipient	Recipient
HpGP-ISL-007	Iceland	558	II	hspNEurope		3	6	Recipient	Recipient
HpGP-ISL-006	Iceland	557	II	hspNEurope		3	6	Recipient	Recipient
HpGP-ISL-009	Iceland	556	II	hspNEurope		3	6	Donor/Recipient	Recipient
HpGP-ISL-008	Iceland	555	II	hspNEurope		3	6	Recipient	Recipient
HpGP-ISL-010	Iceland	554	II	hspNEurope		3	6	Recipient	Recipient
HpGP-ISL-002	Iceland	553	II	hspNEurope		3	6	Donor/Recipient	Recipient
HpGP-ISL-004	Iceland	552	II	hspNEurope		3	6	Recipient	Recipient
HpGP-ISL-005	Iceland	551	II	hspNEurope		3	6	Recipient	Recipient
HpGP-ISL-001	Iceland	550	II	hspNEurope		3	6	Recipient	Recipient
HpGP-SWE-021	Sweden	549	II	hspNEurope		3	6	Recipient	Recipient
SSR5		548	II	hspNEurope		3	6	Recipient	Recipient
SSR7		547	II	hspNEurope		3	6	Recipient	Recipient
HpGP-SWE-018	Sweden	546	II	hspNEurope		3	6	Recipient	Recipient
SSR3		545	II	hspNEurope		3	6	Recipient	Recipient
SSR9		544	II	hspNEurope		3	6	Donor/Recipient	Recipient
HpGP-COL-102	Colombia	543	III	hspAfrica1MiscAmerica		2	3	Donor/Recipient
HpGP-COL-006	Colombia	542	III	hspAfrica1MiscAmerica		2	3	Donor/Recipient
HpGP-COL-108	Colombia	541	III	hspAfrica1MiscAmerica		2	3	Recipient
HpGP-COL-109	Colombia	540	III	hspAfrica1MiscAmerica		2	3	Donor/Recipient
HpGP-SPA-609	Spain	539	III	hspAfrica1MiscAmerica		2	3	Recipient	Recipient
HpGP-COL-206	Colombia	538	III	hspAfrica1MiscAmerica		1	13	Donor/Recipient
HpGP-NGA-010	Nigeria	537	III	hspAfrica1MiscAmerica		1	15	Recipient
HpGP-NGA-006	Nigeria	536	III	hspAfrica1MiscAmerica		1	15	Donor/Recipient
HpGP-HON-014	Honduras	535	III	hspAfrica1MiscAmerica		2	3	Donor/Recipient
HpGP-COL-003	Colombia	534	III	hspAfrica1MiscAmerica		2	3	Donor/Recipient
HpGP-HON-006	Honduras	533	III	hspAfrica1MiscAmerica		1	13	Donor/Recipient
HpGP-HON-013	Honduras	532	III	hspAfrica1MiscAmerica		2	3	Donor/Recipient
Nic29_A		531	III	hspAfrica1MiscAmerica		2	3	Donor/Recipient
Nic24_A		530	III	hspAfrica1MiscAmerica		2	3	Donor/Recipient
Nic30_A		529	III	hspAfrica1MiscAmerica		2	3	Donor/Recipient
Nic21_C		528	III	hspAfrica1MiscAmerica		2	3	Donor/Recipient
MM2005-72		527	III	hspAfrica1MiscAmerica		2	3	Recipient
MX-2004-102		526	III	hspAfrica1MiscAmerica		2	3	Donor/Recipient
HpGP-PER-140	Peru	525	III	hspAfrica1MiscAmerica		2	13	Donor/Recipient
PeCan18		524	III	hspAfrica1MiscAmerica		2	3	Donor/Recipient
HpGP-PER-112	Peru	523	III	hspAfrica1MiscAmerica		2	3	Donor/Recipient
HpGP-USA-411	USA	522	III	hspAfrica1MiscAmerica		2	3	Donor/Recipient
HpGP-SPA-402	Spain	521	III	hspAfrica1MiscAmerica		2	3	Recipient	Recipient
HpGP-SPA-409	Spain	520	III	hspAfrica1MiscAmerica		2	3	Recipient	Recipient
HpGP-CAN-002	Canada	519	III	hspAfrica1MiscAmerica		2	3	Donor/Recipient
HpGP-CAN-004	Canada	518	III	hspAfrica1MiscAmerica		2	3	Donor/Recipient
HpGP-CRI-004	Costa Rica	517	III	hspAfrica1NAmerica		2	3	Recipient
HpGP-CRI-007	Costa Rica	516	III	hspAfrica1NAmerica		2	3	Recipient
HpGP-SPA-202	Spain	515	III	hspAfrica1NAmerica		2	3	Donor/Recipient	Recipient
HpGP-BRA-018	Brazil	514	III	hspAfrica1NAmerica		2	3	Recipient
HpGP-USA-428	USA	513	III	hspAfrica1NAmerica		2	3	Recipient
J99		512	III	hspAfrica1NAmerica		2	3	Recipient
HpGP-USA-408	USA	511	III	hspAfrica1NAmerica		2	3	Recipient
HpGP-USA-413	USA	510	III	hspAfrica1NAmerica		2	3	Recipient
HpGP-COL-306	Colombia	509	III	hspAfrica1NAmerica		2	3	Recipient
HpGP-CAN-012	Canada	508	III	hspAfrica1NAmerica		2	3	Donor/Recipient
HpGP-NGA-019	Nigeria	507	III	hspAfrica1NAmerica		2	3	Recipient
HpGP-USA-003	USA	506	III	hspAfrica1NAmerica		2	3	Recipient
HpGP-COL-207	Colombia	505	III	hspAfrica1NAmerica		2	3	Recipient
HpGP-COL-208	Colombia	504	III	hspAfrica1NAmerica		2	3	Recipient
HpGP-BRA-014	Brazil	503	III	hspAfrica1NAmerica		2	3	Recipient
HpGP-USA-206	USA	502	III	hspAfrica1NAmerica		2	3	Donor/Recipient
HpGP-DOM-007	Dominican Republic	501	III	hspAfrica1NAmerica		2	3	Recipient
HpGP-PER-013	Peru	500	III	hspAfrica1NAmerica		2	3	Recipient
HpGP-PER-020	Peru	499	III	hspAfrica1NAmerica		2	3	Recipient
HpGP-USA-104	USA	498	III	hspAfrica1NAmerica		2	3	Donor/Recipient
HpGP-USA-437	USA	497	III	hspAfrica1NAmerica		2	3	Recipient
HpGP-USA-415	USA	496	III	hspAfrica1NAmerica		2	3	Recipient
HpGP-USA-418	USA	495	III	hspAfrica1NAmerica		2	3	Recipient
HpGP-USA-434	USA	494	III	hspAfrica1NAmerica		2	3	Recipient
HpGP-USA-301	USA	493	III	hspAfrica1NAmerica		2	3	Donor/Recipient
HpGP-USA-311	USA	492	III	hspAfrica1NAmerica		2	3	Donor/Recipient
HpGP-USA-420	USA	491	III	hspAfrica1NAmerica		2	3	Recipient
HpGP-NGA-017	Nigeria	490	III	hspAfrica1NAmerica		2	3	Donor/Recipient
NYPt273		489	III	hspAfrica1NAmerica		2	3	Donor/Recipient
HpGP-ZAF-011	South Africa	488	III	hspAfrica1NAmerica		2	3	Donor/Recipient
SA161C		487	III	hspAfrica1NAmerica		2	3	Recipient
HpGP-USA-105	USA	486	III	hspAfrica1NAmerica		2	3	Recipient
HpGP-USA-424	USA	485	III	hspAfrica1NAmerica		2	3	Donor/Recipient
HpGP-USA-409	USA	484	III	hspAfrica1NAmerica		2	3	Recipient
HpGP-USA-421	USA	483	III	hspAfrica1NAmerica		2	3	Recipient
HpGP-BRA-002	Brazil	482	III	hspAfrica1NAmerica		2	3	Recipient
HpGP-USA-102	USA	481	III	hspAfrica1NAmerica		2	3	Recipient
HpGP-USA-202	USA	480	III	hspAfrica1NAmerica		2	3	Recipient
HpGP-USA-433	USA	479	III	hspAfrica1NAmerica		2	3	Recipient
HpP_8		478	III	hspAfrica1NAmerica		2	3	Donor/Recipient
HpGP-USA-429	USA	477	III	hspAfrica1NAmerica		2	3	Recipient
Hp-P-11		476	III	hspAfrica1NAmerica		2	3	Recipient
HpGP-BRA-001	Brazil	475	III	hspAfrica1NAmerica		2	3	Recipient
Hp-P-13		474	III	hspAfrica1NAmerica		2	3	Recipient
HpGP-USA-419	USA	473	III	hspAfrica1NAmerica		2	3	Recipient
HpGP-DOM-004	Dominican Republic	472	III	hspAfrica1NAmerica		2	3	Recipient
HpGP-COL-205	Colombia	471	III	hspAfrica1NAmerica		2	3	Donor/Recipient
HpGP-PRI-005	Puerto Rico	470	III	hspAfrica1NAmerica		2	3	Donor/Recipient
HpGP-DOM-011	Dominican Republic	469	III	hspAfrica1NAmerica		2	3	Recipient
HpGP-USA-432	USA	468	III	hspAfrica1NAmerica		2	3	Recipient
HpGP-GHA-009	Ghana	467	III	hspAfrica1NAmerica		2	3	Donor/Recipient
HpGP-USA-305	USA	466	III	hspAfrica1NAmerica		2	3	Donor/Recipient
HpGP-USA-412	USA	465	III	hspAfrica1NAmerica		2	3	Recipient
NYPt310		464	III	hspAfrica1NAmerica		2	3	Donor/Recipient
HpGP-USA-406	USA	463	III	hspAfrica1NAmerica		2	3	Donor/Recipient
NYPt189		462	III	hspAfrica1NAmerica		2	3	Recipient
HpGP-USA-303	USA	461	III	hspAfrica1NAmerica		2	3	Recipient
HpGP-DOM-006	Dominican Republic	460	III	hspAfrica1NAmerica		2	3	Donor/Recipient
HpGP-USA-306	USA	459	III	hspAfrica1NAmerica		2	3	Recipient
HpGP-GMB-009	The Gambia	458	III	hspAfrica1NAmerica		2	3	Recipient
HpGP-USA-417	USA	457	III	hspAfrica1NAmerica		2	3	Recipient
HpGP-GHA-003	Ghana	456	III	hspAfrica1NAmerica		2	3	Recipient
HpGP-BRA-019	Brazil	455	III	hspAfrica1NAmerica		2	3	Recipient
HpGP-SPA-317	Spain	454	III	hspAfrica1NAmerica		2	3	Donor/Recipient	Recipient
HpGP-USA-416	USA	453	III	hspAfrica1NAmerica		2	3	Donor/Recipient
HpGP-USA-304	USA	452	III	hspAfrica1NAmerica		2	3	Recipient
GAM121Aii		451	III	hspAfrica1WAfrica		2	3	Donor/Recipient	Recipient
Gambia94-24		450	III	hspAfrica1WAfrica		2	3	Donor/Recipient	Recipient
GAM119Bi		449	III	hspAfrica1WAfrica		2	3	Recipient	Recipient
HpGP-GMB-007	The Gambia	448	III	hspAfrica1WAfrica		2	3	Recipient
GAM120Ai		447	III	hspAfrica1WAfrica		2	3	Donor/Recipient	Recipient
HpGP-POR-004	Portugal	446	III	hspAfrica1WAfrica		2	3	Donor/Recipient	Recipient
GAM115Ai		445	III	hspAfrica1WAfrica		2	3	Donor/Recipient	Recipient
HpGP-GMB-008	The Gambia	444	III	hspAfrica1WAfrica		2	3	Donor/Recipient
GAM118Bi		443	III	hspAfrica1WAfrica		2	3	Donor/Recipient	Recipient
HpGP-GMB-004	The Gambia	442	III	hspAfrica1WAfrica		2	3	Donor/Recipient
GAM103Bi		441	III	hspAfrica1WAfrica		2	3	Donor/Recipient	Recipient
HpGP-USA-427	USA	440	III	hspAfrica1WAfrica		2	3	Donor/Recipient
GAM100Ai		439	III	hspAfrica1WAfrica		2	3	Donor/Recipient	Recipient
HpGP-USA-403	USA	438	III	hspAfrica1WAfrica		2	3	Donor/Recipient
GAM245Ai		437	III	hspAfrica1WAfrica		2	3	Donor/Recipient	Recipient
GAM105Ai		436	III	hspAfrica1WAfrica		2	3	Donor/Recipient	Recipient
GAM239Bi		435	III	hspAfrica1WAfrica		2	3	Donor/Recipient	Recipient
HpGP-GMB-003	The Gambia	434	III	hspAfrica1WAfrica		2	3	Donor/Recipient
GAM101Biv		433	III	hspAfrica1WAfrica		2	3	Donor/Recipient	Recipient
GAMchjs106B		432	III	hspAfrica1WAfrica		2	3	Donor/Recipient	Recipient
GAM201Ai		431	III	hspAfrica1WAfrica		2	3	Donor/Recipient	Recipient
HpGP-USA-435	USA	430	III	hspAfrica1WAfrica		2	3	Donor/Recipient
HpGP-HON-010	Honduras	429	III	hspAfrica1SAfrica		2	3	Donor/Recipient
HpGP-HON-021	Honduras	428	III	hspAfrica1SAfrica		2	3	Recipient
HpGP-HON-023	Honduras	427	III	hspAfrica1SAfrica		2	3	Recipient
HpGP-HON-015	Honduras	426	III	hspAfrica1SAfrica		2	3	Recipient
HpGP-PER-116	Peru	425	III	hspAfrica1SAfrica		2	3	Recipient
HpGP-HON-012	Honduras	424	III	hspAfrica1SAfrica		2	3	Donor/Recipient
HpGP-HON-004	Honduras	423	III	hspAfrica1SAfrica		2	3	Donor/Recipient
HpGP-HON-019	Honduras	422	III	hspAfrica1SAfrica		2	3	Recipient
HpGP-HON-020	Honduras	421	III	hspAfrica1SAfrica		2	3	Recipient
HpGP-HON-017	Honduras	420	III	hspAfrica1SAfrica		2	3	Donor/Recipient
HpGP-HON-018	Honduras	419	III	hspAfrica1SAfrica		2	3	Recipient
HpGP-HON-007	Honduras	418	III	hspAfrica1SAfrica		2	3	Recipient
HpGP-HON-003	Honduras	417	III	hspAfrica1SAfrica		2	3	Donor/Recipient
Nic32_A		416	III	hspAfrica1SAfrica		2	3	Recipient
HpGP-GTM-010	Guatemala	415	III	hspAfrica1SAfrica		2	3	Recipient
HpGP-BRA-023	Brazil	414	III	hspAfrica1SAfrica		2	3	Donor/Recipient
HpGP-ARG-006	Argentina	413	III	hspAfrica1SAfrica		2	3	Recipient
HpGP-COL-318	Colombia	412	III	hspAfrica1SAfrica		1	13	Recipient
VE-HV055		411	III	hspAfrica1SAfrica		2	3	Donor/Recipient
SA46C		410	III	hspAfrica1SAfrica		2	3	Donor/Recipient
SA30C		409	III	hspAfrica1SAfrica		2	3	Donor/Recipient
SA146C		408	III	hspAfrica1SAfrica		2	3	Donor/Recipient
SA45C		407	III	hspAfrica1SAfrica		2	3	Recipient
SA158C		406	III	hspAfrica1SAfrica		2	3	Recipient
SA35C		405	III	hspAfrica1SAfrica		2	3	Recipient
HpGP-ZAF-002	South Africa	404	III	hspAfrica1SAfrica		2	3	Recipient
SA170C		403	III	hspAfrica1SAfrica		2	3	Donor/Recipient
HpGP-ZAF-004	South Africa	402	III	hspAfrica1SAfrica		2	3	Recipient
SA157A		401	III	hspAfrica1SAfrica		2	3	Donor/Recipient
SA226A		400	III	hspAfrica1SAfrica		2	3	Recipient
SA156C		399	III	hspAfrica1SAfrica		2	3	Recipient
SA220C		398	III	hspAfrica1SAfrica		2	3	Donor/Recipient
HpGP-ZAF-010	South Africa	397	III	hspAfrica1SAfrica		2	3	Recipient
SA227C		396	III	hspAfrica1SAfrica		2	3	Recipient
SA168C		395	III	hspAfrica1SAfrica		2	3	Recipient
SA252C		394	III	hspAfrica1SAfrica		2	3	Donor/Recipient
HpGP-ZAF-008	South Africa	393	III	hspAfrica1SAfrica		1	12	Recipient
HpGP-COG-003	DR Congo	392	III	hspAfrica1SAfrica		2	3	Recipient
HpGP-COG-007	DR Congo	391	III	hspAfrica1SAfrica		2	3	Donor/Recipient
HpGP-COG-004	DR Congo	390	III	hspAfrica1SAfrica		2	3	Donor/Recipient
HpGP-COG-010	DR Congo	389	III	hspAfrica1SAfrica		2	3	Recipient
HpGP-COG-005	DR Congo	388	III	hspAfrica1SAfrica		2	3	Recipient
HpGP-COG-008	DR Congo	387	III	hspAfrica1SAfrica		2	3	Recipient
HpGP-COG-006	DR Congo	386	III	hspAfrica1SAfrica		2	3	Donor/Recipient
HpGP-COG-011	DR Congo	385	III	hspAfrica1SAfrica		2	3	Donor/Recipient
HpGP-COG-001	DR Congo	384	III	hspAfrica1SAfrica		2	3	Recipient
HpGP-BRA-007	Brazil	383	III	hspAfrica1SAfrica		2	3	Recipient
HpGP-BRA-022	Brazil	382	III	hspAfrica1SAfrica		2	3	Recipient
HpGP-BRA-020	Brazil	381	III	hspAfrica1SAfrica		2	3	Donor/Recipient
HpGP-COG-009	DR Congo	380	III	hspAfrica1SAfrica		2	3	Recipient
HpGP-POR-006	Portugal	379	III	hspAfrica1SAfrica		2	3	Donor/Recipient	Recipient
HpGP-BRA-013	Brazil	378	III	hspAfrica1SAfrica		2	3	Recipient
HpGP-BRA-005	Brazil	377	III	hspAfrica1SAfrica		2	3	Recipient
HpGP-BRA-010	Brazil	376	III	hspAfrica1SAfrica		2	3	Recipient
K26A1		375	III	HpAfrica2		4	4	Donor/Recipient	Recipient
SA251C		374	III	HpAfrica2		4	4	Donor/Recipient	Recipient
SA144A		373	III	HpAfrica2		4	4	Donor/Recipient	Recipient
SA194C		372	III	HpAfrica2		4	4	Donor/Recipient	Recipient
SouthAfrica7		371	III	HpAfrica2		4	4	Donor/Recipient	Recipient
SA253C		370	III	HpAfrica2		4	4	Donor/Recipient	Recipient
SA155C		369	III	HpAfrica2		4	4	Donor/Recipient	Recipient
SA175A		368	III	HpAfrica2		4	4	Donor/Recipient	Recipient
SouthAfrica20		367	III	HpAfrica2		4	4	Donor/Recipient	Recipient
SA233C		366	III	HpAfrica2		4	4	Donor/Recipient	Recipient
HpGP-ZAF-001	South Africa	365	III	HpAfrica2		4	4	Donor/Recipient
SA166A		364	III	HpAfrica2		4	4	Donor/Recipient	Recipient
HpGP-ZAF-007	South Africa	363	III	HpAfrica2		4	4	Donor/Recipient
SA172C		362	III	HpAfrica2		4	4	Donor/Recipient	Recipient
SouthAfrica50		361	III	HpAfrica2		4	4	Donor/Recipient	Recipient
SA169C		360	III	HpAfrica2		4	4	Donor/Recipient	Recipient
HpGP-ZAF-006	South Africa	359	III	HpAfrica2		4	4	Donor/Recipient
SA29A		358	III	HpAfrica2		4	4	Donor/Recipient	Recipient
HpGP-ZAF-009	South Africa	357	III	HpAfrica2		4	4	Donor/Recipient
HpGP-JAP-102	Japan	356	IV	hspUral	HpGP-"hspUral"	3	5	Donor/Recipient	Recipient
HpGP-JAP-104	Japan	355	IV	hspUral	HpGP-"hspUral"	3	5	Recipient	Recipient
HpGP-KGZ-004	Kyrgyzstan	354	IV	hspUral	HpGP-"hspUral"	3	5	Recipient	Recipient
HpGP-KGZ-010	Kyrgyzstan	353	IV	hspUral	HpGP-"hspUral"	3	5	Donor/Recipient	Recipient
HpGP-KGZ-005	Kyrgyzstan	352	IV	hspUral	HpGP-"hspUral"	3	5	Recipient	Recipient
HpGP-KGZ-007	Kyrgyzstan	351	IV	hspUral	HpGP-"hspUral"	3	5	Donor/Recipient	Recipient
HpGP-LAT-029	Latvia	350	IV	hspUral	HpGP-"hspUral"	3	8	Donor/Recipient	Recipient
HpGP-IDN-001	Indonesia	349	IV	hspUral	HpGP-"hspUral"	1	15	Donor/Recipient	Recipient
HpGP-IDN-007	Indonesia	348	IV	hspUral	HpGP-"hspUral"	5	2	Donor/Recipient	Recipient
HpGP-IDN-010	Indonesia	347	IV	hspUral	HpGP-"hspUral"	3	10	Donor/Recipient	Recipient
L7		346	IV	hspUral	HpGP-"hspUral"	3	10	Donor/Recipient	Recipient
HpGP-NPL-004	Nepal	345	IV	hspUral	HpGP-"hspUral"	5	10	Donor/Recipient	Recipient
HpGP-NPL-007	Nepal	344	IV	hspUral	HpGP-"hspUral"	5	10	Donor/Recipient	Recipient
Nentsy37		343	IV	hspUral	hspUral-references	3	16	Donor/Recipient	Recipient
Nentsy90		342	IV	hspUral	hspUral-references	3	16	Donor/Recipient	Recipient
Nentsy65		341	IV	hspUral	hspUral-references	3	16	Donor/Recipient	Recipient
Nentsy29		340	IV	hspUral	hspUral-references	3	16	Donor/Recipient	Recipient
Nentsy32		339	IV	hspUral	hspUral-references	3	16	Recipient	Recipient
Khanty39		338	IV	hspUral	hspUral-references	3	16	Donor/Recipient	Recipient
Nentsy38		337	IV	hspUral	hspUral-references	3	16	Recipient	Recipient
Nentsy28		336	IV	hspUral	hspUral-references	3	16	Recipient	Recipient
Khanty17		335	IV	hspUral	hspUral-references	3	16	Donor/Recipient	Recipient
Khanty27		334	IV	hspUral	hspUral-references	3	16	Recipient	Recipient
Khanty16		333	IV	hspUral	hspUral-references	3	16	Recipient	Recipient
Khanty26		332	IV	hspUral	hspUral-references	3	16	Donor/Recipient	Recipient
Nentsy82		331	IV	hspUral	hspUral-references	3	16	Donor/Recipient	Recipient
Khanty30		330	IV	hspUral	hspUral-references	3	16	Donor/Recipient	Recipient
Khanty40		329	IV	hspUral	hspUral-references	3	16	Donor/Recipient	Recipient
HPJ071		328	IV	hpSahul		6	17	Donor/Recipient
HP99440		327	IV	hpSahul		6	17	Donor/Recipient
HPJ023		326	IV	hpSahul		6	17	Donor/Recipient
ausabrJ05		325	IV	hpSahul		6	17	Donor/Recipient
HPAS23		324	IV	hpSahul		6	17	Donor/Recipient
HPJ148		323	IV	hpSahul		6	17	Donor/Recipient
HPJ156		322	IV	hpSahul		6	17	Donor/Recipient
Neuguinea12		321	IV	hpSahul		6	17	Donor/Recipient
Neuguinea63		320	IV	hpSahul		6	17	Donor/Recipient
Neuguinea66		319	IV	hpSahul		6	17	Donor/Recipient
PNG84A		318	IV	hpSahul		6	17	Donor/Recipient
Neuguinea78		317	IV	hpSahul		6	17	Donor/Recipient
Neuguinea51		316	IV	hpSahul		6	17	Donor/Recipient
Neuguinea42		315	IV	hpSahul		6	17	Donor/Recipient
Neuguinea25		314	IV	hpSahul		6	17	Donor/Recipient
HpGP-IDN-011	Indonesia	313	IV	hpSahul		6	17	Donor/Recipient	Recipient
ALA3		312	IV	hpNorthAsia		5	1	Recipient
Koryak37		311	IV	hpNorthAsia		5	14	Recipient	Recipient
Koryak28		310	IV	hpNorthAsia		5	14	Donor/Recipient	Recipient
Evenky58		309	IV	hpNorthAsia		5	1	Recipient	Recipient
Sakhalin60		308	IV	hpNorthAsia		5	1	Recipient	Recipient
Nanai40		307	IV	hpNorthAsia		5	1	Donor/Recipient	Recipient
Even14		306	IV	hpNorthAsia		5	1	Donor/Recipient	Recipient
Nentsy81		305	IV	hpNorthAsia		5	1	Donor/Recipient	Recipient
Khanty04		304	IV	hpNorthAsia		5	1	Donor/Recipient	Recipient
Khanty47		303	IV	hpNorthAsia		5	14	Recipient	Recipient
Keto18		302	IV	hpNorthAsia		5	1	Donor/Recipient	Recipient
Keto60		301	IV	hpNorthAsia		5	1	Recipient	Recipient
Evenky73		300	IV	hpNorthAsia		5	1	Recipient	Recipient
Evenky01		299	IV	hpNorthAsia		5	1	Recipient	Recipient
Nanai30		298	IV	hpNorthAsia		5	1	Donor/Recipient	Recipient
BURYAT9		297	IV	hpNorthAsia		5	1	Donor/Recipient	Recipient
BURYAT14		296	IV	hpNorthAsia		5	1	Donor/Recipient	Recipient
TUVAB18a		295	IV	hpNorthAsia		5	1	Donor/Recipient	Recipient
Tuvac80		294	IV	hpNorthAsia		5	1	Recipient	Recipient
Tuvac46		293	IV	hpNorthAsia		5	1	Donor/Recipient	Recipient
Evenky11		292	IV	hpNorthAsia		5	1	Donor/Recipient	Recipient
BURYAT27		291	IV	hpNorthAsia		5	1	Donor/Recipient	Recipient
HpGP-KAZ-002	Kazakhstan	290	IV	hpNorthAsia		5	1	Donor/Recipient	Recipient
mong44		289	IV	hpNorthAsia		5	1	Recipient	Recipient
TUVAB15		288	IV	hpNorthAsia		5	1	Donor/Recipient	Recipient
altai59		287	IV	hpNorthAsia		5	1	Donor/Recipient	Recipient
mong49		286	IV	hpNorthAsia		5	1	Recipient	Recipient
altai11		285	IV	hpNorthAsia		5	1	Donor/Recipient	Recipient
BURYAT49		284	IV	hpNorthAsia		5	1	Donor/Recipient	Recipient
BURYAT19		283	IV	hpNorthAsia		5	1	Donor/Recipient	Recipient
Evenky65		282	IV	hpNorthAsia		5	1	Recipient	Recipient
yak97		281	IV	hpNorthAsia		5	1	Donor/Recipient	Recipient
HpGP-KGZ-006	Kyrgyzstan	280	IV	hpNorthAsia		5	1	Recipient	Recipient
MX-2002-14		279	IV	hspIndigenousAmerica	hspIndigenousSAmerica	5	1	Recipient
HpGP-MEX-028	Mexico	278	IV	hspIndigenousAmerica	hspIndigenousSAmerica	5	1	Donor/Recipient
Hui1764		277	IV	hspIndigenousAmerica	hspIndigenousSAmerica	5	1	Donor/Recipient
Hui1766		276	IV	hspIndigenousAmerica	hspIndigenousSAmerica	5	1	Recipient
HpGP-USA-205	USA	275	IV	hspIndigenousAmerica	hspIndigenousSAmerica	5	1	Recipient
MX-2004-125		274	IV	hspIndigenousAmerica	hspIndigenousSAmerica	5	1	Donor/Recipient
Cuz20		273	IV	hspIndigenousAmerica	hspIndigenousSAmerica	5	1	Donor/Recipient
Sat464		272	IV	hspIndigenousAmerica	hspIndigenousSAmerica	5	1	Recipient
Shi112		271	IV	hspIndigenousAmerica	hspIndigenousSAmerica	5	1	Donor/Recipient
Shi470		270	IV	hspIndigenousAmerica	hspIndigenousSAmerica	5	1	Recipient
Shi169		269	IV	hspIndigenousAmerica	hspIndigenousSAmerica	5	1	Donor/Recipient
Shi417		268	IV	hspIndigenousAmerica	hspIndigenousSAmerica	5	1	Recipient
HpGP-PER-121	Peru	267	IV	hspIndigenousAmerica	hspIndigenousSAmerica	5	1	Recipient
v225d		266	IV	hspIndigenousAmerica	hspIndigenousSAmerica	5	1	Recipient
Hui1769		265	IV	hspIndigenousAmerica	hspIndigenousSAmerica	5	1	Recipient
HpGP-PER-019	Peru	264	IV	hspIndigenousAmerica	hspIndigenousSAmerica	5	1	Recipient
HpGP-PER-111	Peru	263	IV	hspIndigenousAmerica	hspIndigenousSAmerica	5	1	Donor/Recipient
HpGP-PER-138	Peru	262	IV	hspIndigenousAmerica	hspIndigenousSAmerica	5	1	Recipient
PeCan4		261	IV	hspIndigenousAmerica	hspIndigenousSAmerica	5	1	Donor/Recipient
HpGP-SPA-706	Spain	260	IV	hspIndigenousAmerica	hspIndigenousSAmerica	5	1	Recipient	Recipient
Puno120		259	IV	hspIndigenousAmerica	hspIndigenousSAmerica	5	1	Recipient
HpGP-PER-011	Peru	258	IV	hspIndigenousAmerica	hspIndigenousSAmerica	5	1	Recipient
Puno135		257	IV	hspIndigenousAmerica	hspIndigenousSAmerica	5	1	Donor/Recipient
HpGP-CHI-105	Chile	256	IV	hspIndigenousAmerica	hspIndigenousSAmerica	5	14	Recipient
HpGP-CHI-116	Chile	255	IV	hspIndigenousAmerica	hspIndigenousSAmerica	5	14	Recipient
CAN-258		254	IV	hspIndigenousAmerica	hspIndigenousNAmerica	5	14	Recipient
CAN-095		253	IV	hspIndigenousAmerica	hspIndigenousNAmerica	5	14	Donor/Recipient
CAN-172		252	IV	hspIndigenousAmerica	hspIndigenousNAmerica	5	14	Donor/Recipient
CAN-136		251	IV	hspIndigenousAmerica	hspIndigenousNAmerica	5	14	Donor/Recipient
HpGP-CAN-011	Canada	250	IV	hspIndigenousAmerica	hspIndigenousNAmerica	5	14	Recipient
HpGP-CAN-006	Canada	249	IV	hspIndigenousAmerica	hspIndigenousNAmerica	5	14	Recipient
Aklavik86		248	IV	hspIndigenousAmerica	hspIndigenousNAmerica	5	14	Recipient
CAN-290		247	IV	hspIndigenousAmerica	hspIndigenousNAmerica	5	14	Recipient
HpGP-CAN-015	Canada	246	IV	hspIndigenousAmerica	hspIndigenousNAmerica	5	14	Recipient
HpGP-CAN-010	Canada	245	IV	hspIndigenousAmerica	hspIndigenousNAmerica	5	14	Donor/Recipient
CAN-019		244	IV	hspIndigenousAmerica	hspIndigenousNAmerica	5	14	Recipient
HpGP-CAN-018	Canada	243	IV	hspIndigenousAmerica	hspIndigenousNAmerica	5	14	Recipient
HpGP-CAN-016	Canada	242	IV	hspIndigenousAmerica	hspIndigenousNAmerica	5	14	Recipient
Ca-97-34		241	IV	hspIndigenousAmerica	hspIndigenousNAmerica	5	14	Recipient
HpGP-CAN-007	Canada	240	IV	hspIndigenousAmerica	hspIndigenousNAmerica	5	14	Donor/Recipient
Ca-97-30		239	IV	hspIndigenousAmerica	hspIndigenousNAmerica	5	14	Recipient
CAN-243		238	IV	hspIndigenousAmerica	hspIndigenousNAmerica	5	14	Donor/Recipient
ALA9		237	IV	hspIndigenousAmerica	hspIndigenousNAmerica	5	14	Recipient
Aklavik117		236	IV	hspIndigenousAmerica	hspIndigenousNAmerica	5	1	Donor/Recipient
ALA5		235	IV	hspIndigenousAmerica	hspIndigenousNAmerica	5	1	Recipient
HpGP-CAN-020	Canada	234	IV	hspIndigenousAmerica	hspIndigenousNAmerica	5	1	Donor/Recipient
HpGP-CAN-023	Canada	233	IV	hspIndigenousAmerica	hspIndigenousNAmerica	5	1	Recipient
HpGP-CAN-001	Canada	232	IV	hspIndigenousAmerica	hspIndigenousNAmerica	5	1	Donor/Recipient
CAN-196		231	IV	hspIndigenousAmerica	hspIndigenousNAmerica	5	1	Donor/Recipient
HpGP-CAN-019	Canada	230	IV	hspIndigenousAmerica	hspIndigenousNAmerica	5	14	Donor/Recipient
HpGP-MMR-009	Myanmar	229	IV	HpAsia2		3	10	Donor/Recipient	Recipient
Yangon179		228	IV	HpAsia2		3	10	Recipient	Recipient
HpGP-MMR-007	Myanmar	227	IV	HpAsia2		3	10	Donor/Recipient	Recipient
HpGP-MMR-012	Myanmar	226	IV	HpAsia2		3	10	Donor/Recipient	Recipient
HpGP-MMR-010	Myanmar	225	IV	HpAsia2		3	10	Donor/Recipient	Recipient
Myanmar66		224	IV	HpAsia2		3	10	Recipient	Recipient
HpGP-MMR-006	Myanmar	223	IV	HpAsia2		3	10	Donor/Recipient	Recipient
Yangon142		222	IV	HpAsia2		3	10	Donor/Recipient	Recipient
NAK7		221	IV	HpAsia2		3	10	Donor/Recipient	Recipient
Myanmar51		220	IV	HpAsia2		3	10	Recipient	Recipient
HpGP-MMR-001	Myanmar	219	IV	HpAsia2		3	10	Recipient	Recipient
India7		218	IV	HpAsia2		3	10	Donor/Recipient	Recipient
HpGP-MMR-004	Myanmar	217	IV	HpAsia2		3	10	Recipient	Recipient
HpGP-BGD-001	Bangladesh	216	IV	HpAsia2		3	10	Recipient	Recipient
HpGP-MMR-011	Myanmar	215	IV	HpAsia2		3	10	Recipient	Recipient
HpGP-BGD-008	Bangladesh	214	IV	HpAsia2		3	10	Donor/Recipient	Recipient
HpGP-BGD-002	Bangladesh	213	IV	HpAsia2		3	10	Recipient	Recipient
HpGP-BGD-003	Bangladesh	212	IV	HpAsia2		3	10	Donor/Recipient	Recipient
Myanmar52		211	IV	HpAsia2		3	10	Donor/Recipient	Recipient
HpGP-MMR-008	Myanmar	210	IV	HpAsia2		3	10	Recipient	Recipient
HpGP-MMR-002	Myanmar	209	IV	HpAsia2		3	10	Recipient	Recipient
HpGP-MMR-005	Myanmar	208	IV	HpAsia2		3	10	Recipient	Recipient
HpGP-USA-422	USA	207	IV	HpAsia2		3	10	Recipient
HpGP-MAL-017	Malaysia	206	IV	HpAsia2		3	10	Recipient	Recipient
HpGP-IND-010	India	205	IV	HpAsia2		3	10	Recipient	Recipient
HpGP-MAL-019	Malaysia	204	IV	HpAsia2		3	10	Recipient	Recipient
FD662		203	IV	HpAsia2		3	10	Recipient	Recipient
HpGP-MMR-003	Myanmar	202	IV	HpAsia2		3	10	Donor/Recipient	Recipient
HpGP-MAL-025	Malaysia	201	IV	HpAsia2		3	10	Donor/Recipient	Recipient
HpGP-MAL-004	Malaysia	200	IV	HpAsia2		3	10	Recipient	Recipient
HpGP-MAL-002	Malaysia	199	IV	HpAsia2		3	10	Donor/Recipient	Recipient
HpGP-MAL-016	Malaysia	198	IV	HpAsia2		3	10	Donor/Recipient	Recipient
HpGP-IND-007	India	197	IV	HpAsia2		3	10	Recipient	Recipient
HpGP-IND-008	India	196	IV	HpAsia2		3	10	Recipient	Recipient
HpGP-IND-001	India	195	IV	HpAsia2		3	10	Donor/Recipient	Recipient
HpGP-IND-009	India	194	IV	HpAsia2		3	10	Recipient	Recipient
HpGP-NPL-001	Nepal	193	IV	HpAsia2		3	5	Donor/Recipient	Recipient
HpGP-NPL-011	Nepal	192	IV	HpAsia2		3	5	Donor/Recipient	Recipient
NP05-272		191	IV	HpAsia2		3	10	Donor/Recipient	Recipient
HpGP-NPL-013	Nepal	190	IV	HpAsia2		3	5	Donor/Recipient	Recipient
HpGP-NPL-003	Nepal	189	IV	HpAsia2		3	5	Recipient	Recipient
NP04		188	IV	HpAsia2		3	10	Recipient	Recipient
NP05-112		187	IV	HpAsia2		3	10	Recipient	Recipient
HpGP-NPL-009	Nepal	186	IV	HpAsia2		3	5	Recipient	Recipient
NP05-278		185	IV	HpAsia2		3	10	Recipient	Recipient
HpGP-NPL-008	Nepal	184	IV	HpAsia2		3	10	Recipient	Recipient
NP05-121		183	IV	HpAsia2		3	10	Recipient	Recipient
NP05-107		182	IV	HpAsia2		3	10	Recipient	Recipient
HpGP-KOR-032	South Korea	181	IV	hspEAsia		5	1	Recipient	Recipient
HpGP-KOR-052	South Korea	180	IV	hspEAsia		5	2	Recipient	Recipient
HpGP-KOR-053	South Korea	179	IV	hspEAsia		5	2	Recipient	Recipient
HpGP-KOR-050	South Korea	178	IV	hspEAsia		5	2	Recipient	Recipient
HpGP-KOR-119	South Korea	177	IV	hspEAsia		5	2	Recipient	Recipient
HpGP-KOR-012	South Korea	176	IV	hspEAsia		5	2	Recipient	Recipient
52		175	IV	hspEAsia		5	2	Donor/Recipient	Recipient
HpGP-KOR-116	South Korea	174	IV	hspEAsia		5	2	Recipient	Recipient
HpGP-KOR-007	South Korea	173	IV	hspEAsia		5	2	Recipient	Recipient
HpGP-KOR-006	South Korea	172	IV	hspEAsia		5	2	Recipient	Recipient
HpGP-KOR-002	South Korea	171	IV	hspEAsia		5	2	Recipient	Recipient
HpGP-KOR-049	South Korea	170	IV	hspEAsia		5	2	Recipient	Recipient
HpGP-ARG-008	Argentina	169	IV	hspEAsia		5	2	Recipient
HpGP-KOR-016	South Korea	168	IV	hspEAsia		5	2	Recipient	Recipient
HpGP-KOR-115	South Korea	167	IV	hspEAsia		5	2	Recipient	Recipient
HpGP-KOR-034	South Korea	166	IV	hspEAsia		5	2	Recipient	Recipient
HpGP-KOR-111	South Korea	165	IV	hspEAsia		5	2	Recipient	Recipient
HpGP-KOR-112	South Korea	164	IV	hspEAsia		5	2	Recipient	Recipient
HpGP-KOR-036	South Korea	163	IV	hspEAsia		5	2	Recipient	Recipient
HpGP-KOR-001	South Korea	162	IV	hspEAsia		5	2	Recipient	Recipient
HpGP-KOR-110	South Korea	161	IV	hspEAsia		5	2	Recipient	Recipient
HpGP-KOR-005	South Korea	160	IV	hspEAsia		5	2	Recipient	Recipient
HpGP-KOR-045	South Korea	159	IV	hspEAsia		5	2	Recipient	Recipient
HpGP-KOR-014	South Korea	158	IV	hspEAsia		5	2	Recipient	Recipient
HpGP-KOR-021	South Korea	157	IV	hspEAsia		5	2	Recipient	Recipient
HpGP-KOR-029	South Korea	156	IV	hspEAsia		5	2	Recipient	Recipient
HpGP-KOR-051	South Korea	155	IV	hspEAsia		5	2	Recipient	Recipient
HpGP-KOR-020	South Korea	154	IV	hspEAsia		5	2	Recipient	Recipient
HpGP-KOR-024	South Korea	153	IV	hspEAsia		5	2	Recipient	Recipient
HpGP-KOR-044	South Korea	152	IV	hspEAsia		5	2	Recipient	Recipient
HpGP-KOR-035	South Korea	151	IV	hspEAsia		5	2	Donor/Recipient	Recipient
HpGP-KOR-010	South Korea	150	IV	hspEAsia		5	2	Recipient	Recipient
HpGP-KOR-101	South Korea	149	IV	hspEAsia		5	2	Recipient	Recipient
HpGP-KOR-037	South Korea	148	IV	hspEAsia		5	2	Recipient	Recipient
HpGP-ARG-010	Argentina	147	IV	hspEAsia		5	2	Donor/Recipient
HpGP-KOR-009	South Korea	146	IV	hspEAsia		5	2	Recipient	Recipient
HpGP-KOR-046	South Korea	145	IV	hspEAsia		5	2	Recipient	Recipient
HpGP-KOR-109	South Korea	144	IV	hspEAsia		5	2	Recipient	Recipient
HpGP-KOR-013	South Korea	143	IV	hspEAsia		5	2	Recipient	Recipient
HpGP-JAP-013	Japan	142	IV	hspEAsia		5	2	Donor/Recipient	Recipient
HpGP-KOR-105	South Korea	141	IV	hspEAsia		5	2	Recipient	Recipient
HpGP-KOR-004	South Korea	140	IV	hspEAsia		5	2	Recipient	Recipient
HpGP-ARG-009	Argentina	139	IV	hspEAsia		5	2	Recipient
HpGP-KOR-047	South Korea	138	IV	hspEAsia		5	2	Donor/Recipient	Recipient
HpGP-KOR-025	South Korea	137	IV	hspEAsia		5	2	Recipient	Recipient
HpGP-KOR-048	South Korea	136	IV	hspEAsia		5	2	Recipient	Recipient
HpGP-JAP-112	Japan	135	IV	hspEAsia		5	2	Donor/Recipient	Recipient
HpGP-KOR-041	South Korea	134	IV	hspEAsia		5	2	Recipient	Recipient
HpGP-KOR-022	South Korea	133	IV	hspEAsia		5	2	Recipient	Recipient
HpGP-KOR-033	South Korea	132	IV	hspEAsia		5	2	Recipient	Recipient
51		131	IV	hspEAsia		5	2	Recipient	Recipient
HpGP-KOR-117	South Korea	130	IV	hspEAsia		5	2	Recipient	Recipient
HpGP-KOR-042	South Korea	129	IV	hspEAsia		5	2	Recipient	Recipient
HpGP-KOR-019	South Korea	128	IV	hspEAsia		5	2	Recipient	Recipient
HpGP-KOR-114	South Korea	127	IV	hspEAsia		5	2	Recipient	Recipient
HpGP-KOR-043	South Korea	126	IV	hspEAsia		5	2	Recipient	Recipient
HpGP-KOR-023	South Korea	125	IV	hspEAsia		5	2	Recipient	Recipient
HpGP-JAP-017	Japan	124	IV	hspEAsia		5	2	Recipient	Recipient
HpGP-KOR-027	South Korea	123	IV	hspEAsia		5	2	Recipient	Recipient
HpGP-KOR-118	South Korea	122	IV	hspEAsia		5	2	Recipient	Recipient
HpGP-KOR-008	South Korea	121	IV	hspEAsia		5	2	Recipient	Recipient
HpGP-KOR-028	South Korea	120	IV	hspEAsia		5	2	Recipient	Recipient
HpGP-JAP-009	Japan	119	IV	hspEAsia		5	2	Recipient	Recipient
HpGP-CHN-008	China	118	IV	hspEAsia		5	2	Recipient	Recipient
XZ274		117	IV	hspEAsia		5	2	Recipient	Recipient
Yangon222		116	IV	hspEAsia		5	2	Recipient	Recipient
HpGP-CHN-007	China	115	IV	hspEAsia		5	2	Recipient	Recipient
HpGP-CHN-001	China	114	IV	hspEAsia		5	2	Recipient	Recipient
HpGP-CHN-009	China	113	IV	hspEAsia		5	2	Recipient	Recipient
HLJHP271		112	IV	hspEAsia		5	2	Donor/Recipient	Recipient
HpGP-CHN-003	China	111	IV	hspEAsia		5	2	Recipient	Recipient
HpGP-CHN-010	China	110	IV	hspEAsia		5	2	Recipient	Recipient
HpGP-CHN-005	China	109	IV	hspEAsia		5	2	Recipient	Recipient
HpGP-CHN-006	China	108	IV	hspEAsia		5	2	Recipient	Recipient
HpGP-CHN-002	China	107	IV	hspEAsia		5	2	Recipient	Recipient
HpGP-CHN-004	China	106	IV	hspEAsia		5	2	Recipient	Recipient
HLJHP253		105	IV	hspEAsia		5	2	Recipient	Recipient
HLJHP256		104	IV	hspEAsia		5	2	Donor/Recipient	Recipient
HLJHP193		103	IV	hspEAsia		5	2	Recipient	Recipient
HpGP-JAP-105	Japan	102	IV	hspEAsia		5	2	Recipient	Recipient
HpGP-JAP-106	Japan	101	IV	hspEAsia		5	2	Recipient	Recipient
HpGP-BRA-012	Brazil	100	IV	hspEAsia		5	2	Recipient
HpGP-JAP-114	Japan	99	IV	hspEAsia		5	2	Recipient	Recipient
HpGP-JAP-103	Japan	98	IV	hspEAsia		5	2	Donor/Recipient	Recipient
F16		97	IV	hspEAsia		5	2	Recipient	Recipient
HpGP-JAP-002	Japan	96	IV	hspEAsia		5	2	Recipient	Recipient
98-10		95	IV	hspEAsia		5	2	Donor/Recipient	Recipient
HpGP-JAP-015	Japan	94	IV	hspEAsia		5	2	Recipient	Recipient
CPY1124		93	IV	hspEAsia		5	2	Recipient	Recipient
F30		92	IV	hspEAsia		5	2	Recipient	Recipient
HpGP-JAP-111	Japan	91	IV	hspEAsia		5	2	Recipient	Recipient
HpGP-JAP-022	Japan	90	IV	hspEAsia		5	2	Recipient	Recipient
HpGP-JAP-019	Japan	89	IV	hspEAsia		5	2	Donor/Recipient	Recipient
HpGP-JAP-029	Japan	88	IV	hspEAsia		5	2	Recipient	Recipient
HpGP-JAP-021	Japan	87	IV	hspEAsia		5	2	Recipient	Recipient
35A		86	IV	hspEAsia		5	2	Recipient	Recipient
HpGP-JAP-016	Japan	85	IV	hspEAsia		5	2	Recipient	Recipient
HpGP-JAP-113	Japan	84	IV	hspEAsia		5	2	Recipient	Recipient
HpGP-JAP-028	Japan	83	IV	hspEAsia		5	2	Donor/Recipient	Recipient
HpGP-JAP-107	Japan	82	IV	hspEAsia		5	2	Recipient	Recipient
HpGP-JAP-109	Japan	81	IV	hspEAsia		5	2	Recipient	Recipient
HpGP-JAP-026	Japan	80	IV	hspEAsia		5	2	Recipient	Recipient
HpGP-TWN-030	Taiwan	79	IV	hspEAsia		5	2	Recipient	Recipient
HpGP-CHI-208	Chile	78	IV	hspEAsia		5	2	Recipient
HpGP-IDN-002	Indonesia	77	IV	hspEAsia		5	2	Recipient	Recipient
HpGP-IDN-005	Indonesia	76	IV	hspEAsia		5	2	Recipient	Recipient
HpGP-IDN-008	Indonesia	75	IV	hspEAsia		5	2	Recipient	Recipient
HpGP-VNM-005	Vietnam	74	IV	hspEAsia		5	2	Recipient	Recipient
HpGP-VNM-006	Vietnam	73	IV	hspEAsia		5	2	Recipient	Recipient
HpGP-VNM-003	Vietnam	72	IV	hspEAsia		5	2	Recipient	Recipient
HpGP-VNM-002	Vietnam	71	IV	hspEAsia		5	2	Recipient	Recipient
HpGP-VNM-009	Vietnam	70	IV	hspEAsia		5	2	Recipient	Recipient
HpGP-VNM-007	Vietnam	69	IV	hspEAsia		5	2	Recipient	Recipient
HpGP-VNM-001	Vietnam	68	IV	hspEAsia		5	2	Recipient	Recipient
HpGP-VNM-004	Vietnam	67	IV	hspEAsia		5	2	Recipient	Recipient
HpGP-VNM-008	Vietnam	66	IV	hspEAsia		5	2	Recipient	Recipient
HpGP-TWN-006	Taiwan	65	IV	hspEAsia		5	2	Donor/Recipient	Recipient
HpGP-TWN-002	Taiwan	64	IV	hspEAsia		5	2	Recipient	Recipient
HpGP-SGP-024	Singapore	63	IV	hspEAsia		5	2	Recipient	Recipient
HpGP-TWN-005	Taiwan	62	IV	hspEAsia		5	2	Recipient	Recipient
HpGP-SGP-015	Singapore	61	IV	hspEAsia		5	2	Recipient	Recipient
HpGP-TWN-016	Taiwan	60	IV	hspEAsia		5	2	Recipient	Recipient
HpGP-TWN-024	Taiwan	59	IV	hspEAsia		5	2	Recipient	Recipient
HpGP-MAL-015	Malaysia	58	IV	hspEAsia		5	2	Recipient	Recipient
Yangon173		57	IV	hspEAsia		5	2	Recipient	Recipient
HpGP-TWN-021	Taiwan	56	IV	hspEAsia		5	2	Recipient	Recipient
Mandalay38		55	IV	hspEAsia		5	2	Donor/Recipient	Recipient
HpGP-TWN-003	Taiwan	54	IV	hspEAsia		5	2	Recipient	Recipient
HpGP-MAL-012	Malaysia	53	IV	hspEAsia		5	2	Recipient	Recipient
HpGP-SGP-019	Singapore	52	IV	hspEAsia		5	2	Recipient	Recipient
HpGP-TWN-004	Taiwan	51	IV	hspEAsia		5	2	Donor/Recipient	Recipient
HpGP-SGP-036	Singapore	50	IV	hspEAsia		5	2	Recipient	Recipient
HpGP-TWN-026	Taiwan	49	IV	hspEAsia		5	2	Recipient	Recipient
HpGP-MAL-018	Malaysia	48	IV	hspEAsia		5	2	Recipient	Recipient
HpGP-SGP-004	Singapore	47	IV	hspEAsia		5	2	Recipient	Recipient
HpGP-SGP-009	Singapore	46	IV	hspEAsia		5	2	Donor/Recipient	Recipient
HpGP-TWN-019	Taiwan	45	IV	hspEAsia		5	2	Recipient	Recipient
HpGP-TWN-020	Taiwan	44	IV	hspEAsia		5	2	Recipient	Recipient
HpGP-SGP-005	Singapore	43	IV	hspEAsia		5	2	Recipient	Recipient
HpGP-TWN-022	Taiwan	42	IV	hspEAsia		5	2	Recipient	Recipient
HpGP-TWN-009	Taiwan	41	IV	hspEAsia		5	2	Recipient	Recipient
HpGP-USA-425	USA	40	IV	hspEAsia		5	2	Donor/Recipient
HpGP-SGP-033	Singapore	39	IV	hspEAsia		5	2	Recipient	Recipient
HpGP-TWN-028	Taiwan	38	IV	hspEAsia		5	2	Recipient	Recipient
HpGP-TWN-027	Taiwan	37	IV	hspEAsia		5	2	Recipient	Recipient
HpGP-TWN-001	Taiwan	36	IV	hspEAsia		5	2	Recipient	Recipient
HpGP-TWN-007	Taiwan	35	IV	hspEAsia		5	2	Recipient	Recipient
HpGP-SGP-006	Singapore	34	IV	hspEAsia		5	2	Recipient	Recipient
HpGP-SGP-017	Singapore	33	IV	hspEAsia		5	2	Donor/Recipient	Recipient
HpGP-TWN-017	Taiwan	32	IV	hspEAsia		5	2	Recipient	Recipient
HpGP-SGP-008	Singapore	31	IV	hspEAsia		5	2	Recipient	Recipient
HpGP-SGP-038	Singapore	30	IV	hspEAsia		5	2	Recipient	Recipient
HpGP-TWN-023	Taiwan	29	IV	hspEAsia		5	2	Recipient	Recipient
HpGP-SGP-002	Singapore	28	IV	hspEAsia		5	2	Recipient	Recipient
HpGP-SGP-003	Singapore	27	IV	hspEAsia		5	2	Recipient	Recipient
HpGP-MAL-003	Malaysia	26	IV	hspEAsia		5	2	Recipient	Recipient
HpGP-MAL-023	Malaysia	25	IV	hspEAsia		5	2	Recipient	Recipient
HpGP-TWN-008	Taiwan	24	IV	hspEAsia		5	2	Recipient	Recipient
HpGP-TWN-018	Taiwan	23	IV	hspEAsia		5	2	Recipient	Recipient
HpGP-JAP-108	Japan	22	IV	hspEAsia		5	2	Recipient	Recipient
HpGP-JAP-101	Japan	21	IV	hspEAsia		5	2	Recipient	Recipient
HpGP-JAP-010	Japan	20	IV	hspEAsia		5	2	Recipient	Recipient
HpGP-JAP-012	Japan	19	IV	hspEAsia		5	2	Recipient	Recipient
HpGP-JAP-115	Japan	18	IV	hspEAsia		5	2	Recipient	Recipient
HpGP-SGP-014	Singapore	17	IV	hspEAsia		5	2	Donor/Recipient	Recipient
HpGP-SGP-032	Singapore	16	IV	hspEAsia		5	2	Recipient	Recipient
HpGP-SGP-026	Singapore	15	IV	hspEAsia		5	2	Recipient	Recipient
HpGP-MAL-005	Malaysia	14	IV	hspEAsia		5	2	Recipient	Recipient
HpGP-MAL-006	Malaysia	13	IV	hspEAsia		5	2	Recipient	Recipient
HpGP-SGP-012	Singapore	12	IV	hspEAsia		5	2	Recipient	Recipient
HpGP-MAL-021	Malaysia	11	IV	hspEAsia		5	2	Recipient	Recipient
HpGP-MAL-020	Malaysia	10	IV	hspEAsia		5	2	Recipient	Recipient
HpGP-MAL-022	Malaysia	9	IV	hspEAsia		5	2	Recipient	Recipient
HpGP-USA-011	USA	8	IV	hspEAsia		5	2	Recipient	Recipient
HpGP-TWN-029	Taiwan	7	IV	hspEAsia		5	2	Recipient	Recipient
HpGP-TWN-010	Taiwan	6	IV	hspEAsia		5	2	Recipient	Recipient
HpGP-MAL-010	Malaysia	5	IV	hspEAsia		5	2	Recipient	Recipient
HpGP-SGP-013	Singapore	4	IV	hspEAsia		5	2	Recipient	Recipient
HpGP-SGP-018	Singapore	3	IV	hspEAsia		5	2	Donor/Recipient	Recipient
HpGP-SGP-007	Singapore	2	IV	hspEAsia		5	2	Recipient	Recipient
HpGP-MAL-008	Malaysia	1	IV	hspEAsia		5	2	Recipient	Recipient
