# Supplementary material for: The Helicobacter pylori Genome Project: insights into H. pylori population structure from analysis of a worldwide collection of complete genomes
Source: Nat Commun. 2023 Dec 11;14:8184. doi: 10.1038/s41467-023-43562-y (PMC10713588; doi:10.1038/s41467-023-43562-y)
Supplement: Supplementary file 7 — Supplementary Dataset 4 [file 41467_2023_43562_MOESM7_ESM.xlsx]

## Sheet: Supp Data 4
Supplementary Data 4: Metadata on the 157 public US genomes included in the analysis of the US clone
Assembly barcode	Name	Collection Year	Continent	Country	Region	District	City	Uploader	Sample	Disease
HEL_CA0057AA_AS	AL02	2010	North America	United States	Alaska			Oita University	SAMN15338960
HEL_CA0046AA_AS	AL04	2010	North America	United States	Alaska			Oita University	SAMN15338999
HEL_CA2801AA_AS	H1	1998	North America	United States	Texas	Harris County	Houston	Max von Pettenkofer-Institut	SAMN10961649	gastritis
HEL_AA4458AA_AS	HPJP26	2014	North America	United States	New York			Icahn School of Medicine at Mount Sinai	SAMN07661065
HEL_AA0390AA_AS	J166	1995	North America	United States	Tennessee	Davidson County	Nashville-Davidson	Penn State University	SAMN02736817
HEL_AA0409AA_AS	J99	1997	North America	United States	Tennessee	Davidson	Nashville	NCBI	SAMN02602990	Duodenal Ulcer
HEL_BA4457AA_AS	MHP01		North America	United States				Albert Einstein college of Medicine	SAMN12783466	chronic gastritis/metaplasia
HEL_BA3690AA_AS	MHP02		North America	United States				Albert Einstein college of Medicine	SAMN12783467	chronic gastritis/metaplasia
HEL_BA4458AA_AS	MHP03		North America	United States				Albert Einstein college of Medicine	SAMN12783468	chronic gastritis/metaplasia
HEL_BA4460AA_AS	MHP04	2018	North America	United States				Albert Einstein college of Medicine	SAMN12783469	chronic gastritis/metaplasia
HEL_BA3694AA_AS	MHP05		North America	United States				Albert Einstein college of Medicine	SAMN12783470	chronic gastritis/metaplasia
HEL_BA4462AA_AS	MHP08	2018	North America	United States				Albert Einstein college of Medicine	SAMN12783472	chronic gastritis/metaplasia
HEL_BA4464AA_AS	MHP09C	2018	North America	United States				Albert Einstein college of Medicine	SAMN12783473	chronic gastritis/metaplasia
HEL_BA4465AA_AS	MHP09L	2018	North America	United States				Albert Einstein college of Medicine	SAMN12783474	chronic gastritis/metaplasia
HEL_BA3697AA_AS	MHP10		North America	United States				Albert Einstein college of Medicine	SAMN12783475	chronic gastritis/metaplasia
HEL_BA4469AA_AS	MHP11		North America	United States				Albert Einstein college of Medicine	SAMN12783476	chronic gastritis/metaplasia
HEL_BA3698AA_AS	MHP12	2018	North America	United States				Albert Einstein college of Medicine	SAMN12783477	chronic gastritis/metaplasia
HEL_BA3730AA_AS	MHP13	2018	North America	United States				Albert Einstein college of Medicine	SAMN12783478	chronic gastritis/metaplasia
HEL_BA4468AA_AS	MHP15	2018	North America	United States				Albert Einstein college of Medicine	SAMN12783479	chronic gastritis/metaplasia
HEL_BA4471AA_AS	MHP16	2018	North America	United States				Albert Einstein college of Medicine	SAMN12783480	chronic gastritis/metaplasia
HEL_BA3701AA_AS	MHP17	2018	North America	United States				Albert Einstein college of Medicine	SAMN12783481	chronic gastritis/metaplasia
HEL_BA4498AA_AS	MHP19	2018	North America	United States				Albert Einstein college of Medicine	SAMN12783483	chronic gastritis/metaplasia
HEL_BA4473AA_AS	MHP20	2018	North America	United States				Albert Einstein college of Medicine	SAMN12783484	chronic gastritis/metaplasia
HEL_BA3705AA_AS	MHP22		North America	United States				Albert Einstein college of Medicine	SAMN12783485	chronic gastritis/metaplasia
HEL_BA4475AA_AS	MHP23	2018	North America	United States				Albert Einstein college of Medicine	SAMN12783486	chronic gastritis/metaplasia
HEL_BA4477AA_AS	MHP29	2018	North America	United States				Albert Einstein college of Medicine	SAMN12783488	chronic gastritis/metaplasia
HEL_BA3709AA_AS	MHP30	2018	North America	United States				Albert Einstein college of Medicine	SAMN12783489	chronic gastritis/metaplasia
HEL_BA4479AA_AS	MHP31	2018	North America	United States				Albert Einstein college of Medicine	SAMN12783490	chronic gastritis/metaplasia
HEL_BA4481AA_AS	MHP33	2018	North America	United States				Albert Einstein college of Medicine	SAMN12783492	chronic gastritis/metaplasia
HEL_BA4482AA_AS	MHP35	2019	North America	United States				Albert Einstein college of Medicine	SAMN12783494	chronic gastritis/metaplasia
HEL_BA3715AA_AS	MHP36	2019	North America	United States				Albert Einstein college of Medicine	SAMN12783495	chronic gastritis/metaplasia
HEL_BA3716AA_AS	MHP37	2019	North America	United States				Albert Einstein college of Medicine	SAMN12783496	chronic gastritis/metaplasia
HEL_BA4486AA_AS	MHP38	2019	North America	United States				Albert Einstein college of Medicine	SAMN12783497	chronic gastritis/metaplasia
HEL_BA4488AA_AS	MHP39	2019	North America	United States				Albert Einstein college of Medicine	SAMN12783498	chronic gastritis/metaplasia
HEL_BA4487AA_AS	MHP40	2019	North America	United States				Albert Einstein college of Medicine	SAMN12783499	chronic gastritis/metaplasia
HEL_BA3723AA_AS	MHP41	2019	North America	United States				Albert Einstein college of Medicine	SAMN12783500	chronic gastritis/metaplasia
HEL_BA4489AA_AS	MHP42	2019	North America	United States				Albert Einstein college of Medicine	SAMN12783501	chronic gastritis/metaplasia
HEL_BA4491AA_AS	MHP43	2019	North America	United States				Albert Einstein college of Medicine	SAMN12783502	chronic gastritis/metaplasia
HEL_BA4497AA_AS	MHP44	2019	North America	United States				Albert Einstein college of Medicine	SAMN12783503	chronic gastritis/metaplasia
HEL_BA4490AA_AS	MHP47	2019	North America	United States				Albert Einstein college of Medicine	SAMN12783504	chronic gastritis/metaplasia
HEL_BA4493AA_AS	MHP50	2019	North America	United States				Albert Einstein college of Medicine	SAMN12783505	chronic gastritis/metaplasia
HEL_BA4494AA_AS	MHP51	2019	North America	United States				Albert Einstein college of Medicine	SAMN12783506	chronic gastritis/metaplasia
HEL_BA4495AA_AS	MHP54	2019	North America	United States				Albert Einstein college of Medicine	SAMN12783508	chronic gastritis/metaplasia
HEL_CA2462AA_AS	NYPt127	2002	North America	United States	New York			University of Gothenburg	SAMN15791797
HEL_CA2465AA_AS	NYPt130		North America	United States	New York			University of Gothenburg	SAMN15791796
HEL_CA2466AA_AS	NYPt133	2003	North America	United States	New York			University of Gothenburg	SAMN15791798
HEL_CA2475AA_AS	NYPt154	2003	North America	United States	New York			University of Gothenburg	SAMN15791799
HEL_CA2474AA_AS	NYPt170	2003	North America	United States	New York			University of Gothenburg	SAMN15791800
HEL_CA2473AA_AS	NYPt186	2004	North America	United States	New York			University of Gothenburg	SAMN15791801
HEL_CA2478AA_AS	NYPt187	2004	North America	United States	New York			University of Gothenburg	SAMN15791802
HEL_CA2477AA_AS	NYPt189	2004	North America	United States	New York			University of Gothenburg	SAMN15791803
HEL_CA2481AA_AS	NYPt19	2001	North America	United States	New York			University of Gothenburg	SAMN15791804
HEL_CA2443AA_AS	NYPt273	2006	North America	United States	New York			University of Gothenburg	SAMN15791805
HEL_CA2484AA_AS	NYPt281	2006	North America	United States	New York			University of Gothenburg	SAMN15791806
HEL_CA2399AA_AS	NYPt292		North America	United States	New York			University of Gothenburg	SAMN15791807
HEL_CA2403AA_AS	NYPt297	2008	North America	United States	New York			University of Gothenburg	SAMN15791808
HEL_CA2404AA_AS	NYPt310	2008	North America	United States	New York			University of Gothenburg	SAMN15791809
HEL_CA2444AA_AS	NYPt328	2008	North America	United States	New York			University of Gothenburg	SAMN15791810
HEL_CA2442AA_AS	NYPt64	2001	North America	United States	New York			University of Gothenburg	SAMN15791811
HEL_CA2446AA_AS	NYPt66	2001	North America	United States	New York			University of Gothenburg	SAMN15791812
HEL_CA2449AA_AS	NYPt72	2002	North America	United States	New York			University of Gothenburg	SAMN15791813
HEL_CA2495AA_AS	NYPt82	2002	North America	United States	New York			University of Gothenburg	SAMN15791814
HEL_CA2490AA_AS	NYPt94	2002	North America	United States	New York			University of Gothenburg	SAMN15791815
HEL_CA2497AA_AS	NYPt95	2002	North America	United States	New York			University of Gothenburg	SAMN15791816
HEL_BA5620AA_AS	B128		North America	United States				NCBI	SAMN02472068	Gastric ulcer
HEL_BA5492AA_AS	Hp A-4		North America	United States	Ohio		Cleveland	Institute for Genome Sciences University of MD School of Medicine	SAMN00778868	Duodenal ulcer
HEL_BA5566AA_AS	Hp A-5		North America	United States	Ohio		Cleveland	Institute for Genome Sciences University of MD School of Medicine	SAMN00778869	Gastric ulcer
HEL_BA5496AA_AS	Hp A-9		North America	United States	Ohio		Cleveland	Institute for Genome Sciences University of MD School of Medicine	SAMN00778864
HEL_BA5445AA_AS	Hp A-11		North America	United States	Ohio		Cleveland	Institute for Genome Sciences University of MD School of Medicine	SAMN00778850	Duodenal ulcer
HEL_CA0045AA_AS	AL03	2010	North America	United States	Alaska			Oita University	SAMN15338998
HEL_CA0047AA_AS	AL05	2010	North America	United States	Alaska			Oita University	SAMN15339000
HEL_BA5493AA_AS	Hp A-17		North America	United States	Ohio		Cleveland	Institute for Genome Sciences University of MD School of Medicine	SAMN00778857	Gastric ulcer
HEL_BA8180AA_AS	Hp A-20		North America	United States	Ohio		Cleveland	Institute for Genome Sciences University of MD School of Medicine	SAMN00778862	Duodenal ulcer
HEL_BA8109AA_AS	Hp H-16		North America	United States	Ohio		Cleveland	Institute for Genome Sciences University of MD School of Medicine	SAMN00778852	Gastric/duodenal ulcer
HEL_BA5563AA_AS	Hp H-27		North America	United States	Ohio		Cleveland	Institute for Genome Sciences University of MD School of Medicine	SAMN00778914	Gastric ulcer
HEL_BA5562AA_AS	Hp H-28		North America	United States	Ohio		Cleveland	Institute for Genome Sciences University of MD School of Medicine	SAMN00778915
HEL_BA5561AA_AS	Hp H-29		North America	United States	Ohio		Cleveland	Institute for Genome Sciences University of MD School of Medicine	SAMN00778898
HEL_BA5516AA_AS	Hp H-30		North America	United States	Ohio		Cleveland	Institute for Genome Sciences University of MD School of Medicine	SAMN00778887	Gastric ulcer
HEL_BA8175AA_AS	Hp H-36		North America	United States	Ohio		Cleveland	Institute for Genome Sciences University of MD School of Medicine	SAMN00778917
HEL_BA8174AA_AS	Hp H-41		North America	United States	Ohio		Cleveland	Institute for Genome Sciences University of MD School of Medicine	SAMN00778907	Duodenal ulcer
HEL_BA5558AA_AS	Hp H-42		North America	United States	Ohio		Cleveland	Institute for Genome Sciences University of MD School of Medicine	SAMN00778881
HEL_BA5557AA_AS	Hp H-43		North America	United States	Ohio		Cleveland	Institute for Genome Sciences University of MD School of Medicine	SAMN00778893	Duodenal ulcer
HEL_BA5556AA_AS	Hp H-44		North America	United States	Ohio		Cleveland	Institute for Genome Sciences University of MD School of Medicine	SAMN00778872
HEL_BA8170AA_AS	Hp H-45		North America	United States	Ohio		Cleveland	Institute for Genome Sciences University of MD School of Medicine	SAMN00778904	Duodenal ulcer
HEL_BA5554AA_AS	Hp A-6		North America	United States	Ohio		Cleveland	Institute for Genome Sciences University of MD School of Medicine	SAMN00778863	Gastritis
HEL_BA8168AA_AS	Hp A-8		North America	United States	Ohio		Cleveland	Institute for Genome Sciences University of MD School of Medicine	SAMN00778858	Gastritis
HEL_BA5515AA_AS	Hp A-14		North America	United States	Ohio		Cleveland	Institute for Genome Sciences University of MD School of Medicine	SAMN00778856	Gastritis
HEL_BA5552AA_AS	Hp A-16		North America	United States	Ohio		Cleveland	Institute for Genome Sciences University of MD School of Medicine	SAMN00778861	Gastritis
HEL_BA5551AA_AS	Hp A-26		North America	United States	Ohio		Cleveland	Institute for Genome Sciences University of MD School of Medicine	SAMN00778866	Gastritis
HEL_BA5514AA_AS	Hp A-27		North America	United States	Ohio		Cleveland	Institute for Genome Sciences University of MD School of Medicine	SAMN00778867	Gastritis
HEL_BA5457AA_AS	Hp H-1		North America	United States	Ohio		Cleveland	Institute for Genome Sciences University of MD School of Medicine	SAMN01178406	Gastritis
HEL_BA5550AA_AS	Hp H-3		North America	United States	Ohio		Cleveland	Institute for Genome Sciences University of MD School of Medicine	SAMN00778911	Gastritis
HEL_BA8164AA_AS	Hp H-4		North America	United States	Ohio		Cleveland	Institute for Genome Sciences University of MD School of Medicine	SAMN00778902	Gastritis
HEL_BA8163AA_AS	Hp H-6		North America	United States	Ohio		Cleveland	Institute for Genome Sciences University of MD School of Medicine	SAMN00778894	Gastritis
HEL_BA8128AA_AS	Hp H-9		North America	United States	Ohio		Cleveland	Institute for Genome Sciences University of MD School of Medicine	SAMN00778912	Gastritis
HEL_BA5547AA_AS	Hp H-10		North America	United States	Ohio		Cleveland	Institute for Genome Sciences University of MD School of Medicine	SAMN00778859
HEL_BA5509AA_AS	Hp H-11		North America	United States	Ohio		Cleveland	Institute for Genome Sciences University of MD School of Medicine	SAMN00778851	Gastritis
HEL_BA5546AA_AS	Hp H-18		North America	United States	Ohio		Cleveland	Institute for Genome Sciences University of MD School of Medicine	SAMN00778853
HEL_BA8160AA_AS	Hp H-19		North America	United States	Ohio		Cleveland	Institute for Genome Sciences University of MD School of Medicine	SAMN00778854	Gastritis
HEL_BA8095AA_AS	Hp H-21		North America	United States	Ohio		Cleveland	Institute for Genome Sciences University of MD School of Medicine	SAMN00778855	Gastritis
HEL_BA8159AA_AS	Hp H-23		North America	United States	Ohio		Cleveland	Institute for Genome Sciences University of MD School of Medicine	SAMN00778865	Gastritis
HEL_BA8158AA_AS	Hp H-34		North America	United States	Ohio		Cleveland	Institute for Genome Sciences University of MD School of Medicine	SAMN00778906	Gastritis
HEL_BA5542AA_AS	Hp P-1		North America	United States	Ohio		Cleveland	Institute for Genome Sciences University of MD School of Medicine	SAMN00778885	Gastritis
HEL_BA5541AA_AS	Hp P-2		North America	United States	Ohio		Cleveland	Institute for Genome Sciences University of MD School of Medicine	SAMN00778901	Gastritis
HEL_BA5477AA_AS	Hp P-3		North America	United States	Ohio		Cleveland	Institute for Genome Sciences University of MD School of Medicine	SAMN00778880	Gastritis
HEL_BA5504AA_AS	Hp P-4		North America	United States	Ohio		Cleveland	Institute for Genome Sciences University of MD School of Medicine	SAMN00778285	Gastritis
HEL_BA5540AA_AS	Hp P-8		North America	United States	Ohio		Cleveland	Institute for Genome Sciences University of MD School of Medicine	SAMN00778889	Gastritis
HEL_BA5539AA_AS	Hp P-13		North America	United States	Ohio		Cleveland	Institute for Genome Sciences University of MD School of Medicine	SAMN00778884	Gastritis
HEL_BA8152AA_AS	Hp P-16		North America	United States	Ohio		Cleveland	Institute for Genome Sciences University of MD School of Medicine	SAMN00778876	Gastritis
HEL_BA8151AA_AS	Hp P-23		North America	United States	Ohio		Cleveland	Institute for Genome Sciences University of MD School of Medicine	SAMN00778896	Gastritis
HEL_BA5534AA_AS	Hp P-26		North America	United States	Ohio		Cleveland	Institute for Genome Sciences University of MD School of Medicine	SAMN00778890	Gastritis
HEL_BA5489AA_AS	Hp P-30		North America	United States	Ohio		Cleveland	Institute for Genome Sciences University of MD School of Medicine	SAMN00778871	Gastritis
HEL_BA5488AA_AS	Hp P-41		North America	United States	Ohio		Cleveland	Institute for Genome Sciences University of MD School of Medicine	SAMN00778891	Gastritis
HEL_BA5487AA_AS	Hp P-62		North America	United States	Ohio		Cleveland	Institute for Genome Sciences University of MD School of Medicine	SAMN00778916	Gastritis
HEL_BA5533AA_AS	Hp P-74		North America	United States	Ohio		Cleveland	Institute for Genome Sciences University of MD School of Medicine	SAMN00778888	Gastritis
HEL_BA5531AA_AS	Hp H-5b		North America	United States	Ohio		Cleveland	Institute for Genome Sciences University of MD School of Medicine	SAMN00778873
HEL_BA5510AA_AS	Hp P-1b		North America	United States	Ohio		Cleveland	Institute for Genome Sciences University of MD School of Medicine	SAMN00778877	Gastritis
HEL_BA8101AA_AS	Hp P-2b		North America	United States	Ohio		Cleveland	Institute for Genome Sciences University of MD School of Medicine	SAMN00778870	Gastritis
HEL_BA8105AA_AS	Hp P-4c		North America	United States	Ohio		Cleveland	Institute for Genome Sciences University of MD School of Medicine	SAMN00778910	Gastritis
HEL_BA8147AA_AS	Hp P-4d		North America	United States	Ohio		Cleveland	Institute for Genome Sciences University of MD School of Medicine	SAMN00778892	Gastritis
HEL_BA5479AA_AS	Hp P-11b		North America	United States	Ohio		Cleveland	Institute for Genome Sciences University of MD School of Medicine	SAMN00778895
HEL_BA5530AA_AS	Hp P-13b		North America	United States	Ohio		Cleveland	Institute for Genome Sciences University of MD School of Medicine	SAMN00778900	Gastritis
HEL_BA5511AA_AS	Hp P-15b		North America	United States	Ohio		Cleveland	Institute for Genome Sciences University of MD School of Medicine	SAMN00778874
HEL_BA5495AA_AS	Hp P-25d		North America	United States	Ohio		Cleveland	Institute for Genome Sciences University of MD School of Medicine	SAMN00778897
HEL_BA8106AA_AS	Hp P-28b		North America	United States	Ohio		Cleveland	Institute for Genome Sciences University of MD School of Medicine	SAMN00778909
HEL_AA6037AA_AS	ALA10		North America	United States	Alaska			M. Achtman
HEL_AA5916AA_AS	ALA11		North America	United States	Alaska			M. Achtman
HEL_AA5986AA_AS	Ala12		North America	United States	Alaska			M. Achtman
HEL_AA7339AA_AS	ALA15		North America	United States	Alaska			M. Achtman
HEL_AA6035AA_AS	Ala2		North America	United States	Alaska			M. Achtman
HEL_AA7212AA_AS	ALA3		North America	United States	Alaska			M. Achtman
HEL_AA6056AA_AS	Ala4		North America	United States	Alaska			M. Achtman
HEL_AA7365AA_AS	ALA5		North America	United States	Alaska			M. Achtman
HEL_BA9778AA_AS	ALA7		North America	United States	Alaska			M. Achtman, K. Thorell, D. Falush
HEL_AA6039AA_AS	ALA9		North America	United States	Alaska			M. Achtman
HEL_BA9206AA_AS	LSU1010-1		North America	United States	Louisiana			M. Achtman, K. Thorell, D. Falush
HEL_AA7358AA_AS	LSU1010-3		North America	United States	Louisiana			M. Achtman
HEL_BA9173AA_AS	LSU1013-2		North America	United States	Louisiana			M. Achtman, K. Thorell, D. Falush
HEL_BA8965AA_AS	LSU1014-1		North America	United States	Louisiana			M. Achtman, K. Thorell, D. Falush
HEL_BA9527AA_AS	LSU1016-1		North America	United States	Louisiana			M. Achtman, K. Thorell, D. Falush
HEL_BA9403AA_AS	LSU1021-6		North America	United States	Louisiana			M. Achtman, K. Thorell, D. Falush
HEL_BA9432AA_AS	LSU1027-1		North America	United States	Louisiana			M. Achtman, K. Thorell, D. Falush
HEL_BA9743AA_AS	LSU1037-1		North America	United States	Louisiana			M. Achtman, K. Thorell, D. Falush
HEL_BA9550AA_AS	LSU1040-1		North America	United States	Louisiana			M. Achtman, K. Thorell, D. Falush
HEL_BA9078AA_AS	LSU1054-1		North America	United States	Louisiana			M. Achtman, K. Thorell, D. Falush
HEL_BA9150AA_AS	LSU1062-1		North America	United States	Louisiana			M. Achtman, K. Thorell, D. Falush
HEL_BA8841AA_AS	LSU1067-1		North America	United States	Louisiana			M. Achtman, K. Thorell, D. Falush
HEL_BA8835AA_AS	LSU1074-1		North America	United States	Louisiana			M. Achtman, K. Thorell, D. Falush
HEL_BA9015AA_AS	LSU2002-1		North America	United States	Louisiana			M. Achtman, K. Thorell, D. Falush
HEL_BA9224AA_AS	LSU2003-1		North America	United States	Louisiana			M. Achtman, K. Thorell, D. Falush
HEL_BA9358AA_AS	LSU3001-1		North America	United States	Louisiana			M. Achtman, K. Thorell, D. Falush
*All assembly barcodes refer to Enterobase accessions: https://enterobase.warwick.ac.uk/species/index/helicobacter
