# Supplementary material for: The Helicobacter pylori Genome Project: insights into H. pylori population structure from analysis of a worldwide collection of complete genomes
Source: Nat Commun. 2023 Dec 11;14:8184. doi: 10.1038/s41467-023-43562-y (PMC10713588; doi:10.1038/s41467-023-43562-y)
Supplement: Supplementary file 9 — Source Data [file 41467_2023_43562_MOESM9_ESM.xlsx]

## Sheet: Figure 1
Figure 1
	Country	hspSWEuropeLatinAmerica	hspSWEurope	HpNEAfrica	hspSWEuropeChile	hspEurasia	hspNEurope	hspAfrica1MiscAmerica	hspAfrica1NAmerica	hspAfrica1WAfrica	hspAfrica1SAfrica	HpAfrica2	HpSahul	hspUral	HpNorthAsia	hspIndigenousAmerica	HpAsia2	hspEAsia	TOTAL
	Algeria	0	10	0	0	0	0	0	0	0	0	0	0	0	0	0	0	0	10
	Argentina	0	6	0	0	0	0	0	0	0	1	0	0	0	0	0	0	3	10
	Bangladesh	0	0	0	0	6	0	0	0	0	0	0	0	0	0	0	4	0	10
	Brazil	1	5	0	0	2	0	0	5	0	7	0	0	0	0	0	0	1	21
	Bulgaria	0	0	0	0	8	0	0	0	0	0	0	0	0	0	0	0	0	8
	Canada	0	0	0	0	0	6	2	1	0	0	0	0	0	0	11	0	0	20
	Chile	1	0	0	42	0	0	0	0	0	0	0	0	0	0	2	0	1	46
	China	0	0	0	0	0	0	0	0	0	0	0	0	0	0	0	0	10	10
	Colombia	28	5	0	1	0	0	6	4	0	1	0	0	0	0	0	0	0	45
	Costa Rica	6	0	0	0	0	0	0	2	0	0	0	0	0	0	0	0	0	8
	Dominican Republic	2	5	0	0	0	0	0	4	0	0	0	0	0	0	0	0	0	11
	DR Congo	0	1	0	0	0	0	0	0	0	10	0	0	0	0	0	0	0	11
	France	0	6	0	0	13	2	0	0	0	0	0	0	0	0	0	0	0	21
	Gambia	0	0	0	0	0	0	0	1	4	0	0	0	0	0	0	0	0	5
	Germany	0	2	0	0	14	1	0	0	0	0	0	0	0	0	0	0	0	17
	Ghana	0	0	0	0	0	0	0	2	0	0	0	0	0	0	0	0	0	2
	Greece	0	0	0	0	21	0	0	0	0	0	0	0	0	0	0	0	0	21
	Guatemala	2	0	0	0	0	0	0	0	0	1	0	0	0	0	0	0	0	3
	Honduras	11	0	0	0	0	0	3	0	0	12	0	0	0	0	0	0	0	26
	Iceland	0	0	0	0	0	11	0	0	0	0	0	0	0	0	0	0	0	11
	India	0	0	0	0	5	0	0	0	0	0	0	0	0	0	0	5	0	10
	Indonesia	1	1	0	0	1	1	0	0	0	0	0	1	3	0	0	0	3	11
	Iran	0	0	0	0	4	0	0	0	0	0	0	0	0	0	0	0	0	4
	Israel	0	3	0	0	7	0	0	0	0	0	0	0	0	0	0	0	0	10
	Italy	0	0	0	0	29	0	0	0	0	0	0	0	0	0	0	0	0	29
	Japan	1	0	0	0	0	0	0	0	0	0	0	0	2	0	0	0	26	29
	Jordan	0	0	0	0	10	0	0	0	0	0	0	0	0	0	0	0	0	10
	Kazakhstan	0	0	0	0	1	0	0	0	0	0	0	0	0	1	0	0	0	2
	Korea	0	0	0	0	0	0	0	0	0	0	0	0	0	0	0	0	54	54
	Kyrgyzstan	0	0	0	0	4	1	0	0	0	0	0	0	4	1	0	0	0	10
	Latvia	0	0	0	0	4	29	0	0	0	0	0	0	1	0	0	0	0	34
	Lithuania	0	0	0	0	6	17	0	0	0	0	0	0	0	0	0	0	0	23
	Malaysia	0	0	1	0	0	0	0	0	0	0	0	0	0	0	0	6	12	19
	Mexico	18	3	0	0	0	0	0	0	0	0	0	0	0	0	1	0	0	22
	Myanmar	0	0	0	0	0	0	0	0	0	0	0	0	0	0	0	12	0	12
	Nepal	0	0	0	0	5	0	0	0	0	0	0	0	2	0	0	6	0	13
	Nigeria	0	0	0	0	0	0	2	2	0	0	0	0	0	0	0	0	0	4
	Peru	23	0	0	0	0	0	2	2	0	1	0	0	0	0	5	0	0	33
	Poland	0	0	0	0	20	0	0	0	0	0	0	0	0	0	0	0	0	20
	Portugal	1	27	0	0	0	0	0	0	1	1	0	0	0	0	0	0	0	30
	Puerto Rico	0	6	0	0	0	0	0	1	0	0	0	0	0	0	0	0	0	7
	Russia	0	0	0	0	6	4	0	0	0	0	0	0	0	0	0	0	0	10
	Singapore	0	0	0	0	0	0	0	0	0	0	0	0	0	0	0	0	21	21
	South Africa	0	0	0	0	0	0	0	1	0	4	4	0	0	0	0	0	0	9
	Spain	12	83	0	0	4	1	3	2	0	0	0	0	0	0	1	0	0	106
	Sweden	0	0	0	0	4	26	0	0	0	0	0	0	0	0	0	0	0	30
	Switzerland	1	4	1	0	8	1	0	0	0	0	0	0	0	0	0	0	0	15
	Taiwan	0	0	0	0	0	0	0	0	0	0	0	0	0	0	0	0	24	24
	Turkey	0	0	0	0	17	0	0	0	0	0	0	0	0	0	0	0	0	17
	USA	6	5	15	0	1	2	1	31	3	0	0	0	0	0	1	1	2	68
	Vietnam	0	0	0	0	0	0	0	0	0	0	0	0	0	0	0	0	9	9

## Sheet: Figure 2
Figure 2
	Source	Target	Weight
	HpGP-DOM-008	HpGP-SPA-703	0.567623
	HpGP-DOM-008	HpGP-SWT-017	0.554374
	HpGP-DOM-008	HpGP-ISR-004	0.560275
	HpGP-DOM-008	HpGP-SPA-205	0.558076
	HpGP-DOM-008	HpGP-DOM-009	0.562056
	HpGP-DOM-008	HpGP-LAT-008	0.543811
	HpGP-DOM-008	HpGP-POR-008	0.554569
	HpGP-DOM-008	Hp-A14	0.565898
	HpGP-DOM-008	HpGP-DOM-010	0.578214
	HpGP-DOM-008	HpGP-SWT-006	0.545829
	HpGP-DOM-008	HpGP-POL-110	0.549656
	HpGP-DOM-008	ES-7	0.562265
	HpGP-DOM-008	HpGP-TUR-008	0.539873
	HpGP-DOM-008	HpGP-RUS-011	0.548153
	HpGP-DOM-008	HpGP-GRE-046	0.543505
	HpGP-DOM-008	HpGP-IRN-002	0.548056
	HpGP-DOM-008	HpGP-CHI-017	0.547624
	HpGP-DOM-008	HpGP-DOM-001	0.552523
	HpGP-DOM-008	HpGP-ITA-007	0.552885
	HpGP-DOM-008	HpGP-BGR-001	0.558897
	HpGP-DOM-008	HpGP-SPA-507	0.553873
	HpGP-DOM-008	HpGP-SPA-302	0.55578
	HpGP-DOM-008	HpGP-SPA-015	0.549601
	HpGP-DOM-008	HpGP-POL-107	0.550714
	HpGP-DOM-008	HpGP-POR-003	0.555919
	HpGP-DOM-008	HpGP-ALG-010	0.554625
	HpGP-DOM-008	HpGP-CHI-102	0.543658
	HpGP-DOM-008	HpGP-LIT-024	0.548487
	HpGP-DOM-008	HpGP-FRA-004	0.543018
	HpGP-DOM-008	HpGP-GRE-006	0.547847
	HpGP-DOM-008	HpGP-SPA-001	0.554485
	HpGP-DOM-008	HpGP-SPA-005	0.546928
	HpGP-DOM-008	HpGP-ITA-014	0.546928
	HpGP-DOM-008	HpGP-USA-402	0.54999
	HpGP-DOM-008	HpGP-USA-106	0.543087
	HpGP-DOM-008	HpGP-CRI-008	0.540568
	HpGP-DOM-008	HpGP-POL-106	0.54974
	HpGP-DOM-008	HpGP-LAT-030	0.539525
	HpGP-DOM-008	HpGP-USA-405	0.554124
	HpGP-DOM-008	HpGP-GRE-022	0.554945
	HpGP-DOM-008	HpGP-SWT-010	0.539149
	HpGP-DOM-008	HpGP-CHI-210	0.556782
	HpGP-DOM-008	HpGP-TUR-003	0.560317
	HpGP-DOM-008	HpGP-SPA-806	0.539761
	HpGP-DOM-008	HpGP-BGR-010	0.546205
	HpGP-DOM-008	HpGP-ITA-011	0.553024
	HpGP-DOM-008	HpGP-BGR-006	0.544354
	HpGP-DOM-008	HpGP-COL-106	0.561027
	HpGP-DOM-008	HpGP-GRE-002	0.548056
	HpGP-DOM-008	HpGP-SPA-016	0.550895
	HpGP-DOM-008	HpGP-NPL-006	0.540053
	HpGP-DOM-008	HpGP-POR-105	0.553859
	HpGP-DOM-008	HpGP-SPA-610	0.555488
	HpGP-DOM-008	HpGP-USA-001	0.542197
	HpGP-DOM-008	HpGP-POR-101	0.550881
	HpGP-DOM-008	HpGP-PER-016	0.54601
	HpGP-DOM-008	HpGP-SPA-508	0.559231
	HpGP-DOM-008	HpGP-GER-012	0.539803
	HpGP-DOM-008	HpGP-FRA-009	0.549489
	HpGP-DOM-008	HpGP-ITA-001	0.546901
	HpGP-DOM-008	HpGP-ALG-004	0.550227
	HpGP-DOM-008	Pt-7854	0.554875
	HpGP-DOM-008	HpGP-RUS-001	0.540694
	HpGP-DOM-008	HpGP-ALG-006	0.562418
	HpGP-DOM-008	HpGP-USA-116	0.5523
	HpGP-DOM-008	HpGP-ARG-002	0.544744
	HpGP-DOM-008	HpGP-POR-106	0.553344
	HpGP-DOM-008	HP15005	0.539747
	HpGP-DOM-008	HpGP-SPA-206	0.559426
	HpGP-DOM-008	HpGP-GRE-008	0.548056
	HpGP-DOM-008	HpGP-ISR-007	0.56388
	HpGP-DOM-008	HpGP-ARG-001	0.553442
	HpGP-DOM-008	HpGP-BGD-006	0.542475
	HpGP-DOM-008	HpGP-ITA-017	0.547805
	HpGP-DOM-008	HpGP-KAZ-001	0.552412
	HpGP-DOM-008	HpGP-POL-006	0.552161
	HpGP-DOM-008	HpGP-POR-015	0.564742
	HpGP-DOM-008	HpGP-SPA-701	0.557422
	HpGP-DOM-008	HpGP-ALG-002	0.549392
	HpGP-DOM-008	HpGP-POL-005	0.546748
	HpGP-DOM-008	HpGP-USA-423	0.539107
	HpGP-DOM-008	HpGP-POR-013	0.55905
	HpGP-DOM-008	HpGP-DOM-002	0.598269
	HpGP-DOM-008	HpGP-SPA-305	0.549434
	HpGP-DOM-008	HpGP-ARG-007	0.539065
	HpGP-DOM-008	HpGP-COL-010	0.547569
	HpGP-DOM-008	HpGP-ITA-029	0.543574
	HpGP-DOM-008	HpGP-SWT-003	0.555808
	HpGP-DOM-008	HpGP-USA-120	0.551479
	HpGP-DOM-008	HpGP-FRA-006	0.560873
	HpGP-DOM-008	HpGP-SPA-102	0.564227
	HpGP-DOM-008	HN-G266	0.554096
	HpGP-DOM-008	HpGP-SPA-502	0.562182
	HpGP-DOM-008	HpGP-USA-119	0.543254
	HpGP-DOM-008	B47	0.557255
	HpGP-DOM-008	HpGP-SPA-407	0.549573
	HpGP-DOM-008	HpGP-FRA-008	0.55212
	HpGP-DOM-008	HpGP-RUS-009	0.543018
	HpGP-DOM-008	HpGP-LIT-008	0.547527
	HpGP-DOM-008	HpGP-ITA-003	0.549141
	HpGP-DOM-008	HpGP-GRE-041	0.54306
	HpGP-DOM-008	HpGP-SPA-801	0.54601
	HpGP-DOM-008	HpGP-TUR-006	0.544688
	HpGP-DOM-008	HpGP-RUS-003	0.542851
	HpGP-DOM-008	HpGP-SWT-012	0.559579
	HpGP-DOM-008	HpGP-POL-008	0.544897
	HpGP-DOM-008	HpGP-GER-007	0.54022
	HpGP-DOM-008	HpGP-BGR-008	0.553163
	HpGP-DOM-008	HpGP-PER-109	0.539497
	HpGP-DOM-008	HpGP-USA-002	0.539358
	HpGP-DOM-008	HpGP-BRA-017	0.552189
	HpGP-DOM-008	HpGP-CHI-123	0.539497
	HpGP-DOM-008	HpGP-FRA-019	0.542809
	HpGP-DOM-008	HpGP-SPA-709	0.546915
	HpGP-DOM-008	HpGP-BGR-007	0.543895
	HpGP-DOM-008	HpGP-POR-010	0.564269
	HpGP-DOM-008	HpGP-POR-009	0.551966
	HpGP-DOM-008	HpGP-POR-109	0.556643
	HpGP-DOM-008	HpGP-FRA-020	0.541737
	HpGP-DOM-008	HpGP-SPA-003	0.563128
	HpGP-DOM-008	HpGP-POR-107	0.54974
	HpGP-DOM-008	HpGP-SPA-009	0.565216
	HpGP-DOM-008	HpGP-SPA-018	0.543366
	HpGP-DOM-008	HpGP-GRE-011	0.541682
	HpGP-DOM-008	HpGP-SPA-413	0.55365
	HpGP-DOM-008	HpGP-SPA-108	0.546567
	HpGP-DOM-008	HpGP-USA-436	0.541723
	HpGP-DOM-008	HpGP-RUS-006	0.541751
	HpGP-DOM-008	HUP-B14	0.544326
	HpGP-DOM-008	HpGP-SPA-501	0.551591
	HpGP-DOM-008	ES-15	0.550018
	HpGP-DOM-008	HpGP-JOR-008	0.543672
	HpGP-DOM-008	HpGP-SPA-017	0.542739
	HpGP-DOM-008	HpGP-SPA-710	0.539455
	HpGP-DOM-008	HpGP-POL-101	0.542002
	HpGP-DOM-008	HpGP-ITA-020	0.548418
	HpGP-DOM-008	HpGP-BGD-007	0.545258
	HpGP-DOM-008	HpGP-ISR-010	0.5604
	HpGP-DOM-008	HpGP-KGZ-001	0.543895
	HpGP-DOM-008	HpGP-CHI-001	0.546761
	HpGP-DOM-008	HpGP-BGR-004	0.561361
	HpGP-DOM-008	HpGP-CRI-001	0.539719
	HpGP-DOM-008	HpGP-COL-004	0.556239
	HpGP-DOM-008	HpGP-IRN-003	0.552356
	HpGP-DOM-008	HpGP-ISR-003	0.556364
	HpGP-DOM-008	HpGP-KGZ-003	0.546789
	HpGP-DOM-008	HN-G274	0.551465
	HpGP-DOM-008	HpGP-CRI-006	0.547903
	HpGP-DOM-008	HpGP-COL-005	0.543394
	HpGP-DOM-008	HpGP-NPL-002	0.548056
	HpGP-DOM-008	HpGP-ITA-028	0.547569
	HpGP-DOM-008	HpGP-JOR-010	0.556726
	HpGP-DOM-008	HpGP-SPA-403	0.541807
	HpGP-DOM-008	HpGP-USA-410	0.550686
	HpGP-DOM-008	HpGP-USA-115	0.552495
	HpGP-DOM-008	HpGP-MEX-007	0.550505
	HpGP-DOM-008	HpGP-SPA-321	0.561834
	HpGP-DOM-008	HpGP-ALG-005	0.556434
	HpGP-DOM-008	P12	0.542433
	HpGP-DOM-008	HpGP-GRE-004	0.552495
	HpGP-DOM-008	HpGP-ITA-010	0.551131
	HpGP-DOM-008	HpGP-FRA-002	0.547694
	HpGP-DOM-008	HpGP-IDN-006	0.54871
	HpGP-DOM-008	HpGP-TUR-016	0.542475
	HpGP-DOM-008	HpGP-PER-124	0.542113
	HpGP-DOM-008	HpGP-POL-007	0.540819
	HpGP-DOM-008	HpGP-SPA-310	0.558995
	HpGP-DOM-008	HpGP-SWT-014	0.556907
	HpGP-DOM-008	HpGP-USA-414	0.551145
	HpGP-DOM-008	HpGP-GRE-019	0.553971
	HpGP-DOM-008	HpGP-ITA-025	0.556893
	HpGP-DOM-008	HpGP-ITA-004	0.550171
	HpGP-DOM-008	HpGP-SPA-312	0.544632
	HpGP-DOM-008	HpGP-DOM-005	0.53958
	HpGP-DOM-008	HpGP-GRE-036	0.559426
	HpGP-DOM-008	HpGP-MEX-032	0.54022
	HpGP-DOM-008	HpGP-SWT-015	0.556309
	HpGP-DOM-008	HpGP-CHI-016	0.551271
	HpGP-DOM-008	ES-13	0.560776
	HpGP-DOM-008	HpGP-DOM-003	0.542684
	HpGP-DOM-008	HpGP-USA-009	0.54974
	HpGP-DOM-008	HpGP-CHI-024	0.542447
	HpGP-DOM-008	HpGP-ARG-003	0.558062
	HpGP-DOM-008	HpGP-BRA-004	0.55077
	HpGP-DOM-008	HpGP-FRA-003	0.539678
	HpGP-DOM-008	HpGP-POR-108	0.557826
	HpGP-DOM-008	HpGP-SPA-002	0.558396
	HpGP-DOM-008	HpGP-SPA-313	0.544952
	HpGP-DOM-008	HpGP-FRA-018	0.54601
	HpGP-DOM-008	HpGP-GRE-001	0.54839
	HpGP-DOM-008	HpGP-POR-012	0.543588
	HpGP-DOM-008	HpGP-SPA-320	0.550463
	HpGP-DOM-008	HpGP-FRA-015	0.540262
	HpGP-DOM-008	HpGP-POL-002	0.545676
	HpGP-DOM-008	HpGP-RUS-002	0.540081
	HpGP-DOM-008	HpGP-SPA-604	0.559593
	HpGP-DOM-008	HpGP-JOR-005	0.556183
	HpGP-DOM-008	HpGP-SPA-803	0.548682
	HpGP-DOM-008	HpGP-ALG-007	0.547388
	HpGP-DOM-008	HpGP-ITA-016	0.547193
	HpGP-DOM-008	HpGP-SPA-203	0.560609
	HpGP-DOM-008	HpGP-GER-004	0.548084
	HpGP-DOM-008	HpGP-TUR-010	0.561027
	HpGP-DOM-008	HpGP-GER-006	0.541209
	HpGP-DOM-008	HpGP-SPA-311	0.558201
	HpGP-DOM-008	HpGP-ITA-023	0.540777
	HpGP-DOM-008	HpGP-SPA-104	0.549698
	HpGP-DOM-008	31181	0.540513
	HpGP-DOM-008	HpGP-CHI-002	0.55404
	HpGP-DOM-008	HpGP-SWT-011	0.539177
	HpGP-DOM-008	HpGP-SPA-303	0.54427
	HpGP-DOM-008	HpGP-POL-102	0.542071
	HpGP-DOM-008	HpGP-CHI-114	0.543282
	HpGP-DOM-008	HpGP-JOR-003	0.563671
	HpGP-DOM-008	Pt-7901	0.544493
	HpGP-DOM-008	HpGP-GRE-003	0.554569
	HpGP-DOM-008	HpGP-CHI-008	0.539539
	HpGP-DOM-008	HpGP-TUR-005	0.547402
	HpGP-DOM-008	HpGP-ISR-001	0.562265
	HpGP-DOM-008	HpGP-GRE-042	0.551953
	HpGP-DOM-008	HpGP-ITA-015	0.54324
	HpGP-DOM-008	HpGP-JOR-001	0.559774
	HpGP-DOM-008	HpGP-SPA-201	0.545815
	HpGP-DOM-008	HpGP-ITA-030	0.543073
	HpGP-DOM-008	HpGP-ISR-009	0.562084
	HpGP-DOM-008	HpGP-TUR-014	0.541403
	HpGP-DOM-008	HpGP-SPA-323	0.547471
	HpGP-DOM-008	HpGP-POR-114	0.541821
	HpGP-DOM-008	HpGP-JOR-002	0.567498
	HpGP-DOM-008	HpGP-JOR-009	0.56644
	HpGP-DOM-008	HpGP-ITA-009	0.545801
	HpGP-DOM-008	HpGP-SPA-204	0.555251
	HpGP-DOM-008	HpGP-ITA-013	0.551285
	HpGP-DOM-008	HpGP-ITA-006	0.554639
	HpGP-DOM-008	HpGP-SPA-304	0.559134
	HpGP-DOM-008	HpGP-ALG-001	0.558257
	HpGP-DOM-008	HpGP-POL-108	0.551438
	HpGP-DOM-008	HpGP-CHI-126	0.542781
	HpGP-DOM-008	HpGP-USA-208	0.553943
	HpGP-DOM-008	HpGP-POR-005	0.548863
	HpGP-DOM-008	Hp-A27	0.541849
	HpGP-DOM-008	HpGP-ITA-022	0.541459
	HpGP-DOM-008	HpGP-TUR-004	0.561388
	HpGP-DOM-008	HpGP-ALG-009	0.548
	HpGP-DOM-008	HpGP-ITA-018	0.547402
	HpGP-DOM-008	HpGP-COL-202	0.553692
	HpGP-DOM-008	HpGP-BRA-015	0.540318
	HpGP-DOM-008	HpGP-SWT-002	0.547263
	HpGP-DOM-008	HpGP-SPA-414	0.547708
	HpGP-DOM-008	HpGP-ISR-005	0.557923
	HpGP-DOM-008	HpGP-IRN-009	0.555655
	HpGP-DOM-008	HpGP-GRE-005	0.556044
	HpGP-DOM-008	HpGP-ITA-019	0.542099
	HpGP-DOM-008	HpGP-POR-112	0.541501
	HpGP-DOM-008	HpGP-SPA-103	0.561374
	HpGP-DOM-008	HpGP-SPA-308	0.557199
	HpGP-DOM-008	HpGP-COL-203	0.558174
	HpGP-DOM-008	HpGP-BGD-010	0.54537
	HpGP-DOM-008	HpGP-COL-209	0.556907
	HpGP-DOM-008	HpGP-USA-201	0.553664
	HpGP-DOM-008	HpGP-COL-310	0.544604
	HpGP-DOM-008	HpGP-SPA-004	0.539344
	HpGP-DOM-008	HpGP-USA-401	0.55244
	HpGP-DOM-008	29009	0.551786
	HpGP-DOM-008	HpGP-SPA-012	0.55468
	HpGP-DOM-008	HpGP-BRA-003	0.547541
	HpGP-DOM-008	HpGP-SPA-209	0.555543
	HpGP-DOM-008	HpGP-SPA-504	0.55205
	HpGP-DOM-008	HpGP-SPA-107	0.558897
	HpGP-DOM-008	HpGP-POL-010	0.553887
	HpGP-DOM-008	B25	0.546414
	HpGP-DOM-008	HpGP-SPA-019	0.554889
	HpGP-DOM-008	HpGP-SPA-007	0.556768
	HpGP-DOM-008	HpGP-SPA-707	0.554082
	HpGP-DOM-008	HpGP-USA-302	0.549628
	HpGP-DOM-008	HpGP-SPA-503	0.551034
	HpGP-DOM-008	HpGP-POR-011	0.563365
	HpGP-DOM-008	Pt-7739	0.549378
	HpGP-DOM-008	HpGP-CHI-014	0.557171
	HpGP-DOM-008	HpGP-COL-307	0.548028
	HpGP-DOM-008	GC31-B	0.546845
	HpGP-DOM-008	HpGP-TUR-023	0.540248
	HpGP-DOM-008	HpGP-SPA-325	0.558605
	HpGP-DOM-008	HpGP-PRI-002	0.5426
	HpGP-DOM-008	HpGP-COL-105	0.548056
	HpGP-DOM-008	HpGP-SPA-802	0.546928
	HpGP-DOM-008	HpGP-FRA-001	0.545537
	HpGP-DOM-008	HpGP-SPA-306	0.561194
	HpGP-DOM-008	HpGP-LIT-013	0.539483
	HpGP-DOM-008	HpGP-LIT-006	0.549308
	HpGP-DOM-008	HpGP-FRA-005	0.558007
	HpGP-DOM-008	HpGP-SPA-324	0.546093
	HpGP-DOM-008	HpGP-GER-019	0.53901
	HpGP-DOM-008	HpGP-SPA-006	0.553776
	HpGP-DOM-008	HpGP-ISR-006	0.541417
	HpGP-DOM-008	HpGP-SPA-406	0.557492
	HpGP-DOM-008	HpGP-SWT-008	0.550296
	HpGP-DOM-008	HpGP-ITA-008	0.541445
	HpGP-DOM-008	HpGP-SPA-322	0.542225
	HpGP-DOM-008	HpGP-NPL-005	0.540652
	HpGP-DOM-008	HpGP-PRI-001	0.552815
	HpGP-DOM-008	Pt-7757	0.555056
	HpGP-DOM-008	HpGP-CRI-003	0.540902
	HpGP-DOM-008	GC65-HL	0.539845
	HpGP-DOM-008	HpGP-SPA-506	0.563281
	HpGP-DOM-008	HpGP-ISR-002	0.569697
	HpGP-DOM-008	HpGP-POL-109	0.540234
	HpGP-DOM-008	HpGP-SPA-319	0.549475
	HpGP-DOM-008	HpGP-SPA-401	0.557561
	HpGP-DOM-008	HpGP-COL-305	0.550784
	HpGP-DOM-008	HpGP-SPA-705	0.550964
	HpGP-DOM-008	HpGP-FRA-010	0.553038
	HpGP-DOM-008	HpGP-GRE-020	0.557937
	HpGP-DOM-008	HpGP-ITA-012	0.546191
	HpGP-DOM-008	HpGP-SPA-805	0.55475
	HpGP-DOM-008	HpGP-POR-018	0.55873
	HpGP-DOM-008	HpGP-SPA-807	0.540861
	HpGP-DOM-008	HpGP-JOR-004	0.559899
	HpGP-DOM-008	HpGP-SPA-101	0.551966
	HpGP-DOM-008	HpGP-CHI-207	0.539204
	HpGP-DOM-008	ES-11	0.560623
	HpGP-DOM-008	HpGP-ITA-002	0.54928
	HpGP-DOM-008	HpGP-HON-024	0.553177
	HpGP-DOM-008	HpGP-USA-407	0.546093
	HpGP-DOM-008	HpGP-SPA-014	0.543254
	HpGP-DOM-008	HpGP-POL-004	0.545328
	HpGP-DOM-008	HpGP-LIT-026	0.542781
	HpGP-DOM-008	HpGP-SWT-013	0.568444
	HpGP-DOM-008	HpGP-LIT-001	0.543936
	HpGP-DOM-008	HpGP-PRI-006	0.550074
	HpGP-DOM-008	22402	0.54061
	HpGP-DOM-008	HpGP-COL-002	0.551145
	HpGP-DOM-008	HpGP-TUR-002	0.546233
	HpGP-DOM-008	HpGP-CHI-117	0.540847
	HpGP-DOM-008	HpGP-GRE-012	0.54672
	HpGP-DOM-008	HpGP-COL-201	0.555961
	HpGP-DOM-008	HpGP-ITA-024	0.549225
	HpGP-DOM-008	HpGP-LAT-002	0.552941
	HpGP-DOM-008	HpGP-SPA-111	0.554625
	HpGP-DOM-008	HpGP-BGR-005	0.550853
	HpGP-DOM-008	HpGP-MEX-009	0.542141
	HpGP-DOM-008	HN-G257	0.552996
	HpGP-DOM-008	HpGP-CHI-103	0.556225
	HpGP-DOM-008	HpGP-LAT-003	0.546149
	HpGP-DOM-008	HpGP-PRI-004	0.546539
	HpGP-DOM-008	HpGP-SPA-010	0.555042
	HpGP-DOM-008	HpGP-SPA-704	0.561945
	HpGP-DOM-008	HpGP-SWT-001	0.551173
	HpGP-DOM-008	B40	0.560929
	HpGP-DOM-008	HpGP-POR-001	0.559899
	HpGP-DOM-008	HpGP-GRE-039	0.555154
	HpGP-DOM-008	HpGP-BRA-009	0.548209
	HpGP-DOM-008	HpGP-SPA-013	0.540819
	HpGP-DOM-008	HpGP-CHI-106	0.550074
	HpGP-DOM-008	HpGP-BRA-006	0.549559
	HpGP-DOM-008	HpGP-ARG-005	0.551911
	HpGP-DOM-008	HpGP-GRE-040	0.550422
	HpGP-DOM-008	HpGP-ITA-005	0.554694
	HpGP-DOM-008	HpGP-POR-007	0.556907
	HpGP-DOM-008	HpGP-ARG-004	0.549893
	HpGP-DOM-008	HpGP-SPA-606	0.542378
	HpGP-DOM-008	HpGP-FRA-013	0.544479
	HpGP-DOM-008	HpGP-GER-018	0.554207
	HpGP-DOM-008	HpGP-SWE-006	0.553456
	HpGP-DOM-008	HpGP-POR-115	0.541069
	HpGP-DOM-008	HpGP-ITA-027	0.540582
	HpGP-DOM-008	HpGP-SPA-702	0.55571
	HpGP-DOM-008	HpGP-USA-005	0.553637
	HpGP-DOM-008	HpGP-POR-111	0.55514
	HpGP-DOM-008	HpGP-POR-102	0.56715
	HpGP-DOM-008	HpGP-SPA-307	0.558354
	HpGP-DOM-008	HpGP-GER-020	0.542211
	HpGP-DOM-008	34320	0.547638
	HpGP-DOM-008	ES-10	0.557728
	HpGP-DOM-008	Pt-8186	0.541835
	HpGP-DOM-008	HpGP-SPA-607	0.554458
	HpGP-DOM-008	HpGP-POR-104	0.547597
	HpGP-DOM-008	HpGP-POR-103	0.555474
	HpGP-DOM-008	HpGP-SPA-105	0.550895
	HpGP-DOM-008	HpGP-GER-003	0.554249
	HpGP-DOM-008	HpGP-SPA-011	0.547861
	HpGP-DOM-008	HpGP-SPA-505	0.555028
	HpGP-DOM-008	HpGP-ALG-008	0.544757
	HpGP-DOM-008	HpGP-USA-404	0.552356
	HpGP-DOM-008	HpGP-CRI-005	0.545565
	HpGP-DOM-008	HpGP-PRI-007	0.559579
	HpGP-DOM-008	HpGP-JOR-007	0.557004
	HpGP-DOM-008	HpGP-CHI-007	0.556837
	HpGP-DOM-008	HpGP-JOR-006	0.562265
	HpGP-DOM-008	HpGP-USA-431	0.552871
	HpGP-DOM-008	HpGP-ITA-026	0.547805
	HpGP-DOM-008	HpGP-POL-003	0.544994
	HpGP-DOM-008	HpGP-ISR-008	0.558034
	HpGP-DOM-008	HpGP-CHI-107	0.557158
	HpGP-DOM-008	HpGP-SPA-316	0.558508
	HpGP-DOM-008	HpGP-CHI-113	0.544688
	HpGP-DOM-008	HpGP-SPA-210	0.558716
	HpGP-DOM-008	HpGP-SPA-110	0.557603
	HpGP-DOM-008	HpGP-SPA-008	0.559523
	HpGP-DOM-008	HpGP-SPA-301	0.544312
	HpGP-DOM-008	HpGP-SPA-510	0.553609
	HpGP-DOM-008	HpGP-PER-103	0.551577
	HpGP-DOM-008	HpGP-CHI-101	0.545871
	HpGP-DOM-008	HpGP-USA-207	0.555641
	HpGP-DOM-008	HP14039	0.540401
	HpGP-DOM-008	HpGP-COG-002	0.549962
	HpGP-SPA-703	HpGP-SWT-017	0.56921
	HpGP-SPA-703	HpGP-TUR-022	0.558132
	HpGP-SPA-703	HpGP-ISR-004	0.590698
	HpGP-SPA-703	HpGP-SPA-205	0.58527
	HpGP-SPA-703	HpGP-DOM-009	0.561402
	HpGP-SPA-703	HpGP-LAT-008	0.564033
	HpGP-SPA-703	HpGP-POR-008	0.571645
	HpGP-SPA-703	Hp-A14	0.580163
	HpGP-SPA-703	HpGP-DOM-010	0.572285
	HpGP-SPA-703	HpGP-SWT-006	0.575612
	HpGP-SPA-703	HpGP-POL-110	0.576321
	HpGP-SPA-703	HpGP-CHI-104	0.543616
	HpGP-SPA-703	ES-7	0.57987
	HpGP-SPA-703	HpGP-TUR-008	0.56857
	HpGP-SPA-703	HpGP-CHI-018	0.544048
	HpGP-SPA-703	HpGP-POR-002	0.559551
	HpGP-SPA-703	HpGP-TUR-009	0.552161
	HpGP-SPA-703	MM2012-26	0.553024
	HpGP-SPA-703	HpGP-RUS-011	0.561681
	HpGP-SPA-703	HpGP-GRE-046	0.564575
	HpGP-SPA-703	HpGP-FRA-016	0.551118
	HpGP-SPA-703	HP08074	0.544911
	HpGP-SPA-703	HpGP-26695-ATCC	0.547624
	HpGP-SPA-703	HpGP-IRN-002	0.568625
	HpGP-SPA-703	HpGP-CHI-017	0.571297
	HpGP-SPA-703	HpGP-COL-303	0.540902
	HpGP-SPA-703	HpGP-COL-309	0.551104
	HpGP-SPA-703	HpGP-DOM-001	0.574693
	HpGP-SPA-703	HpGP-ITA-007	0.572411
	HpGP-SPA-703	HpGP-BGR-001	0.5701
	HpGP-SPA-703	HpGP-SPA-507	0.560804
	HpGP-SPA-703	HpGP-FRA-007	0.549447
	HpGP-SPA-703	HpGP-SWE-025	0.543491
	HpGP-SPA-703	HpGP-SPA-302	0.564367
	HpGP-SPA-703	HpGP-SPA-015	0.560205
	HpGP-SPA-703	HpGP-POL-107	0.571771
	HpGP-SPA-703	HpGP-POR-003	0.569098
	HpGP-SPA-703	HpGP-ALG-010	0.565619
	HpGP-SPA-703	HpGP-CHI-102	0.564241
	HpGP-SPA-703	HpGP-GER-015	0.55475
	HpGP-SPA-703	HpGP-LIT-024	0.568208
	HpGP-SPA-703	HpGP-GER-001	0.563406
	HpGP-SPA-703	HpGP-MEX-002	0.54427
	HpGP-SPA-703	HpGP-COL-118	0.54004
	HpGP-SPA-703	HpGP-FRA-004	0.566593
	HpGP-SPA-703	HpGP-RUS-008	0.567345
	HpGP-SPA-703	HpGP-GRE-006	0.580733
	HpGP-SPA-703	HpGP-SPA-001	0.568333
	HpGP-SPA-703	HpGP-SPA-005	0.575848
	HpGP-SPA-703	HpGP-LAT-001	0.549795
	HpGP-SPA-703	HpGP-ITA-014	0.569321
	HpGP-SPA-703	HpGP-USA-402	0.568764
	HpGP-SPA-703	HpGP-MEX-041	0.54036
	HpGP-SPA-703	HpGP-USA-106	0.565577
	HpGP-SPA-703	HpGP-CRI-008	0.548167
	HpGP-SPA-703	HpGP-POL-106	0.572773
	HpGP-SPA-703	HpGP-LAT-030	0.564909
	HpGP-SPA-703	HpGP-LIT-025	0.548237
	HpGP-SPA-703	HpGP-USA-405	0.572049
	HpGP-SPA-703	MCms1055	0.539149
	HpGP-SPA-703	HpGP-COL-308	0.547694
	HpGP-SPA-703	HpGP-PER-017	0.545996
	HpGP-SPA-703	HpGP-LAT-035	0.5464
	HpGP-SPA-703	HpGP-GRE-022	0.576655
	HpGP-SPA-703	HpGP-SWT-010	0.556893
	HpGP-SPA-703	HpGP-MAL-007	0.554736
	HpGP-SPA-703	HpGP-CHI-110	0.556615
	HpGP-SPA-703	HpGP-CHI-210	0.567498
	HpGP-SPA-703	HpGP-TUR-003	0.576836
	HpGP-SPA-703	HP08058	0.545481
	HpGP-SPA-703	HpGP-SPA-806	0.567707
	HpGP-SPA-703	HpGP-COL-121	0.543672
	HpGP-SPA-703	HpGP-BRA-008	0.539608
	HpGP-SPA-703	HpGP-BGR-010	0.563838
	HpGP-SPA-703	HpGP-ITA-011	0.576224
	HpGP-SPA-703	HpGP-LAT-026	0.564478
	HpGP-SPA-703	HpGP-BGR-006	0.565967
	HpGP-SPA-703	HpGP-COL-106	0.578604
	HpGP-SPA-703	HpGP-GRE-002	0.569544
	HpGP-SPA-703	HpGP-SPA-016	0.563852
	HpGP-SPA-703	HpGP-LAT-010	0.550881
	HpGP-SPA-703	HpGP-NPL-006	0.560804
	HpGP-SPA-703	HpGP-POR-105	0.573162
	HpGP-SPA-703	HpGP-LAT-006	0.542517
	HpGP-SPA-703	HpGP-LIT-023	0.546859
	HpGP-SPA-703	HpGP-SPA-610	0.581151
	HpGP-SPA-703	HpGP-SWE-019	0.553943
	HpGP-SPA-703	HpGP-USA-001	0.548418
	HpGP-SPA-703	HpGP-GRE-043	0.555627
	HpGP-SPA-703	HpGP-POR-101	0.573218
	HpGP-SPA-703	HpGP-PER-016	0.551744
	HpGP-SPA-703	HpGP-SPA-508	0.576642
	HpGP-SPA-703	HpGP-GER-012	0.554819
	HpGP-SPA-703	HpGP-FRA-009	0.567261
	HpGP-SPA-703	HpGP-ITA-001	0.568764
	HpGP-SPA-703	HpGP-ALG-004	0.565619
	HpGP-SPA-703	Pt-7854	0.576642
	HpGP-SPA-703	HpGP-RUS-001	0.564548
	HpGP-SPA-703	HpGP-ALG-006	0.572118
	HpGP-SPA-703	HpGP-USA-116	0.567818
	HpGP-SPA-703	HpGP-ARG-002	0.548696
	HpGP-SPA-703	HpGP-POR-106	0.573482
	HpGP-SPA-703	HP15005	0.55713
	HpGP-SPA-703	HPAG1	0.545592
	HpGP-SPA-703	HpGP-SPA-206	0.572536
	HpGP-SPA-703	HpGP-GRE-008	0.567735
	HpGP-SPA-703	HpGP-ISR-007	0.580469
	HpGP-SPA-703	HpGP-ARG-001	0.563726
	HpGP-SPA-703	HpGP-BGD-006	0.564909
	HpGP-SPA-703	HpGP-ITA-017	0.567345
	HpGP-SPA-703	HpGP-KAZ-001	0.576141
	HpGP-SPA-703	HpGP-POL-006	0.570073
	HpGP-SPA-703	HpGP-POR-015	0.587427
	HpGP-SPA-703	HpGP-SPA-701	0.573176
	HpGP-SPA-703	HpGP-ALG-002	0.551883
	HpGP-SPA-703	HpGP-POL-005	0.565229
	HpGP-SPA-703	HpGP-POL-104	0.543101
	HpGP-SPA-703	HpGP-SPA-404	0.549392
	HpGP-SPA-703	HpGP-GER-013	0.547833
	HpGP-SPA-703	HpGP-USA-423	0.548905
	HpGP-SPA-703	HpGP-POR-013	0.56985
	HpGP-SPA-703	38185	0.555028
	HpGP-SPA-703	HpGP-DOM-002	0.580079
	HpGP-SPA-703	HpGP-COL-107	0.54004
	HpGP-SPA-703	HpGP-KGZ-009	0.550269
	HpGP-SPA-703	HpGP-SPA-305	0.564561
	HpGP-SPA-703	HpGP-PER-014	0.542211
	HpGP-SPA-703	HpGP-ARG-007	0.555362
	HpGP-SPA-703	HpGP-LAT-018	0.543421
	HpGP-SPA-703	HpGP-COL-010	0.573134
	HpGP-SPA-703	HpGP-CHI-028	0.543199
	HpGP-SPA-703	22352	0.546567
	HpGP-SPA-703	HpGP-ITA-029	0.575598
	HpGP-SPA-703	HpGP-SWT-003	0.581457
	HpGP-SPA-703	HpGP-USA-120	0.573399
	HpGP-SPA-703	HpGP-FRA-006	0.588429
	HpGP-SPA-703	HpGP-LIT-020	0.556629
	HpGP-SPA-703	HpGP-SPA-102	0.58431
	HpGP-SPA-703	HN-G266	0.56683
	HpGP-SPA-703	HpGP-SPA-502	0.566009
	HpGP-SPA-703	HpGP-USA-119	0.562112
	HpGP-SPA-703	HpGP-FRA-017	0.552718
	HpGP-SPA-703	B47	0.580956
	HpGP-SPA-703	HpGP-LAT-014	0.541459
	HpGP-SPA-703	HpGP-USA-101	0.547666
	HpGP-SPA-703	HpGP-SPA-407	0.552635
	HpGP-SPA-703	HpGP-SWE-013	0.549002
	HpGP-SPA-703	HpGP-FRA-008	0.572439
	HpGP-SPA-703	HpGP-RUS-009	0.564548
	HpGP-SPA-703	HpGP-LIT-008	0.566009
	HpGP-SPA-703	HpGP-ITA-003	0.567707
	HpGP-SPA-703	HpGP-GTM-007	0.546288
	HpGP-SPA-703	HpGP-GRE-041	0.567192
	HpGP-SPA-703	HpGP-PER-115	0.546135
	HpGP-SPA-703	HpGP-SPA-801	0.556601
	HpGP-SPA-703	HpGP-TUR-006	0.567108
	HpGP-SPA-703	HpGP-RUS-003	0.558104
	HpGP-SPA-703	HpGP-SWT-012	0.571757
	HpGP-SPA-703	HpGP-CHI-204	0.551215
	HpGP-SPA-703	HpGP-HON-016	0.541153
	HpGP-SPA-703	HpGP-POL-008	0.570866
	HpGP-SPA-703	HpGP-GER-007	0.560484
	HpGP-SPA-703	HpGP-BGR-008	0.569808
	HpGP-SPA-703	HP01234	0.543421
	HpGP-SPA-703	HpGP-RUS-010	0.559356
	HpGP-SPA-703	HpGP-PER-109	0.552008
	HpGP-SPA-703	HpGP-MEX-023	0.542044
	HpGP-SPA-703	HpGP-USA-002	0.54704
	HpGP-SPA-703	HpGP-BRA-017	0.573343
	HpGP-SPA-703	HP07036	0.54601
	HpGP-SPA-703	HpGP-CHI-123	0.544785
	HpGP-SPA-703	HP98123	0.555362
	HpGP-SPA-703	HpGP-FRA-019	0.56452
	HpGP-SPA-703	HpGP-SPA-709	0.575431
	HpGP-SPA-703	HpGP-BGR-007	0.577017
	HpGP-SPA-703	HpGP-LIT-007	0.553261
	HpGP-SPA-703	HpGP-POR-010	0.57056
	HpGP-SPA-703	HpGP-POL-103	0.55546
	HpGP-SPA-703	HpGP-POR-009	0.57525
	HpGP-SPA-703	HpGP-POR-109	0.569739
	HpGP-SPA-703	HpGP-FRA-020	0.555362
	HpGP-SPA-703	HpGP-USA-123	0.550491
	HpGP-SPA-703	HpGP-SPA-003	0.578687
	HpGP-SPA-703	HpGP-POR-107	0.567261
	HpGP-SPA-703	HpGP-LAT-009	0.558396
	HpGP-SPA-703	HpGP-SPA-009	0.581415
	HpGP-SPA-703	HpGP-NPL-010	0.54608
	HpGP-SPA-703	HpGP-SPA-018	0.552662
	HpGP-SPA-703	HpGP-GRE-011	0.571812
	HpGP-SPA-703	HpGP-POR-113	0.553553
	HpGP-SPA-703	22360	0.546427
	HpGP-SPA-703	HpGP-IND-003	0.547151
	HpGP-SPA-703	HpGP-LIT-004	0.553943
	HpGP-SPA-703	SW21C	0.551382
	HpGP-SPA-703	HpGP-GER-016	0.554527
	HpGP-SPA-703	HpGP-SPA-413	0.573802
	HpGP-SPA-703	HpGP-SPA-108	0.561862
	HpGP-SPA-703	HpGP-USA-436	0.562655
	HpGP-SPA-703	HP98317	0.556921
	HpGP-SPA-703	HpGP-RUS-006	0.561764
	HpGP-SPA-703	HUP-B14	0.558285
	HpGP-SPA-703	HpGP-SPA-501	0.565424
	HpGP-SPA-703	ES-15	0.558007
	HpGP-SPA-703	HpGP-JOR-008	0.566635
	HpGP-SPA-703	HpGP-SPA-017	0.557325
	HpGP-SPA-703	HpGP-POL-001	0.544242
	HpGP-SPA-703	HpGP-SPA-710	0.556156
	HpGP-SPA-703	HpGP-POL-101	0.566593
	HpGP-SPA-703	HpGP-ITA-020	0.569377
	HpGP-SPA-703	21580	0.55333
	HpGP-SPA-703	HpGP-TUR-017	0.556309
	HpGP-SPA-703	HpGP-BGD-007	0.56992
	HpGP-SPA-703	HpGP-FRA-012	0.549726
	HpGP-SPA-703	HpGP-ISR-010	0.579815
	HpGP-SPA-703	HpGP-KGZ-001	0.567414
	HpGP-SPA-703	HpGP-CHI-001	0.575862
	HpGP-SPA-703	HpGP-BGR-004	0.577226
	HpGP-SPA-703	HpGP-CRI-001	0.544911
	HpGP-SPA-703	HpGP-COL-004	0.567108
	HpGP-SPA-703	HpGP-IRN-003	0.575709
	HpGP-SPA-703	HpGP-TUR-001	0.56374
	HpGP-SPA-703	HpGP-BGD-004	0.550004
	HpGP-SPA-703	HE-C50	0.545592
	HpGP-SPA-703	HpGP-ISR-003	0.578423
	HpGP-SPA-703	HpGP-KGZ-003	0.567693
	HpGP-SPA-703	HN-G274	0.566955
	HpGP-SPA-703	HpGP-CRI-006	0.556949
	HpGP-SPA-703	HpGP-COL-005	0.559593
	HpGP-SPA-703	HpGP-NPL-002	0.564102
	HpGP-SPA-703	HpGP-MEX-045	0.542461
	HpGP-SPA-703	HpGP-ITA-028	0.565619
	HpGP-SPA-703	HpGP-JOR-010	0.579202
	HpGP-SPA-703	HpGP-LAT-012	0.541097
	HpGP-SPA-703	HpGP-SPA-403	0.550547
	HpGP-SPA-703	HpGP-USA-410	0.568083
	HpGP-SPA-703	HpGP-USA-115	0.570365
	HpGP-SPA-703	HpGP-MEX-007	0.567234
	HpGP-SPA-703	HpGP-LAT-021	0.546149
	HpGP-SPA-703	26695	0.543839
	HpGP-SPA-703	HpGP-SPA-321	0.56882
	HpGP-SPA-703	HpGP-SPA-405	0.55063
	HpGP-SPA-703	HpGP-ALG-005	0.568138
	HpGP-SPA-703	P12	0.561152
	HpGP-SPA-703	HpGP-PER-107	0.543073
	HpGP-SPA-703	HpGP-SWE-005	0.551452
	HpGP-SPA-703	HpGP-GRE-004	0.577031
	HpGP-SPA-703	HpGP-ITA-010	0.569572
	HpGP-SPA-703	HpGP-FRA-002	0.559802
	HpGP-SPA-703	HP13050	0.541918
	HpGP-SPA-703	HpGP-IDN-006	0.567108
	HpGP-SPA-703	444	0.558271
	HpGP-SPA-703	HE-C33	0.54633
	HpGP-SPA-703	HpGP-TUR-016	0.559635
	HpGP-SPA-703	HpGP-PER-124	0.545356
	HpGP-SPA-703	HpGP-POL-007	0.564325
	HpGP-SPA-703	HpGP-LAT-007	0.558243
	HpGP-SPA-703	HpGP-SPA-310	0.5728
	HpGP-SPA-703	HpGP-LIT-010	0.544256
	HpGP-SPA-703	HpGP-SWT-014	0.569432
	HpGP-SPA-703	HpGP-USA-414	0.573733
	HpGP-SPA-703	HpGP-GRE-019	0.570059
	HpGP-SPA-703	HpGP-ITA-025	0.574902
	HpGP-SPA-703	HpGP-ITA-004	0.580163
	HpGP-SPA-703	HpGP-USA-008	0.54608
	HpGP-SPA-703	HpGP-SPA-312	0.554778
	HpGP-SPA-703	HpGP-DOM-005	0.556517
	HpGP-SPA-703	HpGP-GRE-036	0.579383
	HpGP-SPA-703	HpGP-IRN-001	0.557158
	HpGP-SPA-703	HpGP-MEX-032	0.545787
	HpGP-SPA-703	HpGP-SWT-015	0.56786
	HpGP-SPA-703	HpGP-SWE-012	0.540916
	HpGP-SPA-703	HpGP-CRI-002	0.545676
	HpGP-SPA-703	HpGP-LAT-022	0.549489
	HpGP-SPA-703	HpGP-CHI-016	0.567428
	HpGP-SPA-703	ES-13	0.574164
	HpGP-SPA-703	HpGP-DOM-003	0.55667
	HpGP-SPA-703	HpGP-LAT-036	0.544229
	HpGP-SPA-703	HpGP-USA-009	0.571144
	HpGP-SPA-703	HpGP-CHI-024	0.551076
	HpGP-SPA-703	HpGP-ARG-003	0.568695
	HpGP-SPA-703	HpGP-BRA-004	0.569224
	HpGP-SPA-703	HpGP-FRA-003	0.563615
	HpGP-SPA-703	HpGP-SWE-010	0.551438
	HpGP-SPA-703	HpGP-USA-204	0.541654
	HpGP-SPA-703	HpGP-LAT-023	0.550088
	HpGP-SPA-703	HpGP-POR-108	0.565577
	HpGP-SPA-703	HpGP-SPA-002	0.578033
	HpGP-SPA-703	HpGP-SPA-313	0.54434
	HpGP-SPA-703	HpGP-FRA-018	0.578576
	HpGP-SPA-703	HpGP-GRE-001	0.57596
	HpGP-SPA-703	HpGP-POR-012	0.557686
	HpGP-SPA-703	30950	0.553929
	HpGP-SPA-703	HpGP-LIT-021	0.551549
	HpGP-SPA-703	HpGP-LAT-017	0.556392
	HpGP-SPA-703	HP08061	0.553219
	HpGP-SPA-703	G27	0.561013
	HpGP-SPA-703	HpGP-SPA-320	0.567108
	HpGP-SPA-703	HpGP-FRA-015	0.556406
	HpGP-SPA-703	HpGP-POL-002	0.567651
	HpGP-SPA-703	HpGP-RUS-002	0.565967
	HpGP-SPA-703	HpGP-SPA-604	0.577797
	HpGP-SPA-703	HpGP-JOR-005	0.574123
	HpGP-SPA-703	HpGP-SPA-803	0.565898
	HpGP-SPA-703	HpGP-ALG-007	0.577657
	HpGP-SPA-703	HpGP-ITA-016	0.565898
	HpGP-SPA-703	HpGP-SPA-203	0.577769
	HpGP-SPA-703	HpGP-LAT-034	0.540471
	HpGP-SPA-703	HpGP-GER-004	0.573246
	HpGP-SPA-703	HpGP-TUR-010	0.584811
	HpGP-SPA-703	HpGP-MEX-006	0.544145
	HpGP-SPA-703	HpGP-LAT-015	0.541793
	HpGP-SPA-703	HpGP-GER-006	0.569098
	HpGP-SPA-703	HpGP-SPA-311	0.577129
	HpGP-SPA-703	HpGP-SPA-611	0.546915
	HpGP-SPA-703	HpGP-ITA-023	0.556434
	HpGP-SPA-703	HpGP-SPA-104	0.557185
	HpGP-SPA-703	31181	0.554639
	HpGP-SPA-703	HpGP-CHI-002	0.578228
	HpGP-SPA-703	HpGP-SWT-011	0.557102
	HpGP-SPA-703	HpGP-SPA-303	0.565967
	HpGP-SPA-703	HpGP-GER-005	0.546247
	HpGP-SPA-703	HpGP-POL-102	0.567623
	HpGP-SPA-703	HE-NC24-6	0.546915
	HpGP-SPA-703	HpGP-CHI-114	0.568208
	HpGP-SPA-703	HpGP-JOR-003	0.57422
	HpGP-SPA-703	Pt-7901	0.562349
	HpGP-SPA-703	HpGP-GRE-003	0.576001
	HpGP-SPA-703	HpGP-CHI-008	0.5588
	HpGP-SPA-703	HpGP-MEX-008	0.561347
	HpGP-SPA-703	HpGP-TUR-005	0.564673
	HpGP-SPA-703	Hp-A11	0.563768
	HpGP-SPA-703	HpGP-IDN-004	0.540234
	HpGP-SPA-703	HpGP-ISR-001	0.586954
	HpGP-SPA-703	HpGP-GRE-042	0.577449
	HpGP-SPA-703	HpGP-LAT-005	0.546678
	HpGP-SPA-703	HpGP-ITA-015	0.560359
	HpGP-SPA-703	HpGP-JOR-001	0.579996
	HpGP-SPA-703	HpGP-SPA-201	0.567275
	HpGP-SPA-703	HpGP-ITA-030	0.561235
	HpGP-SPA-703	HpGP-ISR-009	0.582835
	HpGP-SPA-703	HpGP-TUR-014	0.567665
	HpGP-SPA-703	HpGP-BGD-009	0.541264
	HpGP-SPA-703	HpGP-GRE-044	0.550658
	HpGP-SPA-703	HpGP-SPA-323	0.564283
	HpGP-SPA-703	HpGP-LIT-003	0.553581
	HpGP-SPA-703	HpGP-FRA-021	0.554917
	HpGP-SPA-703	HpGP-POR-114	0.558925
	HpGP-SPA-703	HpGP-IND-002	0.540596
	HpGP-SPA-703	HpGP-JOR-002	0.583976
	HpGP-SPA-703	448	0.548946
	HpGP-SPA-703	HpGP-JOR-009	0.582334
	HpGP-SPA-703	HpGP-TUR-011	0.551883
	HpGP-SPA-703	HpGP-ITA-009	0.565299
	HpGP-SPA-703	HpGP-TUR-021	0.550658
	HpGP-SPA-703	HpGP-SPA-204	0.572536
	HpGP-SPA-703	HpGP-ITA-013	0.578353
	HpGP-SPA-703	HpGP-ITA-006	0.571548
	HpGP-SPA-703	HpGP-LIT-012	0.558702
	HpGP-SPA-703	HpGP-SPA-304	0.572856
	HpGP-SPA-703	HpGP-ALG-001	0.570476
	HpGP-SPA-703	HpGP-POL-108	0.574164
	HpGP-SPA-703	HpGP-CHI-126	0.566092
	HpGP-SPA-703	HpGP-POL-009	0.559468
	HpGP-SPA-703	HpGP-USA-208	0.570309
	HpGP-SPA-703	HpGP-POR-005	0.568918
	HpGP-SPA-703	HpGP-LAT-025	0.5523
	HpGP-SPA-703	HpGP-IDN-009	0.545175
	HpGP-SPA-703	SW7C	0.541167
	HpGP-SPA-703	HpGP-IND-004	0.548696
	HpGP-SPA-703	HpGP-LAT-033	0.558229
	HpGP-SPA-703	Hp-A27	0.566566
	HpGP-SPA-703	HpGP-ITA-022	0.562864
	HpGP-SPA-703	HpGP-TUR-004	0.579063
	HpGP-SPA-703	HpGP-GER-002	0.549155
	HpGP-SPA-703	HpGP-ALG-009	0.564673
	HpGP-SPA-703	HpGP-ITA-018	0.568528
	HpGP-SPA-703	HpGP-COL-202	0.57056
	HpGP-SPA-703	HpGP-SWE-015	0.542781
	HpGP-SPA-703	HpGP-BRA-015	0.555696
	HpGP-SPA-703	HpGP-LAT-011	0.541278
	HpGP-SPA-703	HpGP-SWT-002	0.567971
	HpGP-SPA-703	HpGP-SPA-414	0.567387
	HpGP-SPA-703	HpGP-ISR-005	0.581401
	HpGP-SPA-703	HpGP-CHI-010	0.557478
	HpGP-SPA-703	HpGP-IRN-009	0.57351
	HpGP-SPA-703	HpGP-GRE-005	0.581234
	HpGP-SPA-703	HpGP-ITA-019	0.552189
	HpGP-SPA-703	HpGP-POR-112	0.554987
	HpGP-SPA-703	HpGP-SPA-103	0.566245
	HpGP-SPA-703	HpGP-SPA-308	0.572689
	HpGP-SPA-703	HpGP-GER-009	0.549127
	HpGP-SPA-703	HpGP-LAT-028	0.552857
	HpGP-SPA-703	HpGP-COL-203	0.571576
	HpGP-SPA-703	HpGP-BGD-010	0.572508
	HpGP-SPA-703	HpGP-COL-209	0.570323
	HpGP-SPA-703	HpGP-LAT-031	0.546608
	HpGP-SPA-703	HpGP-LIT-029	0.542113
	HpGP-SPA-703	HpGP-SWE-033	0.539177
	HpGP-SPA-703	HpGP-USA-201	0.565229
	HpGP-SPA-703	HpGP-CHI-125	0.540151
	HpGP-SPA-703	HpGP-FRA-014	0.549392
	HpGP-SPA-703	HpGP-COL-310	0.570448
	HpGP-SPA-703	HpGP-SPA-004	0.552941
	HpGP-SPA-703	HpGP-USA-401	0.576377
	HpGP-SPA-703	HpGP-PRI-008	0.547777
	HpGP-SPA-703	29009	0.56683
	HpGP-SPA-703	HpGP-SPA-012	0.573357
	HpGP-SPA-703	HP13068	0.543728
	HpGP-SPA-703	HpGP-BRA-003	0.563365
	HpGP-SPA-703	HpGP-HON-001	0.541904
	HpGP-SPA-703	HpGP-SPA-209	0.571993
	HpGP-SPA-703	HpGP-SPA-504	0.568764
	HpGP-SPA-703	HpGP-SWE-003	0.543505
	HpGP-SPA-703	HpGP-COL-104	0.541292
	HpGP-SPA-703	HpGP-SPA-107	0.584366
	HpGP-SPA-703	HpGP-POL-010	0.573914
	HpGP-SPA-703	B25	0.562209
	HpGP-SPA-703	HpGP-SPA-019	0.56452
	HpGP-SPA-703	HpGP-SWT-007	0.552746
	HpGP-SPA-703	HpGP-SPA-007	0.569739
	HpGP-SPA-703	HpGP-SPA-707	0.575751
	HpGP-SPA-703	HpGP-RUS-004	0.55784
	HpGP-SPA-703	HpGP-TUR-007	0.552231
	HpGP-SPA-703	HpGP-USA-302	0.554708
	HpGP-SPA-703	HpGP-SPA-503	0.563128
	HpGP-SPA-703	MGms203	0.539803
	HpGP-SPA-703	HpGP-LAT-032	0.542183
	HpGP-SPA-703	HpGP-POR-011	0.572926
	HpGP-SPA-703	HpGP-CHI-026	0.55404
	HpGP-SPA-703	Pt-7739	0.566482
	HpGP-SPA-703	HpGP-CHI-014	0.574164
	HpGP-SPA-703	HpGP-COL-307	0.554819
	HpGP-SPA-703	GC31-B	0.558187
	HpGP-SPA-703	HpGP-KGZ-008	0.552648
	HpGP-SPA-703	HpGP-TUR-023	0.557352
	HpGP-SPA-703	HpGP-BGR-003	0.548306
	HpGP-SPA-703	HpGP-LIT-030	0.54594
	HpGP-SPA-703	HpGP-SPA-325	0.561514
	HpGP-SPA-703	HpGP-PRI-002	0.563601
	HpGP-SPA-703	HpGP-COL-105	0.563866
	HpGP-SPA-703	HpGP-SPA-802	0.562933
	HpGP-SPA-703	HpGP-FRA-001	0.555696
	HpGP-SPA-703	HpGP-SPA-207	0.548946
	HpGP-SPA-703	HpGP-SPA-306	0.58186
	HpGP-SPA-703	HpGP-LIT-013	0.554138
	HpGP-SPA-703	HpGP-PER-113	0.544897
	HpGP-SPA-703	HpGP-LIT-006	0.562182
	HpGP-SPA-703	HpGP-GRE-018	0.558174
	HpGP-SPA-703	HpGP-RUS-007	0.560776
	HpGP-SPA-703	HpGP-FRA-005	0.571659
	HpGP-SPA-703	HpGP-SPA-324	0.576655
	HpGP-SPA-703	HpGP-GER-019	0.563699
	HpGP-SPA-703	HpGP-COL-113	0.546288
	HpGP-SPA-703	HpGP-SPA-006	0.572439
	HpGP-SPA-703	HpGP-ISR-006	0.568931
	HpGP-SPA-703	HpGP-LIT-032	0.557088
	HpGP-SPA-703	HpGP-ALG-003	0.550839
	HpGP-SPA-703	HpGP-SPA-406	0.577365
	HpGP-SPA-703	HpGP-SWT-008	0.5631
	HpGP-SPA-703	HpGP-SWE-030	0.54626
	HpGP-SPA-703	HpGP-ITA-008	0.562613
	HpGP-SPA-703	HpGP-SPA-322	0.55468
	HpGP-SPA-703	HpGP-NPL-005	0.56104
	HpGP-SPA-703	22087	0.543616
	HpGP-SPA-703	HpGP-PRI-001	0.55745
	HpGP-SPA-703	Pt-7757	0.576962
	HpGP-SPA-703	HpGP-CRI-003	0.550992
	HpGP-SPA-703	HpGP-SPA-601	0.540819
	HpGP-SPA-703	GC65-HL	0.555668
	HpGP-SPA-703	HpGP-SPA-314	0.553414
	HpGP-SPA-703	HpGP-IND-006	0.549364
	HpGP-SPA-703	HpGP-SPA-506	0.575097
	HpGP-SPA-703	HpGP-ISR-002	0.581513
	HpGP-SPA-703	HpGP-HON-027	0.542865
	HpGP-SPA-703	HpGP-NPL-012	0.543839
	HpGP-SPA-703	HpGP-POL-109	0.567707
	HpGP-SPA-703	HpGP-SPA-319	0.560052
	HpGP-SPA-703	HpGP-BGD-005	0.547597
	HpGP-SPA-703	HP99255	0.547764
	HpGP-SPA-703	HpGP-SPA-401	0.574331
	HpGP-SPA-703	HpGP-COL-305	0.566051
	HpGP-SPA-703	HpGP-SPA-705	0.573705
	HpGP-SPA-703	HpGP-FRA-010	0.577184
	HpGP-SPA-703	HpGP-GRE-020	0.57987
	HpGP-SPA-703	HpGP-ITA-012	0.568055
	HpGP-SPA-703	HpGP-SPA-805	0.567428
	HpGP-SPA-703	HpGP-SPA-020	0.549336
	HpGP-SPA-703	HpGP-HON-002	0.540624
	HpGP-SPA-703	HpGP-POR-018	0.565661
	HpGP-SPA-703	HpGP-SPA-315	0.561138
	HpGP-SPA-703	HpGP-SPA-807	0.551424
	HpGP-SPA-703	HpGP-JOR-004	0.587817
	HpGP-SPA-703	HpGP-SPA-101	0.571395
	HpGP-SPA-703	HpGP-HON-011	0.542489
	HpGP-SPA-703	HpGP-CHI-207	0.549642
	HpGP-SPA-703	HpGP-SWT-005	0.55198
	HpGP-SPA-703	33375	0.549294
	HpGP-SPA-703	ES-11	0.573455
	HpGP-SPA-703	HpGP-ITA-002	0.573886
	HpGP-SPA-703	HP98490	0.557185
	HpGP-SPA-703	HpGP-HON-024	0.578451
	HpGP-SPA-703	HpGP-SPA-309	0.546066
	HpGP-SPA-703	HpGP-USA-407	0.560122
	HpGP-SPA-703	HpGP-SPA-014	0.559009
	HpGP-SPA-703	HpGP-GER-021	0.550088
	HpGP-SPA-703	HpGP-POL-004	0.566482
	HpGP-SPA-703	HpGP-LIT-026	0.56857
	HpGP-SPA-703	HpGP-SWT-013	0.586871
	HpGP-SPA-703	HpGP-LIT-001	0.56484
	HpGP-SPA-703	HpGP-PRI-006	0.564241
	HpGP-SPA-703	HpGP-POL-105	0.549517
	HpGP-SPA-703	22402	0.547221
	HpGP-SPA-703	HpGP-COL-002	0.568403
	HpGP-SPA-703	HpGP-TUR-002	0.56246
	HpGP-SPA-703	HpGP-SWE-002	0.541389
	HpGP-SPA-703	HpGP-CHI-117	0.569112
	HpGP-SPA-703	HpGP-HON-028	0.543686
	HpGP-SPA-703	HpGP-GRE-012	0.571256
	HpGP-SPA-703	HpGP-COL-201	0.570782
	HpGP-SPA-703	HpGP-SWE-001	0.545036
	HpGP-SPA-703	HpGP-ITA-024	0.564394
	HpGP-SPA-703	HpGP-LAT-002	0.569878
	HpGP-SPA-703	HpGP-KGZ-002	0.54267
	HpGP-SPA-703	HpGP-SPA-111	0.573496
	HpGP-SPA-703	B45	0.542851
	HpGP-SPA-703	HpGP-GER-010	0.551869
	HpGP-SPA-703	HpGP-BGR-005	0.570184
	HpGP-SPA-703	HpGP-MEX-009	0.553706
	HpGP-SPA-703	HpGP-COL-112	0.547193
	HpGP-SPA-703	HN-G257	0.566913
	HpGP-SPA-703	HpGP-CHI-103	0.561514
	HpGP-SPA-703	HpGP-IDN-003	0.552899
	HpGP-SPA-703	HpGP-LAT-003	0.572466
	HpGP-SPA-703	HpGP-PRI-004	0.557394
	HpGP-SPA-703	HpGP-COL-302	0.548237
	HpGP-SPA-703	HpGP-LIT-041	0.539274
	HpGP-SPA-703	HpGP-SPA-010	0.573635
	HpGP-SPA-703	HpGP-SPA-704	0.577824
	HpGP-SPA-703	HpGP-SWT-001	0.573775
	HpGP-SPA-703	B40	0.580872
	HpGP-SPA-703	HpGP-POR-110	0.555293
	HpGP-SPA-703	HpGP-POR-001	0.579996
	HpGP-SPA-703	HpGP-GRE-039	0.581123
	HpGP-SPA-703	HpGP-FRA-011	0.560038
	HpGP-SPA-703	HpGP-BRA-009	0.559176
	HpGP-SPA-703	HpGP-COL-119	0.54299
	HpGP-SPA-703	HpGP-PER-106	0.541028
	HpGP-SPA-703	HpGP-MEX-040	0.547819
	HpGP-SPA-703	HpGP-SPA-013	0.544201
	HpGP-SPA-703	HpGP-CHI-106	0.569196
	HpGP-SPA-703	HpGP-MEX-001	0.548237
	HpGP-SPA-703	HpGP-BRA-006	0.563058
	HpGP-SPA-703	HpGP-MEX-035	0.553136
	HpGP-SPA-703	HpGP-ARG-005	0.561013
	HpGP-SPA-703	HpGP-GRE-040	0.566733
	HpGP-SPA-703	HpGP-ITA-005	0.576781
	HpGP-SPA-703	HpGP-PER-130	0.54196
	HpGP-SPA-703	HpGP-CHI-006	0.542795
	HpGP-SPA-703	HP13005	0.545746
	HpGP-SPA-703	HpGP-POR-007	0.568208
	HpGP-SPA-703	HpGP-ARG-004	0.566955
	HpGP-SPA-703	HpGP-HON-026	0.543672
	HpGP-SPA-703	HpGP-SPA-606	0.555975
	HpGP-SPA-703	HpGP-LAT-020	0.543588
	HpGP-SPA-703	HpGP-FRA-013	0.562641
	HpGP-SPA-703	HE-NC32-5	0.550825
	HpGP-SPA-703	HpGP-LAT-004	0.558313
	HpGP-SPA-703	HpGP-LIT-002	0.556615
	HpGP-SPA-703	HpGP-GER-018	0.577838
	HpGP-SPA-703	HpGP-MEX-012	0.552203
	HpGP-SPA-703	HpGP-SWE-006	0.571896
	HpGP-SPA-703	HpGP-POR-115	0.557575
	HpGP-SPA-703	HpGP-ITA-027	0.56754
	HpGP-SPA-703	HpGP-SPA-702	0.576767
	HpGP-SPA-703	HpGP-USA-005	0.584296
	HpGP-SPA-703	HpGP-POR-111	0.567428
	HpGP-SPA-703	HpGP-POR-102	0.588123
	HpGP-SPA-703	HpGP-SPA-307	0.580232
	HpGP-SPA-703	HpGP-SWT-004	0.556587
	HpGP-SPA-703	HpGP-GER-020	0.57017
	HpGP-SPA-703	34320	0.564158
	HpGP-SPA-703	ES-10	0.583753
	HpGP-SPA-703	Pt-8186	0.552161
	HpGP-SPA-703	HpGP-SPA-607	0.568931
	HpGP-SPA-703	HpGP-POR-104	0.560038
	HpGP-SPA-703	HpGP-POR-103	0.567387
	HpGP-SPA-703	HpGP-SPA-105	0.558146
	HpGP-SPA-703	HpGP-COL-103	0.5399
	HpGP-SPA-703	HpGP-GER-003	0.570045
	HpGP-SPA-703	HpGP-SPA-011	0.55667
	HpGP-SPA-703	HpGP-SPA-505	0.567498
	HpGP-SPA-703	HpGP-ALG-008	0.555766
	HpGP-SPA-703	HpGP-USA-404	0.576294
	HpGP-SPA-703	HpGP-CRI-005	0.555348
	HpGP-SPA-703	HpGP-HON-009	0.542962
	HpGP-SPA-703	HpGP-PRI-007	0.565898
	HpGP-SPA-703	HpGP-JOR-007	0.582946
	HpGP-SPA-703	HpGP-CHI-007	0.578451
	HpGP-SPA-703	HpGP-JOR-006	0.575695
	HpGP-SPA-703	HpGP-USA-431	0.569071
	HpGP-SPA-703	HpGP-ITA-026	0.570295
	HpGP-SPA-703	HpGP-POL-003	0.572981
	HpGP-SPA-703	HpGP-COL-110	0.542642
	HpGP-SPA-703	HpGP-ISR-008	0.581666
	HpGP-SPA-703	HpGP-CHI-107	0.569502
	HpGP-SPA-703	HpGP-HON-025	0.550909
	HpGP-SPA-703	HpGP-SPA-316	0.578075
	HpGP-SPA-703	HpGP-COL-301	0.539149
	HpGP-SPA-703	HpGP-CHI-113	0.570365
	HpGP-SPA-703	HpGP-SPA-210	0.566719
	HpGP-SPA-703	HpGP-LIT-028	0.554179
	HpGP-SPA-703	HpGP-SWE-017	0.540374
	HpGP-SPA-703	HpGP-BRA-025	0.549434
	HpGP-SPA-703	HpGP-SPA-110	0.581109
	HpGP-SPA-703	GC34-HL	0.549795
	HpGP-SPA-703	HpGP-SPA-008	0.574777
	HpGP-SPA-703	HpGP-SPA-301	0.557645
	HpGP-SPA-703	HpGP-SPA-510	0.571297
	HpGP-SPA-703	HpGP-PER-117	0.545439
	HpGP-SPA-703	HpGP-PER-103	0.557617
	HpGP-SPA-703	HpGP-CHI-101	0.56683
	HpGP-SPA-703	HpGP-USA-207	0.573468
	HpGP-SPA-703	HP14039	0.551966
	HpGP-SPA-703	HpGP-COG-002	0.564311
	HpGP-SWT-017	HpGP-TUR-022	0.559649
	HpGP-SWT-017	HpGP-ISR-004	0.575542
	HpGP-SWT-017	HpGP-SPA-205	0.571116
	HpGP-SWT-017	HpGP-DOM-009	0.558883
	HpGP-SWT-017	HpGP-LAT-008	0.563546
	HpGP-SWT-017	HpGP-POR-008	0.566593
	HpGP-SWT-017	Hp-A14	0.581025
	HpGP-SWT-017	HpGP-DOM-010	0.555557
	HpGP-SWT-017	HpGP-SWT-006	0.57248
	HpGP-SWT-017	HpGP-POL-110	0.569906
	HpGP-SWT-017	ES-7	0.559579
	HpGP-SWT-017	HpGP-TUR-008	0.567874
	HpGP-SWT-017	HpGP-POR-002	0.551786
	HpGP-SWT-017	HpGP-TUR-009	0.54537
	HpGP-SWT-017	MM2012-26	0.545064
	HpGP-SWT-017	HpGP-RUS-011	0.567943
	HpGP-SWT-017	HpGP-GRE-046	0.563017
	HpGP-SWT-017	HpGP-FRA-016	0.547082
	HpGP-SWT-017	HP08074	0.546525
	HpGP-SWT-017	HpGP-26695-ATCC	0.54768
	HpGP-SWT-017	HpGP-IRN-002	0.556072
	HpGP-SWT-017	HpGP-CHI-017	0.559969
	HpGP-SWT-017	HpGP-COL-309	0.542865
	HpGP-SWT-017	HpGP-DOM-001	0.553873
	HpGP-SWT-017	HpGP-ITA-007	0.563323
	HpGP-SWT-017	HpGP-BGR-001	0.569168
	HpGP-SWT-017	HpGP-SPA-507	0.558535
	HpGP-SWT-017	HpGP-FRA-007	0.548181
	HpGP-SWT-017	HpGP-SWE-025	0.548835
	HpGP-SWT-017	HpGP-SPA-302	0.559148
	HpGP-SWT-017	HpGP-SPA-015	0.552398
	HpGP-SWT-017	HpGP-POL-107	0.565772
	HpGP-SWT-017	HpGP-POR-003	0.55667
	HpGP-SWT-017	HpGP-ALG-010	0.548654
	HpGP-SWT-017	HpGP-CHI-102	0.545384
	HpGP-SWT-017	HpGP-GER-015	0.544827
	HpGP-SWT-017	HpGP-LIT-024	0.566092
	HpGP-SWT-017	HpGP-GER-001	0.555293
	HpGP-SWT-017	HpGP-FRA-004	0.55667
	HpGP-SWT-017	HpGP-RUS-008	0.555961
	HpGP-SWT-017	HpGP-GRE-006	0.573093
	HpGP-SWT-017	HpGP-SPA-001	0.554889
	HpGP-SWT-017	HpGP-SPA-005	0.557408
	HpGP-SWT-017	HpGP-LAT-001	0.549378
	HpGP-SWT-017	HpGP-ITA-014	0.568862
	HpGP-SWT-017	HpGP-USA-402	0.563198
	HpGP-SWT-017	HpGP-USA-106	0.564144
	HpGP-SWT-017	HpGP-CRI-008	0.544354
	HpGP-SWT-017	HpGP-POL-106	0.56278
	HpGP-SWT-017	HpGP-LAT-030	0.554527
	HpGP-SWT-017	HpGP-LIT-025	0.547931
	HpGP-SWT-017	HpGP-USA-405	0.573246
	HpGP-SWT-017	HpGP-MEX-004	0.539399
	HpGP-SWT-017	HpGP-PER-017	0.541222
	HpGP-SWT-017	HpGP-LAT-035	0.548265
	HpGP-SWT-017	HpGP-GRE-022	0.575403
	HpGP-SWT-017	HpGP-SWT-010	0.553163
	HpGP-SWT-017	HpGP-MAL-007	0.554694
	HpGP-SWT-017	HpGP-CHI-110	0.547304
	HpGP-SWT-017	HpGP-LIT-031	0.543853
	HpGP-SWT-017	HpGP-CHI-210	0.55944
	HpGP-SWT-017	HpGP-TUR-003	0.571826
	HpGP-SWT-017	HP08058	0.547819
	HpGP-SWT-017	HpGP-SPA-806	0.562947
	HpGP-SWT-017	HpGP-BGR-010	0.564673
	HpGP-SWT-017	HpGP-ITA-011	0.578952
	HpGP-SWT-017	HpGP-LAT-026	0.550436
	HpGP-SWT-017	HpGP-BGR-006	0.565494
	HpGP-SWT-017	HpGP-COL-106	0.570769
	HpGP-SWT-017	HpGP-GRE-002	0.565898
	HpGP-SWT-017	HpGP-SPA-016	0.558883
	HpGP-SWT-017	HpGP-LAT-010	0.540485
	HpGP-SWT-017	HpGP-NPL-006	0.559231
	HpGP-SWT-017	HpGP-POR-105	0.557352
	HpGP-SWT-017	HpGP-LAT-006	0.55134
	HpGP-SWT-017	HpGP-SPA-610	0.5685
	HpGP-SWT-017	HpGP-SWE-019	0.552092
	HpGP-SWT-017	HpGP-USA-001	0.543908
	HpGP-SWT-017	HpGP-GRE-043	0.562376
	HpGP-SWT-017	HpGP-POR-101	0.555014
	HpGP-SWT-017	HpGP-PER-016	0.540137
	HpGP-SWT-017	HpGP-SPA-508	0.567192
	HpGP-SWT-017	HpGP-GER-012	0.557046
	HpGP-SWT-017	HpGP-FRA-009	0.548919
	HpGP-SWT-017	HpGP-ITA-001	0.564742
	HpGP-SWT-017	HpGP-ALG-004	0.545091
	HpGP-SWT-017	HpGP-SWE-024	0.542531
	HpGP-SWT-017	Pt-7854	0.55706
	HpGP-SWT-017	HpGP-RUS-001	0.557144
	HpGP-SWT-017	HpGP-ALG-006	0.566245
	HpGP-SWT-017	HpGP-USA-116	0.565341
	HpGP-SWT-017	HpGP-ARG-002	0.54029
	HpGP-SWT-017	HpGP-POR-106	0.560999
	HpGP-SWT-017	HP15005	0.553275
	HpGP-SWT-017	HPAG1	0.551312
	HpGP-SWT-017	HpGP-SPA-206	0.559704
	HpGP-SWT-017	HpGP-GRE-008	0.559092
	HpGP-SWT-017	HpGP-ISR-007	0.577824
	HpGP-SWT-017	HpGP-ARG-001	0.555752
	HpGP-SWT-017	HpGP-BGD-006	0.565856
	HpGP-SWT-017	HpGP-ITA-017	0.566649
	HpGP-SWT-017	HpGP-KAZ-001	0.56786
	HpGP-SWT-017	HpGP-POL-006	0.569391
	HpGP-SWT-017	HpGP-POR-015	0.572091
	HpGP-SWT-017	HpGP-SPA-701	0.564951
	HpGP-SWT-017	HpGP-ALG-002	0.551354
	HpGP-SWT-017	HpGP-POL-005	0.567581
	HpGP-SWT-017	HpGP-POL-104	0.550241
	HpGP-SWT-017	HpGP-SPA-404	0.539928
	HpGP-SWT-017	HpGP-GER-013	0.553163
	HpGP-SWT-017	HpGP-USA-423	0.543032
	HpGP-SWT-017	HpGP-POR-013	0.559315
	HpGP-SWT-017	38185	0.540179
	HpGP-SWT-017	HpGP-DOM-002	0.560553
	HpGP-SWT-017	HpGP-KGZ-009	0.552259
	HpGP-SWT-017	HpGP-SPA-305	0.554722
	HpGP-SWT-017	HpGP-PER-014	0.543825
	HpGP-SWT-017	HpGP-ARG-007	0.543811
	HpGP-SWT-017	HpGP-LAT-018	0.543463
	HpGP-SWT-017	HpGP-COL-010	0.56349
	HpGP-SWT-017	HpGP-CHI-028	0.540095
	HpGP-SWT-017	22352	0.541292
	HpGP-SWT-017	HpGP-ITA-029	0.573399
	HpGP-SWT-017	HpGP-SWT-003	0.571353
	HpGP-SWT-017	HpGP-USA-120	0.568959
	HpGP-SWT-017	HpGP-FRA-006	0.582111
	HpGP-SWT-017	HpGP-LIT-020	0.554082
	HpGP-SWT-017	HpGP-SPA-102	0.572661
	HpGP-SWT-017	HN-G266	0.553414
	HpGP-SWT-017	HP11049	0.543602
	HpGP-SWT-017	HpGP-SPA-502	0.563754
	HpGP-SWT-017	HpGP-USA-119	0.557464
	HpGP-SWT-017	HpGP-FRA-017	0.550519
	HpGP-SWT-017	B47	0.580079
	HpGP-SWT-017	HpGP-USA-101	0.547485
	HpGP-SWT-017	HpGP-SPA-407	0.550088
	HpGP-SWT-017	HpGP-SWE-013	0.551452
	HpGP-SWT-017	HpGP-FRA-008	0.568931
	HpGP-SWT-017	HpGP-RUS-009	0.563476
	HpGP-SWT-017	HpGP-LIT-008	0.5685
	HpGP-SWT-017	HpGP-ITA-003	0.575626
	HpGP-SWT-017	HpGP-GRE-041	0.565772
	HpGP-SWT-017	HpGP-PER-115	0.542559
	HpGP-SWT-017	HpGP-SPA-801	0.549517
	HpGP-SWT-017	HpGP-TUR-006	0.562975
	HpGP-SWT-017	HpGP-RUS-003	0.569071
	HpGP-SWT-017	HpGP-SWT-012	0.565661
	HpGP-SWT-017	HpGP-CHI-204	0.539427
	HpGP-SWT-017	HpGP-HON-016	0.544465
	HpGP-SWT-017	HpGP-POL-008	0.567234
	HpGP-SWT-017	HpGP-GER-007	0.551966
	HpGP-SWT-017	HpGP-BGR-008	0.574526
	HpGP-SWT-017	HpGP-RUS-010	0.559927
	HpGP-SWT-017	HpGP-PER-109	0.540499
	HpGP-SWT-017	HpGP-USA-002	0.544813
	HpGP-SWT-017	HpGP-BRA-017	0.552829
	HpGP-SWT-017	HP07036	0.547513
	HpGP-SWT-017	HpGP-CHI-123	0.54928
	HpGP-SWT-017	HP98123	0.550157
	HpGP-SWT-017	HpGP-FRA-019	0.557492
	HpGP-SWT-017	HpGP-SPA-709	0.56921
	HpGP-SWT-017	HpGP-BGR-007	0.574484
	HpGP-SWT-017	HpGP-LIT-007	0.555724
	HpGP-SWT-017	HpGP-POR-010	0.564673
	HpGP-SWT-017	HpGP-POL-103	0.559231
	HpGP-SWT-017	HpGP-POR-009	0.568124
	HpGP-SWT-017	HpGP-POR-109	0.555488
	HpGP-SWT-017	HpGP-FRA-020	0.549113
	HpGP-SWT-017	HpGP-USA-123	0.551994
	HpGP-SWT-017	HpGP-SPA-003	0.571798
	HpGP-SWT-017	HpGP-POR-107	0.558855
	HpGP-SWT-017	HpGP-LAT-009	0.551786
	HpGP-SWT-017	HpGP-SPA-009	0.573747
	HpGP-SWT-017	HpGP-NPL-010	0.552259
	HpGP-SWT-017	HpGP-SPA-018	0.544354
	HpGP-SWT-017	HpGP-GRE-011	0.567832
	HpGP-SWT-017	HpGP-POR-113	0.542767
	HpGP-SWT-017	HpGP-IND-003	0.548404
	HpGP-SWT-017	HpGP-LIT-004	0.558076
	HpGP-SWT-017	SW21C	0.548571
	HpGP-SWT-017	HpGP-GER-016	0.557728
	HpGP-SWT-017	HpGP-SPA-413	0.553316
	HpGP-SWT-017	HpGP-SPA-108	0.552996
	HpGP-SWT-017	HpGP-USA-436	0.558953
	HpGP-SWT-017	HP98317	0.548933
	HpGP-SWT-017	HpGP-RUS-006	0.568723
	HpGP-SWT-017	HUP-B14	0.541097
	HpGP-SWT-017	HpGP-SPA-501	0.561987
	HpGP-SWT-017	ES-15	0.55571
	HpGP-SWT-017	HpGP-SWE-008	0.540888
	HpGP-SWT-017	HpGP-JOR-008	0.571478
	HpGP-SWT-017	HpGP-SPA-017	0.555028
	HpGP-SWT-017	HpGP-POL-001	0.557464
	HpGP-SWT-017	HpGP-SPA-710	0.548445
	HpGP-SWT-017	HpGP-POL-101	0.560567
	HpGP-SWT-017	HpGP-ITA-020	0.568208
	HpGP-SWT-017	21580	0.546817
	HpGP-SWT-017	HpGP-TUR-017	0.561778
	HpGP-SWT-017	HpGP-BGD-007	0.570059
	HpGP-SWT-017	HpGP-FRA-012	0.545579
	HpGP-SWT-017	HpGP-ISR-010	0.578924
	HpGP-SWT-017	HpGP-KGZ-001	0.560205
	HpGP-SWT-017	HpGP-CHI-001	0.563643
	HpGP-SWT-017	HpGP-BGR-004	0.572592
	HpGP-SWT-017	HpGP-CRI-001	0.545565
	HpGP-SWT-017	HpGP-COL-004	0.556406
	HpGP-SWT-017	HpGP-IRN-003	0.568222
	HpGP-SWT-017	HpGP-TUR-001	0.564909
	HpGP-SWT-017	HpGP-BGD-004	0.5491
	HpGP-SWT-017	HE-C50	0.549141
	HpGP-SWT-017	HpGP-ISR-003	0.576238
	HpGP-SWT-017	HpGP-KGZ-003	0.567818
	HpGP-SWT-017	HN-G274	0.559732
	HpGP-SWT-017	HpGP-CRI-006	0.548306
	HpGP-SWT-017	HpGP-COL-005	0.546455
	HpGP-SWT-017	HpGP-NPL-002	0.566607
	HpGP-SWT-017	HpGP-MEX-045	0.545996
	HpGP-SWT-017	HpGP-ITA-028	0.561583
	HpGP-SWT-017	HpGP-JOR-010	0.572786
	HpGP-SWT-017	HpGP-LAT-012	0.545718
	HpGP-SWT-017	HpGP-SPA-403	0.54942
	HpGP-SWT-017	HpGP-USA-410	0.565257
	HpGP-SWT-017	HpGP-USA-115	0.568611
	HpGP-SWT-017	HpGP-MEX-007	0.558438
	HpGP-SWT-017	HpGP-LAT-021	0.545119
	HpGP-SWT-017	26695	0.544354
	HpGP-SWT-017	HpGP-SPA-321	0.559148
	HpGP-SWT-017	HpGP-SPA-405	0.541264
	HpGP-SWT-017	HpGP-ALG-005	0.564701
	HpGP-SWT-017	P12	0.558981
	HpGP-SWT-017	HpGP-PER-107	0.540833
	HpGP-SWT-017	HpGP-SWE-005	0.546956
	HpGP-SWT-017	HpGP-GRE-004	0.570393
	HpGP-SWT-017	HpGP-ITA-010	0.569822
	HpGP-SWT-017	HpGP-FRA-002	0.559064
	HpGP-SWT-017	HP13050	0.545467
	HpGP-SWT-017	HpGP-IDN-006	0.560832
	HpGP-SWT-017	444	0.557046
	HpGP-SWT-017	HE-C33	0.54903
	HpGP-SWT-017	HpGP-TUR-016	0.558076
	HpGP-SWT-017	HpGP-PER-124	0.544089
	HpGP-SWT-017	HpGP-POL-007	0.569961
	HpGP-SWT-017	HpGP-LAT-007	0.56214
	HpGP-SWT-017	HpGP-SPA-310	0.555474
	HpGP-SWT-017	HpGP-LIT-010	0.550199
	HpGP-SWT-017	HpGP-SWT-014	0.568862
	HpGP-SWT-017	HpGP-USA-414	0.558605
	HpGP-SWT-017	HpGP-GRE-019	0.56889
	HpGP-SWT-017	HpGP-ITA-025	0.569279
	HpGP-SWT-017	HpGP-ITA-004	0.571757
	HpGP-SWT-017	HpGP-SPA-312	0.551382
	HpGP-SWT-017	HpGP-DOM-005	0.545064
	HpGP-SWT-017	HpGP-GRE-036	0.580831
	HpGP-SWT-017	HpGP-IRN-001	0.552231
	HpGP-SWT-017	HpGP-MEX-032	0.548599
	HpGP-SWT-017	HpGP-SWT-015	0.56111
	HpGP-SWT-017	HpGP-SWE-012	0.55109
	HpGP-SWT-017	HpGP-CRI-002	0.543435
	HpGP-SWT-017	HpGP-LAT-022	0.555167
	HpGP-SWT-017	HpGP-CHI-016	0.545996
	HpGP-SWT-017	ES-13	0.557965
	HpGP-SWT-017	HpGP-DOM-003	0.551131
	HpGP-SWT-017	HpGP-LAT-036	0.550784
	HpGP-SWT-017	HpGP-USA-009	0.567275
	HpGP-SWT-017	HpGP-ARG-003	0.55038
	HpGP-SWT-017	HpGP-BRA-004	0.569474
	HpGP-SWT-017	HpGP-FRA-003	0.55077
	HpGP-SWT-017	HpGP-SWE-010	0.544771
	HpGP-SWT-017	HpGP-LAT-023	0.550992
	HpGP-SWT-017	HpGP-LAT-019	0.543505
	HpGP-SWT-017	HpGP-POR-108	0.556796
	HpGP-SWT-017	HpGP-SPA-002	0.563198
	HpGP-SWT-017	HpGP-SPA-313	0.546915
	HpGP-SWT-017	HpGP-FRA-018	0.574846
	HpGP-SWT-017	HpGP-GRE-001	0.571645
	HpGP-SWT-017	HpGP-POR-012	0.555515
	HpGP-SWT-017	30950	0.550784
	HpGP-SWT-017	HpGP-LIT-021	0.542934
	HpGP-SWT-017	HpGP-LAT-017	0.553372
	HpGP-SWT-017	HP08061	0.550644
	HpGP-SWT-017	G27	0.559816
	HpGP-SWT-017	HpGP-SPA-320	0.555028
	HpGP-SWT-017	HpGP-FRA-015	0.563601
	HpGP-SWT-017	HpGP-POL-002	0.56246
	HpGP-SWT-017	HpGP-RUS-002	0.562042
	HpGP-SWT-017	HpGP-SPA-604	0.56683
	HpGP-SWT-017	HpGP-JOR-005	0.577073
	HpGP-SWT-017	HpGP-SPA-803	0.558174
	HpGP-SWT-017	HpGP-ALG-007	0.551869
	HpGP-SWT-017	HpGP-ITA-016	0.559106
	HpGP-SWT-017	HpGP-SPA-203	0.569975
	HpGP-SWT-017	HpGP-LAT-034	0.551591
	HpGP-SWT-017	HpGP-GER-004	0.572202
	HpGP-SWT-017	HpGP-TUR-010	0.576419
	HpGP-SWT-017	HpGP-MEX-006	0.544062
	HpGP-SWT-017	HpGP-LAT-015	0.544618
	HpGP-SWT-017	HpGP-GER-006	0.563337
	HpGP-SWT-017	HpGP-SPA-311	0.56015
	HpGP-SWT-017	HpGP-ITA-023	0.556044
	HpGP-SWT-017	HpGP-SPA-104	0.550575
	HpGP-SWT-017	31181	0.553177
	HpGP-SWT-017	HpGP-CHI-002	0.556114
	HpGP-SWT-017	HpGP-SWT-011	0.558382
	HpGP-SWT-017	HpGP-SPA-303	0.547179
	HpGP-SWT-017	HpGP-GER-005	0.54292
	HpGP-SWT-017	HpGP-POL-102	0.565021
	HpGP-SWT-017	HE-NC24-6	0.544409
	HpGP-SWT-017	HpGP-CHI-114	0.551354
	HpGP-SWT-017	HpGP-JOR-003	0.569057
	HpGP-SWT-017	Pt-7901	0.5491
	HpGP-SWT-017	HpGP-GRE-003	0.567039
	HpGP-SWT-017	HpGP-CHI-008	0.552217
	HpGP-SWT-017	HpGP-TUR-005	0.563838
	HpGP-SWT-017	Hp-A11	0.559593
	HpGP-SWT-017	HpGP-IDN-004	0.541362
	HpGP-SWT-017	HpGP-ISR-001	0.574331
	HpGP-SWT-017	HpGP-GRE-042	0.575723
	HpGP-SWT-017	HpGP-LAT-005	0.55237
	HpGP-SWT-017	HpGP-ITA-015	0.563086
	HpGP-SWT-017	HpGP-JOR-001	0.569808
	HpGP-SWT-017	HpGP-SWE-031	0.54068
	HpGP-SWT-017	HpGP-SPA-201	0.552969
	HpGP-SWT-017	HpGP-ITA-030	0.570629
	HpGP-SWT-017	HpGP-ISR-009	0.572675
	HpGP-SWT-017	HpGP-TUR-014	0.563991
	HpGP-SWT-017	HpGP-BGD-009	0.547583
	HpGP-SWT-017	HpGP-GRE-044	0.547346
	HpGP-SWT-017	HpGP-SPA-323	0.554792
	HpGP-SWT-017	HpGP-LIT-003	0.548
	HpGP-SWT-017	HpGP-FRA-021	0.555126
	HpGP-SWT-017	HpGP-POR-114	0.551187
	HpGP-SWT-017	HpGP-JOR-002	0.583934
	HpGP-SWT-017	448	0.550923
	HpGP-SWT-017	HpGP-JOR-009	0.576461
	HpGP-SWT-017	HpGP-TUR-011	0.562488
	HpGP-SWT-017	HpGP-ITA-009	0.570615
	HpGP-SWT-017	HpGP-TUR-021	0.56104
	HpGP-SWT-017	HpGP-SPA-204	0.564311
	HpGP-SWT-017	HpGP-ITA-013	0.567317
	HpGP-SWT-017	HpGP-ITA-006	0.574164
	HpGP-SWT-017	HpGP-LIT-012	0.559523
	HpGP-SWT-017	HpGP-SPA-304	0.565216
	HpGP-SWT-017	HpGP-ALG-001	0.566844
	HpGP-SWT-017	HpGP-POL-108	0.565146
	HpGP-SWT-017	HpGP-CHI-126	0.555474
	HpGP-SWT-017	HpGP-POL-009	0.560512
	HpGP-SWT-017	HpGP-USA-208	0.561361
	HpGP-SWT-017	HpGP-POR-005	0.555613
	HpGP-SWT-017	HpGP-LAT-025	0.553219
	HpGP-SWT-017	HpGP-IDN-009	0.544618
	HpGP-SWT-017	SW7C	0.5464
	HpGP-SWT-017	HpGP-IND-004	0.552273
	HpGP-SWT-017	HpGP-LAT-033	0.561305
	HpGP-SWT-017	Hp-A27	0.557283
	HpGP-SWT-017	HpGP-ITA-022	0.56214
	HpGP-SWT-017	HpGP-TUR-004	0.579216
	HpGP-SWT-017	HpGP-GER-002	0.548376
	HpGP-SWT-017	HpGP-ALG-009	0.555014
	HpGP-SWT-017	HpGP-ITA-018	0.56285
	HpGP-SWT-017	HpGP-COL-202	0.55969
	HpGP-SWT-017	HpGP-SWE-015	0.544396
	HpGP-SWT-017	HpGP-BRA-015	0.553623
	HpGP-SWT-017	HpGP-LAT-011	0.547109
	HpGP-SWT-017	HpGP-SWT-002	0.57056
	HpGP-SWT-017	HpGP-SPA-414	0.553776
	HpGP-SWT-017	HpGP-ISR-005	0.572703
	HpGP-SWT-017	HpGP-CHI-010	0.541821
	HpGP-SWT-017	HpGP-IRN-009	0.566482
	HpGP-SWT-017	HpGP-GRE-005	0.57248
	HpGP-SWT-017	HpGP-ITA-019	0.55681
	HpGP-SWT-017	HpGP-POR-112	0.552537
	HpGP-SWT-017	HpGP-SWE-007	0.541167
	HpGP-SWT-017	HpGP-SPA-103	0.556197
	HpGP-SWT-017	SSR8	0.545509
	HpGP-SWT-017	HpGP-SPA-308	0.562112
	HpGP-SWT-017	HpGP-GER-009	0.55134
	HpGP-SWT-017	HpGP-LAT-028	0.556893
	HpGP-SWT-017	HpGP-COL-203	0.556072
	HpGP-SWT-017	HpGP-BGD-010	0.560832
	HpGP-SWT-017	HpGP-COL-209	0.557422
	HpGP-SWT-017	HpGP-LAT-031	0.553275
	HpGP-SWT-017	HpGP-LIT-029	0.551646
	HpGP-SWT-017	HpGP-SWE-033	0.542865
	HpGP-SWT-017	HpGP-USA-201	0.548432
	HpGP-SWT-017	HpGP-FRA-014	0.544145
	HpGP-SWT-017	HpGP-COL-310	0.554875
	HpGP-SWT-017	HpGP-SPA-004	0.546761
	HpGP-SWT-017	HpGP-USA-401	0.571826
	HpGP-SWT-017	HpGP-PRI-008	0.544117
	HpGP-SWT-017	29009	0.56825
	HpGP-SWT-017	HpGP-SPA-012	0.560567
	HpGP-SWT-017	HP13068	0.544855
	HpGP-SWT-017	HpGP-BRA-003	0.554666
	HpGP-SWT-017	HpGP-SPA-209	0.56317
	HpGP-SWT-017	HpGP-SPA-504	0.569836
	HpGP-SWT-017	HpGP-SWE-003	0.541974
	HpGP-SWT-017	HpGP-SPA-107	0.571116
	HpGP-SWT-017	HpGP-POL-010	0.571116
	HpGP-SWT-017	B25	0.555738
	HpGP-SWT-017	HpGP-SPA-019	0.556002
	HpGP-SWT-017	HpGP-SWT-007	0.548098
	HpGP-SWT-017	HpGP-SPA-007	0.563476
	HpGP-SWT-017	HpGP-SPA-707	0.567665
	HpGP-SWT-017	HpGP-RUS-004	0.556615
	HpGP-SWT-017	HpGP-TUR-007	0.561639
	HpGP-SWT-017	HpGP-USA-302	0.540527
	HpGP-SWT-017	HpGP-SPA-503	0.556698
	HpGP-SWT-017	HpGP-LAT-032	0.553233
	HpGP-SWT-017	HpGP-POR-011	0.559857
	HpGP-SWT-017	HpGP-CHI-026	0.539302
	HpGP-SWT-017	Pt-7739	0.561374
	HpGP-SWT-017	HpGP-CHI-014	0.564325
	HpGP-SWT-017	HpGP-COL-307	0.551424
	HpGP-SWT-017	GC31-B	0.563518
	HpGP-SWT-017	MG2005-98	0.544396
	HpGP-SWT-017	HpGP-KGZ-008	0.547082
	HpGP-SWT-017	HpGP-TUR-023	0.56349
	HpGP-SWT-017	HpGP-BGR-003	0.555571
	HpGP-SWT-017	HpGP-LIT-030	0.549614
	HpGP-SWT-017	HpGP-SPA-325	0.555529
	HpGP-SWT-017	HpGP-PRI-002	0.555334
	HpGP-SWT-017	HpGP-COL-105	0.542252
	HpGP-SWT-017	HpGP-SPA-802	0.553358
	HpGP-SWT-017	HpGP-FRA-001	0.554583
	HpGP-SWT-017	HpGP-SPA-207	0.549002
	HpGP-SWT-017	HpGP-SPA-306	0.573858
	HpGP-SWT-017	HpGP-LIT-013	0.555181
	HpGP-SWT-017	HpGP-LIT-006	0.561333
	HpGP-SWT-017	HpGP-GRE-018	0.557909
	HpGP-SWT-017	HpGP-RUS-007	0.56253
	HpGP-SWT-017	HpGP-FRA-005	0.565772
	HpGP-SWT-017	HpGP-SPA-324	0.560985
	HpGP-SWT-017	HpGP-GER-019	0.555849
	HpGP-SWT-017	HpGP-SPA-006	0.562404
	HpGP-SWT-017	HpGP-ISR-006	0.562989
	HpGP-SWT-017	HpGP-LIT-032	0.56182
	HpGP-SWT-017	HpGP-ALG-003	0.543922
	HpGP-SWT-017	HpGP-SPA-406	0.561569
	HpGP-SWT-017	HpGP-SWT-008	0.558104
	HpGP-SWT-017	HpGP-SWE-030	0.543783
	HpGP-SWT-017	HpGP-ITA-008	0.561778
	HpGP-SWT-017	HpGP-SPA-322	0.547917
	HpGP-SWT-017	HpGP-NPL-005	0.558633
	HpGP-SWT-017	HpGP-PRI-001	0.55141
	HpGP-SWT-017	Pt-7757	0.556893
	HpGP-SWT-017	HpGP-CRI-003	0.547221
	HpGP-SWT-017	HpGP-SPA-601	0.546149
	HpGP-SWT-017	GC65-HL	0.560873
	HpGP-SWT-017	HpGP-SPA-314	0.548139
	HpGP-SWT-017	HpGP-IND-006	0.550394
	HpGP-SWT-017	HpGP-SPA-506	0.559162
	HpGP-SWT-017	HpGP-ISR-002	0.575264
	HpGP-SWT-017	HpGP-HON-027	0.539511
	HpGP-SWT-017	HpGP-NPL-012	0.540485
	HpGP-SWT-017	HpGP-POL-109	0.555808
	HpGP-SWT-017	HpGP-SPA-319	0.549754
	HpGP-SWT-017	HpGP-BGD-005	0.548014
	HpGP-SWT-017	HP99255	0.546247
	HpGP-SWT-017	HpGP-SPA-401	0.564241
	HpGP-SWT-017	HpGP-COL-305	0.557394
	HpGP-SWT-017	HpGP-SPA-705	0.561472
	HpGP-SWT-017	HpGP-FRA-010	0.556434
	HpGP-SWT-017	HpGP-GRE-020	0.580608
	HpGP-SWT-017	HpGP-ITA-012	0.562613
	HpGP-SWT-017	HpGP-SPA-805	0.551298
	HpGP-SWT-017	HpGP-SPA-020	0.543964
	HpGP-SWT-017	HpGP-POR-018	0.560915
	HpGP-SWT-017	HpGP-SPA-315	0.553372
	HpGP-SWT-017	HpGP-SPA-807	0.550046
	HpGP-SWT-017	HpGP-JOR-004	0.577713
	HpGP-SWT-017	HpGP-SPA-101	0.572007
	HpGP-SWT-017	HpGP-CHI-207	0.543101
	HpGP-SWT-017	HpGP-SWT-005	0.549531
	HpGP-SWT-017	33375	0.545843
	HpGP-SWT-017	ES-11	0.569502
	HpGP-SWT-017	HpGP-ITA-002	0.56317
	HpGP-SWT-017	HP98490	0.556323
	HpGP-SWT-017	HpGP-HON-024	0.562613
	HpGP-SWT-017	HpGP-SPA-309	0.545634
	HpGP-SWT-017	HpGP-USA-407	0.562697
	HpGP-SWT-017	HpGP-SPA-014	0.554207
	HpGP-SWT-017	HpGP-GER-021	0.549058
	HpGP-SWT-017	HpGP-POL-004	0.562933
	HpGP-SWT-017	HpGP-LIT-026	0.563838
	HpGP-SWT-017	HpGP-SWT-013	0.579397
	HpGP-SWT-017	HpGP-LIT-001	0.559273
	HpGP-SWT-017	HpGP-PRI-006	0.560818
	HpGP-SWT-017	HpGP-POL-105	0.557492
	HpGP-SWT-017	22402	0.547165
	HpGP-SWT-017	HpGP-COL-002	0.560359
	HpGP-SWT-017	HpGP-TUR-002	0.563156
	HpGP-SWT-017	HpGP-SWE-002	0.543728
	HpGP-SWT-017	HpGP-CHI-117	0.555334
	HpGP-SWT-017	HpGP-GRE-012	0.565967
	HpGP-SWT-017	HpGP-COL-201	0.559565
	HpGP-SWT-017	HpGP-SWE-001	0.545801
	HpGP-SWT-017	HpGP-MEX-010	0.541529
	HpGP-SWT-017	HpGP-ITA-024	0.565341
	HpGP-SWT-017	HpGP-LAT-002	0.565898
	HpGP-SWT-017	HpGP-KGZ-002	0.548988
	HpGP-SWT-017	HpGP-SPA-111	0.56015
	HpGP-SWT-017	HpGP-GER-010	0.548821
	HpGP-SWT-017	HpGP-BGR-005	0.565856
	HpGP-SWT-017	HpGP-MEX-009	0.548348
	HpGP-SWT-017	HN-G257	0.560052
	HpGP-SWT-017	HpGP-CHI-103	0.560901
	HpGP-SWT-017	HpGP-IDN-003	0.550937
	HpGP-SWT-017	HpGP-LAT-003	0.56406
	HpGP-SWT-017	HpGP-PRI-004	0.548376
	HpGP-SWT-017	HpGP-LIT-041	0.539664
	HpGP-SWT-017	HpGP-SPA-010	0.558772
	HpGP-SWT-017	HpGP-SPA-704	0.568361
	HpGP-SWT-017	HpGP-SWT-001	0.555362
	HpGP-SWT-017	B40	0.576725
	HpGP-SWT-017	HpGP-POR-001	0.560539
	HpGP-SWT-017	HpGP-GRE-039	0.570267
	HpGP-SWT-017	HpGP-FRA-011	0.552245
	HpGP-SWT-017	HpGP-BRA-009	0.543658
	HpGP-SWT-017	HpGP-COL-119	0.541083
	HpGP-SWT-017	HpGP-MEX-040	0.541849
	HpGP-SWT-017	HpGP-SPA-013	0.546302
	HpGP-SWT-017	HpGP-CHI-106	0.550714
	HpGP-SWT-017	HpGP-MEX-001	0.548042
	HpGP-SWT-017	HpGP-BRA-006	0.556169
	HpGP-SWT-017	HpGP-ARG-005	0.551591
	HpGP-SWT-017	HpGP-GRE-040	0.574359
	HpGP-SWT-017	HpGP-ITA-005	0.587636
	HpGP-SWT-017	HP13005	0.546998
	HpGP-SWT-017	HpGP-POR-007	0.5604
	HpGP-SWT-017	HpGP-ARG-004	0.551716
	HpGP-SWT-017	HpGP-SPA-606	0.54775
	HpGP-SWT-017	HpGP-LAT-020	0.544242
	HpGP-SWT-017	HpGP-FRA-013	0.565925
	HpGP-SWT-017	HE-NC32-5	0.549461
	HpGP-SWT-017	HpGP-IND-005	0.543101
	HpGP-SWT-017	HpGP-LAT-004	0.557561
	HpGP-SWT-017	HpGP-LIT-002	0.563392
	HpGP-SWT-017	HpGP-GER-018	0.5712
	HpGP-SWT-017	HpGP-MEX-012	0.544326
	HpGP-SWT-017	HpGP-SWE-006	0.581777
	HpGP-SWT-017	HpGP-POR-115	0.547861
	HpGP-SWT-017	HpGP-ITA-027	0.570852
	HpGP-SWT-017	HpGP-SPA-702	0.563239
	HpGP-SWT-017	HpGP-USA-005	0.560706
	HpGP-SWT-017	HpGP-POR-111	0.55578
	HpGP-SWT-017	HpGP-POR-102	0.57248
	HpGP-SWT-017	HpGP-SPA-307	0.564311
	HpGP-SWT-017	HpGP-SWT-004	0.554277
	HpGP-SWT-017	HpGP-GER-020	0.564033
	HpGP-SWT-017	34320	0.550686
	HpGP-SWT-017	ES-10	0.570936
	HpGP-SWT-017	Pt-8186	0.549225
	HpGP-SWT-017	HpGP-SPA-607	0.563713
	HpGP-SWT-017	HpGP-POR-104	0.554207
	HpGP-SWT-017	HpGP-POR-103	0.562056
	HpGP-SWT-017	HpGP-SPA-105	0.544298
	HpGP-SWT-017	HpGP-GER-003	0.561903
	HpGP-SWT-017	HpGP-SPA-011	0.572258
	HpGP-SWT-017	HpGP-SPA-505	0.558869
	HpGP-SWT-017	HpGP-ALG-008	0.547931
	HpGP-SWT-017	HpGP-SWE-014	0.543783
	HpGP-SWT-017	HpGP-USA-404	0.57081
	HpGP-SWT-017	HpGP-CRI-005	0.544632
	HpGP-SWT-017	HpGP-HON-009	0.540944
	HpGP-SWT-017	HpGP-PRI-007	0.55937
	HpGP-SWT-017	HpGP-JOR-007	0.576934
	HpGP-SWT-017	HpGP-CHI-007	0.565257
	HpGP-SWT-017	HpGP-JOR-006	0.577824
	HpGP-SWT-017	HpGP-LAT-029	0.542586
	HpGP-SWT-017	HpGP-USA-431	0.568013
	HpGP-SWT-017	HpGP-ITA-026	0.561138
	HpGP-SWT-017	HpGP-POL-003	0.56676
	HpGP-SWT-017	HpGP-ISR-008	0.568597
	HpGP-SWT-017	HpGP-CHI-107	0.5642
	HpGP-SWT-017	HpGP-HON-025	0.549656
	HpGP-SWT-017	HpGP-SPA-316	0.563643
	HpGP-SWT-017	HpGP-CHI-113	0.553024
	HpGP-SWT-017	HpGP-SPA-210	0.569446
	HpGP-SWT-017	HpGP-LIT-028	0.548626
	HpGP-SWT-017	HpGP-SPA-110	0.564548
	HpGP-SWT-017	GC34-HL	0.546622
	HpGP-SWT-017	HpGP-SPA-008	0.564186
	HpGP-SWT-017	HpGP-SPA-301	0.545078
	HpGP-SWT-017	HpGP-SPA-510	0.556991
	HpGP-SWT-017	HpGP-PER-117	0.540207
	HpGP-SWT-017	HpGP-PER-103	0.555321
	HpGP-SWT-017	HpGP-CHI-101	0.555404
	HpGP-SWT-017	HpGP-USA-207	0.557714
	HpGP-SWT-017	HP14039	0.549503
	HpGP-SWT-017	HpGP-COG-002	0.559203
	HpGP-ISR-004	HpGP-TUR-022	0.575264
	HpGP-ISR-004	HpGP-SPA-205	0.582473
	HpGP-ISR-004	HpGP-DOM-009	0.567303
	HpGP-ISR-004	HpGP-LAT-008	0.579314
	HpGP-ISR-004	HpGP-POR-008	0.580831
	HpGP-ISR-004	Hp-A14	0.590099
	HpGP-ISR-004	HpGP-DOM-010	0.569711
	HpGP-ISR-004	HpGP-SWT-006	0.581401
	HpGP-ISR-004	HpGP-POL-110	0.583962
	HpGP-ISR-004	HpGP-CHI-104	0.540499
	HpGP-ISR-004	ES-7	0.584588
	HpGP-ISR-004	HpGP-TUR-008	0.588624
	HpGP-ISR-004	HpGP-CHI-018	0.546372
	HpGP-ISR-004	HpGP-POR-002	0.558146
	HpGP-ISR-004	HpGP-TUR-009	0.568277
	HpGP-ISR-004	MM2012-26	0.546622
	HpGP-ISR-004	HpGP-RUS-011	0.58097
	HpGP-ISR-004	HpGP-GRE-046	0.581582
	HpGP-ISR-004	HpGP-FRA-016	0.554833
	HpGP-ISR-004	HP08074	0.555112
	HpGP-ISR-004	HpGP-26695-ATCC	0.558048
	HpGP-ISR-004	HpGP-IRN-002	0.577101
	HpGP-ISR-004	HpGP-CHI-017	0.567178
	HpGP-ISR-004	HpGP-COL-303	0.54132
	HpGP-ISR-004	HpGP-COL-309	0.542392
	HpGP-ISR-004	HpGP-DOM-001	0.57152
	HpGP-ISR-004	HpGP-ITA-007	0.581151
	HpGP-ISR-004	HpGP-BGR-001	0.59163
	HpGP-ISR-004	HpGP-SPA-507	0.569711
	HpGP-ISR-004	HpGP-FRA-007	0.560094
	HpGP-ISR-004	HpGP-SWE-025	0.554416
	HpGP-ISR-004	HpGP-SPA-302	0.573844
	HpGP-ISR-004	HpGP-SPA-015	0.568013
	HpGP-ISR-004	HpGP-POL-107	0.587455
	HpGP-ISR-004	HpGP-POR-003	0.57447
	HpGP-ISR-004	HpGP-ALG-010	0.578381
	HpGP-ISR-004	HpGP-CHI-102	0.56484
	HpGP-ISR-004	HpGP-GER-015	0.560609
	HpGP-ISR-004	HpGP-LIT-024	0.578395
	HpGP-ISR-004	HpGP-GER-001	0.573524
	HpGP-ISR-004	HpGP-MEX-002	0.555668
	HpGP-ISR-004	HpGP-COL-118	0.546581
	HpGP-ISR-004	HpGP-FRA-004	0.571492
	HpGP-ISR-004	HpGP-RUS-008	0.577852
	HpGP-ISR-004	HpGP-GRE-006	0.591505
	HpGP-ISR-004	HpGP-SPA-001	0.573023
	HpGP-ISR-004	HpGP-SPA-005	0.576516
	HpGP-ISR-004	HpGP-LAT-001	0.568041
	HpGP-ISR-004	HpGP-ITA-014	0.580204
	HpGP-ISR-004	HpGP-USA-402	0.575918
	HpGP-ISR-004	HpGP-MEX-041	0.540165
	HpGP-ISR-004	HpGP-USA-106	0.580009
	HpGP-ISR-004	HpGP-CRI-008	0.5561
	HpGP-ISR-004	HpGP-PER-110	0.540165
	HpGP-ISR-004	HpGP-POL-106	0.583099
	HpGP-ISR-004	HpGP-LAT-030	0.570087
	HpGP-ISR-004	HpGP-LIT-025	0.562335
	HpGP-ISR-004	HpGP-USA-405	0.58932
	HpGP-ISR-004	MCms1055	0.541849
	HpGP-ISR-004	HpGP-COL-308	0.548571
	HpGP-ISR-004	HpGP-MEX-004	0.541
	HpGP-ISR-004	HpGP-LAT-035	0.56246
	HpGP-ISR-004	HpGP-COL-008	0.547082
	HpGP-ISR-004	HpGP-SWE-016	0.541598
	HpGP-ISR-004	HpGP-GRE-022	0.597225
	HpGP-ISR-004	HpGP-SWT-010	0.576071
	HpGP-ISR-004	HpGP-MAL-007	0.568876
	HpGP-ISR-004	HpGP-CHI-110	0.559732
	HpGP-ISR-004	HpGP-LIT-031	0.552829
	HpGP-ISR-004	HpGP-CHI-210	0.575584
	HpGP-ISR-004	HpGP-TUR-003	0.592883
	HpGP-ISR-004	HP08058	0.558758
	HpGP-ISR-004	HpGP-SPA-806	0.575709
	HpGP-ISR-004	HpGP-COL-121	0.548654
	HpGP-ISR-004	HpGP-NGA-006	0.542183
	HpGP-ISR-004	HpGP-BRA-008	0.543282
	HpGP-ISR-004	HpGP-BGR-010	0.580942
	HpGP-ISR-004	HpGP-ITA-011	0.589097
	HpGP-ISR-004	HpGP-LAT-026	0.567303
	HpGP-ISR-004	HpGP-BGR-006	0.573496
	HpGP-ISR-004	HpGP-COL-106	0.57962
	HpGP-ISR-004	HpGP-SWE-027	0.541083
	HpGP-ISR-004	HpGP-GRE-002	0.579007
	HpGP-ISR-004	HpGP-SPA-016	0.566788
	HpGP-ISR-004	HpGP-LAT-010	0.556907
	HpGP-ISR-004	HpGP-NPL-006	0.579717
	HpGP-ISR-004	HpGP-POR-105	0.575361
	HpGP-ISR-004	HpGP-LAT-006	0.561263
	HpGP-ISR-004	HpGP-LIT-023	0.563184
	HpGP-ISR-004	HpGP-SPA-610	0.575166
	HpGP-ISR-004	HpGP-SWE-019	0.559663
	HpGP-ISR-004	HpGP-USA-001	0.552871
	HpGP-ISR-004	HpGP-LAT-027	0.541918
	HpGP-ISR-004	HpGP-GRE-043	0.580998
	HpGP-ISR-004	HpGP-POR-101	0.581039
	HpGP-ISR-004	HpGP-PER-016	0.551298
	HpGP-ISR-004	HpGP-SPA-508	0.572786
	HpGP-ISR-004	HpGP-GER-012	0.567025
	HpGP-ISR-004	HpGP-SWE-028	0.544938
	HpGP-ISR-004	HpGP-FRA-009	0.576502
	HpGP-ISR-004	HpGP-CHI-023	0.540916
	HpGP-ISR-004	HpGP-ITA-001	0.584602
	HpGP-ISR-004	HpGP-ALG-004	0.563504
	HpGP-ISR-004	HpGP-SWE-024	0.547624
	HpGP-ISR-004	Pt-7854	0.576266
	HpGP-ISR-004	HpGP-RUS-001	0.574791
	HpGP-ISR-004	HpGP-ALG-006	0.573385
	HpGP-ISR-004	HpGP-USA-116	0.580441
	HpGP-ISR-004	HpGP-ARG-002	0.554235
	HpGP-ISR-004	HpGP-POR-106	0.578924
	HpGP-ISR-004	HP15005	0.572105
	HpGP-ISR-004	HPAG1	0.562933
	HpGP-ISR-004	HpGP-SPA-206	0.581109
	HpGP-ISR-004	HpGP-GRE-008	0.582069
	HpGP-ISR-004	HpGP-ISR-007	0.595666
	HpGP-ISR-004	HpGP-ARG-001	0.56985
	HpGP-ISR-004	HpGP-BGD-006	0.579314
	HpGP-ISR-004	HpGP-ITA-017	0.577797
	HpGP-ISR-004	HpGP-KAZ-001	0.58502
	HpGP-ISR-004	HpGP-POL-006	0.587678
	HpGP-ISR-004	HpGP-POR-015	0.589223
	HpGP-ISR-004	HpGP-SPA-701	0.575834
	HpGP-ISR-004	HpGP-ALG-002	0.552384
	HpGP-ISR-004	HpGP-POL-005	0.578868
	HpGP-ISR-004	HpGP-POL-104	0.557352
	HpGP-ISR-004	HpGP-SPA-404	0.550018
	HpGP-ISR-004	HpGP-GER-013	0.563657
	HpGP-ISR-004	HpGP-USA-423	0.548098
	HpGP-ISR-004	HpGP-POR-013	0.579884
	HpGP-ISR-004	38185	0.552551
	HpGP-ISR-004	HpGP-NPL-011	0.549601
	HpGP-ISR-004	HpGP-DOM-002	0.574916
	HpGP-ISR-004	HpGP-COL-107	0.551104
	HpGP-ISR-004	HpGP-KGZ-009	0.562516
	HpGP-ISR-004	HpGP-SPA-305	0.562683
	HpGP-ISR-004	HpGP-PER-014	0.54729
	HpGP-ISR-004	HpGP-ARG-007	0.55372
	HpGP-ISR-004	HpGP-LAT-018	0.558995
	HpGP-ISR-004	HpGP-COL-010	0.578131
	HpGP-ISR-004	HpGP-CHI-028	0.549113
	HpGP-ISR-004	22352	0.547805
	HpGP-ISR-004	HpGP-ITA-029	0.591435
	HpGP-ISR-004	HpGP-SWT-003	0.579801
	HpGP-ISR-004	HpGP-USA-120	0.581513
	HpGP-ISR-004	HpGP-FRA-006	0.603724
	HpGP-ISR-004	HpGP-LIT-020	0.565299
	HpGP-ISR-004	HpGP-SPA-102	0.588889
	HpGP-ISR-004	HN-G266	0.577574
	HpGP-ISR-004	HP11049	0.555223
	HpGP-ISR-004	HpGP-SPA-502	0.579105
	HpGP-ISR-004	HpGP-USA-119	0.57152
	HpGP-ISR-004	HpGP-FRA-017	0.562627
	HpGP-ISR-004	B47	0.589932
	HpGP-ISR-004	HpGP-LAT-014	0.556448
	HpGP-ISR-004	HpGP-USA-101	0.565146
	HpGP-ISR-004	HpGP-SPA-407	0.557046
	HpGP-ISR-004	HpGP-SWE-013	0.561347
	HpGP-ISR-004	HpGP-FRA-008	0.586258
	HpGP-ISR-004	HpGP-RUS-009	0.573733
	HpGP-ISR-004	HpGP-LIT-008	0.58566
	HpGP-ISR-004	HpGP-ITA-003	0.589626
	HpGP-ISR-004	HpGP-GTM-007	0.544771
	HpGP-ISR-004	HpGP-GRE-041	0.585757
	HpGP-ISR-004	HpGP-PER-115	0.549406
	HpGP-ISR-004	HpGP-SPA-801	0.562516
	HpGP-ISR-004	HpGP-TUR-006	0.583155
	HpGP-ISR-004	HpGP-RUS-003	0.574192
	HpGP-ISR-004	HpGP-SWT-012	0.572912
	HpGP-ISR-004	HpGP-CHI-204	0.558981
	HpGP-ISR-004	HpGP-HON-016	0.549141
	HpGP-ISR-004	HpGP-POL-008	0.581791
	HpGP-ISR-004	HpGP-GER-007	0.569572
	HpGP-ISR-004	HpGP-MEX-024	0.542002
	HpGP-ISR-004	HpGP-BGR-008	0.582375
	HpGP-ISR-004	HP01234	0.552133
	HpGP-ISR-004	HpGP-RUS-010	0.573468
	HpGP-ISR-004	HpGP-PER-109	0.550603
	HpGP-ISR-004	HpGP-MEX-023	0.551966
	HpGP-ISR-004	HpGP-USA-002	0.545885
	HpGP-ISR-004	HpGP-BRA-017	0.568027
	HpGP-ISR-004	HP07036	0.56342
	HpGP-ISR-004	HpGP-CHI-123	0.550923
	HpGP-ISR-004	HP98123	0.561681
	HpGP-ISR-004	HpGP-FRA-019	0.581582
	HpGP-ISR-004	HpGP-SPA-709	0.588109
	HpGP-ISR-004	HpGP-BGR-007	0.580357
	HpGP-ISR-004	HpGP-LIT-007	0.566204
	HpGP-ISR-004	HpGP-POR-010	0.579773
	HpGP-ISR-004	HpGP-POL-103	0.559635
	HpGP-ISR-004	HpGP-POR-009	0.583684
	HpGP-ISR-004	HpGP-POR-109	0.569975
	HpGP-ISR-004	HpGP-FRA-020	0.559412
	HpGP-ISR-004	HpGP-USA-123	0.556726
	HpGP-ISR-004	HpGP-SPA-003	0.584004
	HpGP-ISR-004	HpGP-POR-107	0.571478
	HpGP-ISR-004	HpGP-PER-101	0.545258
	HpGP-ISR-004	HpGP-LAT-009	0.568904
	HpGP-ISR-004	HpGP-SPA-009	0.595304
	HpGP-ISR-004	HpGP-NPL-010	0.563852
	HpGP-ISR-004	HpGP-SPA-018	0.559189
	HpGP-ISR-004	HpGP-GRE-011	0.578938
	HpGP-ISR-004	HpGP-POR-113	0.545913
	HpGP-ISR-004	22360	0.550185
	HpGP-ISR-004	HpGP-IND-003	0.558619
	HpGP-ISR-004	HpGP-LIT-004	0.56722
	HpGP-ISR-004	SW21C	0.556893
	HpGP-ISR-004	HpGP-GER-016	0.565146
	HpGP-ISR-004	HpGP-KGZ-007	0.539149
	HpGP-ISR-004	HpGP-SPA-413	0.57518
	HpGP-ISR-004	HpGP-SPA-108	0.567902
	HpGP-ISR-004	HpGP-USA-436	0.577101
	HpGP-ISR-004	HP98317	0.565021
	HpGP-ISR-004	HpGP-RUS-006	0.57582
	HpGP-ISR-004	HUP-B14	0.558187
	HpGP-ISR-004	HpGP-SPA-501	0.57827
	HpGP-ISR-004	ES-15	0.5701
	HpGP-ISR-004	HpGP-SWE-008	0.54427
	HpGP-ISR-004	HpGP-JOR-008	0.590239
	HpGP-ISR-004	HpGP-SPA-017	0.558535
	HpGP-ISR-004	HpGP-POL-001	0.569182
	HpGP-ISR-004	HpGP-SPA-710	0.553205
	HpGP-ISR-004	HpGP-POL-101	0.581262
	HpGP-ISR-004	HpGP-ITA-020	0.581721
	HpGP-ISR-004	21580	0.566482
	HpGP-ISR-004	HpGP-TUR-017	0.57486
	HpGP-ISR-004	HpGP-BGD-007	0.579592
	HpGP-ISR-004	HpGP-FRA-012	0.568013
	HpGP-ISR-004	HpGP-ISR-010	0.617739
	HpGP-ISR-004	HpGP-KGZ-001	0.576878
	HpGP-ISR-004	HpGP-CHI-001	0.572578
	HpGP-ISR-004	HpGP-BGR-004	0.591839
	HpGP-ISR-004	HpGP-CRI-001	0.548195
	HpGP-ISR-004	HpGP-COL-004	0.575681
	HpGP-ISR-004	HpGP-IRN-003	0.596014
	HpGP-ISR-004	HpGP-TUR-001	0.578325
	HpGP-ISR-004	HpGP-BGD-004	0.567414
	HpGP-ISR-004	HE-C50	0.553066
	HpGP-ISR-004	HpGP-ISR-003	0.592577
	HpGP-ISR-004	HpGP-KGZ-003	0.590489
	HpGP-ISR-004	HN-G274	0.573844
	HpGP-ISR-004	HpGP-CRI-006	0.562404
	HpGP-ISR-004	HpGP-COL-005	0.569669
	HpGP-ISR-004	HpGP-NPL-002	0.589125
	HpGP-ISR-004	HpGP-ITA-028	0.582988
	HpGP-ISR-004	HpGP-JOR-010	0.598909
	HpGP-ISR-004	HpGP-LAT-012	0.54704
	HpGP-ISR-004	HpGP-SPA-403	0.56452
	HpGP-ISR-004	HpGP-USA-410	0.578367
	HpGP-ISR-004	HpGP-USA-115	0.57994
	HpGP-ISR-004	HpGP-MEX-007	0.566524
	HpGP-ISR-004	HpGP-LAT-021	0.547513
	HpGP-ISR-004	26695	0.554569
	HpGP-ISR-004	HpGP-SPA-321	0.583336
	HpGP-ISR-004	HpGP-SPA-405	0.549949
	HpGP-ISR-004	HpGP-ALG-005	0.576586
	HpGP-ISR-004	P12	0.574123
	HpGP-ISR-004	HpGP-PER-107	0.545398
	HpGP-ISR-004	HpGP-SWE-005	0.552078
	HpGP-ISR-004	HpGP-GRE-004	0.588318
	HpGP-ISR-004	HpGP-ITA-010	0.581568
	HpGP-ISR-004	HpGP-FRA-002	0.574457
	HpGP-ISR-004	HP13050	0.548696
	HpGP-ISR-004	HpGP-IDN-006	0.579147
	HpGP-ISR-004	444	0.569265
	HpGP-ISR-004	HE-C33	0.559259
	HpGP-ISR-004	HpGP-TUR-016	0.576405
	HpGP-ISR-004	HpGP-PER-124	0.54864
	HpGP-ISR-004	HpGP-POL-007	0.583725
	HpGP-ISR-004	HpGP-LAT-007	0.576697
	HpGP-ISR-004	HpGP-SPA-310	0.574303
	HpGP-ISR-004	HpGP-LIT-010	0.555056
	HpGP-ISR-004	HpGP-JAP-102	0.542378
	HpGP-ISR-004	HpGP-SWT-014	0.590183
	HpGP-ISR-004	HpGP-USA-414	0.575347
	HpGP-ISR-004	HpGP-GRE-019	0.58289
	HpGP-ISR-004	HpGP-ITA-025	0.597517
	HpGP-ISR-004	HpGP-ITA-004	0.580023
	HpGP-ISR-004	HpGP-USA-008	0.547917
	HpGP-ISR-004	HpGP-SPA-312	0.56342
	HpGP-ISR-004	HpGP-DOM-005	0.546859
	HpGP-ISR-004	HpGP-GRE-036	0.597141
	HpGP-ISR-004	HpGP-IRN-001	0.566983
	HpGP-ISR-004	HpGP-MEX-032	0.553957
	HpGP-ISR-004	HpGP-SWE-034	0.546608
	HpGP-ISR-004	HpGP-SWT-015	0.576391
	HpGP-ISR-004	HpGP-SWE-012	0.56825
	HpGP-ISR-004	HpGP-CRI-002	0.551452
	HpGP-ISR-004	HpGP-LAT-022	0.564909
	HpGP-ISR-004	HpGP-CHI-016	0.568361
	HpGP-ISR-004	ES-13	0.580677
	HpGP-ISR-004	HpGP-DOM-003	0.55372
	HpGP-ISR-004	HpGP-LAT-036	0.56015
	HpGP-ISR-004	HpGP-USA-009	0.583684
	HpGP-ISR-004	HpGP-CHI-024	0.552885
	HpGP-ISR-004	HpGP-ARG-003	0.564255
	HpGP-ISR-004	HpGP-BRA-004	0.58122
	HpGP-ISR-004	HpGP-FRA-003	0.571228
	HpGP-ISR-004	HpGP-SWE-010	0.556712
	HpGP-ISR-004	HpGP-USA-204	0.540151
	HpGP-ISR-004	HpGP-LAT-023	0.571938
	HpGP-ISR-004	HpGP-LAT-019	0.555362
	HpGP-ISR-004	HpGP-POR-108	0.569335
	HpGP-ISR-004	HpGP-SPA-002	0.581972
	HpGP-ISR-004	HpGP-SPA-313	0.549183
	HpGP-ISR-004	HpGP-FRA-018	0.58367
	HpGP-ISR-004	HpGP-GRE-001	0.594205
	HpGP-ISR-004	HpGP-POR-012	0.561848
	HpGP-ISR-004	30950	0.578506
	HpGP-ISR-004	HpGP-LIT-021	0.554555
	HpGP-ISR-004	HpGP-LAT-017	0.569252
	HpGP-ISR-004	HP08061	0.57081
	HpGP-ISR-004	G27	0.569488
	HpGP-ISR-004	HpGP-SPA-320	0.559704
	HpGP-ISR-004	HpGP-FRA-015	0.569363
	HpGP-ISR-004	HpGP-POL-002	0.581067
	HpGP-ISR-004	HpGP-RUS-002	0.577365
	HpGP-ISR-004	HpGP-SPA-604	0.587455
	HpGP-ISR-004	HpGP-JOR-005	0.593829
	HpGP-ISR-004	HpGP-SPA-803	0.567067
	HpGP-ISR-004	HpGP-ALG-007	0.576363
	HpGP-ISR-004	HpGP-ITA-016	0.583433
	HpGP-ISR-004	HpGP-SPA-203	0.584574
	HpGP-ISR-004	HpGP-LAT-034	0.559398
	HpGP-ISR-004	HpGP-CHI-209	0.541278
	HpGP-ISR-004	HpGP-GER-004	0.586662
	HpGP-ISR-004	HpGP-TUR-010	0.601414
	HpGP-ISR-004	HN-G262	0.539622
	HpGP-ISR-004	HpGP-MEX-006	0.549587
	HpGP-ISR-004	HpGP-LAT-015	0.551229
	HpGP-ISR-004	HpGP-GER-006	0.582334
	HpGP-ISR-004	HpGP-SPA-311	0.57454
	HpGP-ISR-004	HpGP-SPA-611	0.546469
	HpGP-ISR-004	HpGP-ITA-023	0.575013
	HpGP-ISR-004	HpGP-SPA-104	0.553289
	HpGP-ISR-004	31181	0.568361
	HpGP-ISR-004	HpGP-CHI-002	0.572717
	HpGP-ISR-004	HpGP-SWE-036	0.549642
	HpGP-ISR-004	HpGP-SWT-011	0.568013
	HpGP-ISR-004	HpGP-SPA-303	0.56889
	HpGP-ISR-004	HpGP-GER-005	0.560205
	HpGP-ISR-004	HpGP-POL-102	0.576294
	HpGP-ISR-004	HE-NC24-6	0.55372
	HpGP-ISR-004	HpGP-CHI-114	0.563379
	HpGP-ISR-004	HpGP-JOR-003	0.606062
	HpGP-ISR-004	Pt-7901	0.555028
	HpGP-ISR-004	HpGP-GRE-003	0.586954
	HpGP-ISR-004	HpGP-CHI-008	0.558229
	HpGP-ISR-004	HpGP-MEX-008	0.556114
	HpGP-ISR-004	HpGP-TUR-005	0.584087
	HpGP-ISR-004	HpGP-SWE-032	0.547374
	HpGP-ISR-004	Hp-A11	0.57795
	HpGP-ISR-004	HpGP-IDN-004	0.549656
	HpGP-ISR-004	HpGP-ISR-001	0.602012
	HpGP-ISR-004	HpGP-GRE-042	0.599674
	HpGP-ISR-004	HpGP-LAT-005	0.560748
	HpGP-ISR-004	HpGP-ITA-015	0.572981
	HpGP-ISR-004	HpGP-JOR-001	0.608275
	HpGP-ISR-004	HpGP-SWE-031	0.543602
	HpGP-ISR-004	HpGP-SPA-201	0.559231
	HpGP-ISR-004	HpGP-ITA-030	0.573969
	HpGP-ISR-004	HpGP-ISR-009	0.595054
	HpGP-ISR-004	HpGP-TUR-014	0.591046
	HpGP-ISR-004	HpGP-BGD-009	0.556629
	HpGP-ISR-004	HpGP-GRE-044	0.566482
	HpGP-ISR-004	HpGP-SPA-323	0.563699
	HpGP-ISR-004	HpGP-LIT-003	0.568055
	HpGP-ISR-004	HpGP-FRA-021	0.571089
	HpGP-ISR-004	HpGP-POR-114	0.5534
	HpGP-ISR-004	HpGP-IND-002	0.55045
	HpGP-ISR-004	HpGP-JOR-002	0.603056
	HpGP-ISR-004	448	0.549809
	HpGP-ISR-004	HpGP-JOR-009	0.605158
	HpGP-ISR-004	HpGP-TUR-011	0.569238
	HpGP-ISR-004	HpGP-ITA-009	0.571061
	HpGP-ISR-004	HpGP-TUR-021	0.568876
	HpGP-ISR-004	HpGP-SPA-204	0.583795
	HpGP-ISR-004	HpGP-ITA-013	0.579842
	HpGP-ISR-004	HpGP-ITA-006	0.58971
[truncated: 213,618+ more rows]

## Sheet: Figure 3
Figure 3
	Order FS	ID	Pop	SubPop	Country	Continent	Symbol	hpAfrica2	hpNEAfrica	hspAfrica1WAfrica	hpAsia2	hspUral	hpNorthAsia	hspEAsia	SumAfrica	SumNAsiaEAsia	SumAsia2Ural
	6	HpGP-IDN-009	hspSWEuropeLatAm	hspSWEuropeLatAm	Indonesia	Eurasia	circle	0.0276879	0.289228	0.174452	0.188656	0.139048	0.0745932	0.106335	0.46368	0.180929	0.327704
	42	HpGP-SPA-405	hspSWEuropeLatAm	hspSWEuropeLatAm	Spain	Eurasia	circle	0.0275425	0.277408	0.230257	0.176236	0.136305	0.0672666	0.0849848	0.507665	0.152251	0.312541
	47	HpGP-SPA-318	hspSWEuropeLatAm	hspSWEuropeLatAm	Spain	Eurasia	circle	0.0258359	0.275375	0.278242	0.165028	0.125887	0.0624354	0.0671972	0.553617	0.129633	0.290914
	55	HpGP-SPA-804	hspSWEuropeLatAm	hspSWEuropeLatAm	Spain	Eurasia	circle	0.0240027	0.259076	0.180444	0.166696	0.132546	0.118639	0.118595	0.43952	0.237235	0.299243
	56	HpGP-SPA-207	hspSWEuropeLatAm	hspSWEuropeLatAm	Spain	Eurasia	circle	0.0282602	0.293895	0.211694	0.175869	0.133739	0.0764133	0.0801294	0.505589	0.156543	0.309608
	61	HpGP-SPA-312	hspSWEuropeLatAm	hspSWEuropeLatAm	Spain	Eurasia	circle	0.0260708	0.312025	0.194532	0.190052	0.140535	0.0667309	0.0700535	0.506557	0.136784	0.330588
	63	HpGP-SWT-005	hspSWEuropeLatAm	hspSWEuropeLatAm	Switzerland	Eurasia	circle	0.0250415	0.299346	0.195277	0.174779	0.138841	0.0791005	0.0876143	0.494623	0.166715	0.313621
	68	HpGP-SPA-309	hspSWEuropeLatAm	hspSWEuropeLatAm	Spain	Eurasia	circle	0.028444	0.291845	0.198208	0.184142	0.136064	0.0731377	0.0881591	0.490053	0.161297	0.320206
	69	HpGP-SPA-710	hspSWEuropeLatAm	hspSWEuropeLatAm	Spain	Eurasia	circle	0.0283318	0.29997	0.213952	0.184298	0.130483	0.0685581	0.0744065	0.513922	0.142965	0.314781
	70	HpGP-POR-110	hspSWEuropeLatAm	hspSWEuropeLatAm	Portugal	Eurasia	circle	0.0275885	0.27959	0.272048	0.166279	0.121136	0.0608194	0.0725396	0.551638	0.133359	0.287415
	71	HpGP-SPA-322	hspSWEuropeLatAm	hspSWEuropeLatAm	Spain	Eurasia	circle	0.0283696	0.308311	0.191849	0.192043	0.141715	0.0629804	0.0747325	0.50016	0.137713	0.333758
	74	HpGP-SPA-313	hspSWEuropeLatAm	hspSWEuropeLatAm	Spain	Eurasia	circle	0.0290651	0.296805	0.25123	0.166247	0.129103	0.0542408	0.0733094	0.548035	0.12755	0.29535
	77	HpGP-SPA-018	hspSWEuropeLatAm	hspSWEuropeLatAm	Spain	Eurasia	circle	0.0279925	0.316247	0.194962	0.183976	0.140227	0.0663462	0.0702492	0.511209	0.136595	0.324203
	80	HpGP-SPA-314	hspSWEuropeLatAm	hspSWEuropeLatAm	Spain	Eurasia	circle	0.0265237	0.298141	0.214606	0.18701	0.138934	0.0629272	0.071858	0.512747	0.134785	0.325944
	81	HpGP-SPA-305	hspSWEuropeLatAm	hspSWEuropeLatAm	Spain	Eurasia	circle	0.030036	0.321992	0.191914	0.17979	0.1388	0.0654045	0.0720636	0.513906	0.137468	0.31859
	130	HpGP-SPA-413	hspSWEurope	hspSWEurope1	Spain	Eurasia	circle	0.0278097	0.317072	0.177768	0.193453	0.145413	0.068382	0.0701019	0.494841	0.138484	0.338866
	131	HpGP-POR-105	hspSWEurope	hspSWEurope1	Portugal	Eurasia	circle	0.028253	0.328492	0.168129	0.193578	0.142997	0.0690272	0.0695237	0.496621	0.138551	0.336575
	132	HpGP-SPA-401	hspSWEurope	hspSWEurope1	Spain	Eurasia	circle	0.0258786	0.314341	0.159354	0.212426	0.146244	0.0695901	0.0721666	0.473694	0.141757	0.35867
	133	HpGP-SPA-010	hspSWEurope	hspSWEurope1	Spain	Eurasia	circle	0.0290816	0.321984	0.164838	0.203774	0.147504	0.0634337	0.0693844	0.486822	0.132818	0.351278
	134	HpGP-SPA-316	hspSWEurope	hspSWEurope1	Spain	Eurasia	circle	0.0303349	0.330154	0.157415	0.20046	0.147604	0.0686306	0.0654011	0.487569	0.134032	0.348064
	135	HpGP-SPA-006	hspSWEurope	hspSWEurope1	Spain	Eurasia	circle	0.0325527	0.308349	0.186072	0.201276	0.136446	0.0689634	0.0663409	0.494421	0.135304	0.337722
	136	HpGP-SPA-406	hspSWEurope	hspSWEurope1	Spain	Eurasia	circle	0.0286584	0.32346	0.156043	0.203278	0.147594	0.0697445	0.0712219	0.479503	0.140966	0.350873
	137	HpGP-SPA-102	hspSWEurope	hspSWEurope1	Spain	Eurasia	circle	0.027955	0.326866	0.154927	0.195141	0.154227	0.0709098	0.0699738	0.481794	0.140884	0.349368
	138	HpGP-SPA-111	hspSWEurope	hspSWEurope1	Spain	Eurasia	circle	0.0320113	0.323448	0.157813	0.201988	0.145578	0.0714622	0.0676985	0.481261	0.139161	0.347567
	139	HpGP-SPA-323	hspSWEurope	hspSWEurope1	Spain	Eurasia	circle	0.0280479	0.300597	0.199017	0.195349	0.140612	0.0678779	0.0684996	0.499614	0.136378	0.33596
	140	HpGP-SPA-001	hspSWEurope	hspSWEurope1	Spain	Eurasia	circle	0.0303708	0.312877	0.171915	0.199849	0.14791	0.0703385	0.0667388	0.484792	0.137077	0.347759
	142	HpGP-SPA-705	hspSWEurope	hspSWEurope1	Spain	Eurasia	circle	0.0270952	0.331459	0.147892	0.203667	0.149253	0.0721314	0.0685021	0.479351	0.140634	0.35292
	143	HpGP-SPA-007	hspSWEurope	hspSWEurope1	Spain	Eurasia	circle	0.0286242	0.328174	0.167137	0.188055	0.146497	0.0678522	0.0736603	0.495311	0.141512	0.334552
	144	HpGP-SPA-012	hspSWEurope	hspSWEurope1	Spain	Eurasia	circle	0.0307225	0.322232	0.167554	0.207219	0.140881	0.0643256	0.0670656	0.489786	0.131391	0.3481
	145	HpGP-SPA-108	hspSWEurope	hspSWEurope1	Spain	Eurasia	circle	0.0278117	0.311536	0.169943	0.192336	0.150669	0.0720643	0.075641	0.481478	0.147705	0.343005
	146	HpGP-POR-007	hspSWEurope	hspSWEurope1	Portugal	Eurasia	circle	0.0253696	0.329068	0.177202	0.194971	0.134337	0.0684426	0.0706108	0.506269	0.139053	0.329308
	147	HpGP-SPA-002	hspSWEurope	hspSWEurope1	Spain	Eurasia	circle	0.0265905	0.319561	0.17119	0.193178	0.143914	0.0712161	0.0743507	0.490751	0.145567	0.337092
	148	HpGP-SPA-304	hspSWEurope	hspSWEurope1	Spain	Eurasia	circle	0.0283258	0.317747	0.172838	0.199414	0.14438	0.0688691	0.0684266	0.490584	0.137296	0.343794
	149	HpGP-SPA-802	hspSWEurope	hspSWEurope1	Spain	Eurasia	circle	0.0279479	0.31183	0.175137	0.204173	0.144108	0.068549	0.068255	0.486967	0.136804	0.348281
	150	HpGP-SPA-510	hspSWEurope	hspSWEurope1	Spain	Eurasia	circle	0.0269165	0.315476	0.173424	0.200158	0.140129	0.0705937	0.0733023	0.488901	0.143896	0.340287
	151	HpGP-SPA-110	hspSWEurope	hspSWEurope1	Spain	Eurasia	circle	0.0277184	0.318645	0.158364	0.198644	0.142382	0.0764791	0.0777663	0.47701	0.154245	0.341027
	152	HpGP-SPA-306	hspSWEurope	hspSWEurope1	Spain	Eurasia	circle	0.0253107	0.337914	0.158763	0.20124	0.149235	0.0632271	0.0643103	0.496677	0.127537	0.350474
	153	HpGP-SPA-502	hspSWEurope	hspSWEurope1	Spain	Eurasia	circle	0.0292851	0.318162	0.179916	0.194323	0.143663	0.0686449	0.0660057	0.498078	0.134651	0.337986
	155	HpGP-FRA-010	hspSWEurope	hspSWEurope1	France	Eurasia	circle	0.0306749	0.323295	0.171985	0.191416	0.140846	0.0676354	0.0741466	0.495281	0.141782	0.332262
	158	HpGP-SPA-503	hspSWEurope	hspSWEurope1	Spain	Eurasia	circle	0.0279065	0.321675	0.184836	0.185534	0.14547	0.064254	0.0703249	0.506511	0.134579	0.331004
	160	HpGP-SPA-805	hspSWEurope	hspSWEurope1	Spain	Eurasia	circle	0.0270298	0.318918	0.171098	0.196021	0.142501	0.0719905	0.0724419	0.490016	0.144432	0.338522
	161	HpGP-SPA-703	hspSWEurope	hspSWEurope1	Spain	Eurasia	circle	0.029503	0.341304	0.140448	0.206627	0.143496	0.0696639	0.0689582	0.481751	0.138622	0.350123
	162	HpGP-SPA-107	hspSWEurope	hspSWEurope1	Spain	Eurasia	circle	0.0279418	0.328593	0.161464	0.197127	0.148743	0.0680981	0.068033	0.490057	0.136131	0.34587
	163	HpGP-SPA-501	hspSWEurope	hspSWEurope1	Spain	Eurasia	circle	0.0301107	0.323116	0.169054	0.199847	0.140642	0.0665843	0.0706458	0.49217	0.13723	0.340489
	165	HpGP-SPA-308	hspSWEurope	hspSWEurope1	Spain	Eurasia	circle	0.0275371	0.325695	0.143539	0.201676	0.159055	0.0707615	0.0717366	0.469234	0.142498	0.360731
	166	HpGP-SPA-315	hspSWEurope	hspSWEurope1	Spain	Eurasia	circle	0.0262173	0.309546	0.170656	0.19908	0.147128	0.0702582	0.0771139	0.480202	0.147372	0.346208
	167	HpGP-GER-018	hspSWEurope	hspSWEurope1	Germany	Eurasia	circle	0.0288844	0.322419	0.136848	0.210591	0.158754	0.0721895	0.0703138	0.459267	0.142503	0.369346
	169	HpGP-SPA-505	hspSWEurope	hspSWEurope1	Spain	Eurasia	circle	0.027972	0.312811	0.180831	0.20209	0.137783	0.0717032	0.0668094	0.493642	0.138513	0.339874
	170	HpGP-SPA-303	hspSWEurope	hspSWEurope1	Spain	Eurasia	circle	0.0302937	0.321435	0.153134	0.20038	0.150498	0.0708653	0.0733941	0.474569	0.144259	0.350878
	171	HpGP-SPA-610	hspSWEurope	hspSWEurope1	Spain	Eurasia	circle	0.0286026	0.328981	0.159825	0.195313	0.151329	0.0666622	0.069288	0.488805	0.13595	0.346642
	172	HpGP-POR-102	hspSWEurope	hspSWEurope1	Portugal	Eurasia	circle	0.0279603	0.327704	0.161611	0.198378	0.144938	0.0711434	0.0682655	0.489315	0.139409	0.343316
	174	HpGP-GER-003	hspSWEurope	hspSWEurope1	Germany	Eurasia	circle	0.0245297	0.314197	0.108232	0.225527	0.165918	0.0844445	0.0771518	0.422429	0.161596	0.391445
	176	HpGP-SPA-324	hspSWEurope	hspSWEurope1	Spain	Eurasia	circle	0.0291446	0.331146	0.150568	0.199473	0.145289	0.0744187	0.0699612	0.481714	0.14438	0.344762
	177	HpGP-FRA-005	hspSWEurope	hspSWEurope1	France	Eurasia	circle	0.0289199	0.335138	0.156275	0.2059	0.135915	0.0654742	0.0723779	0.491412	0.137852	0.341816
	178	HpGP-SPA-707	hspSWEurope	hspSWEurope1	Spain	Eurasia	circle	0.026916	0.329535	0.147147	0.2066	0.147513	0.068369	0.0739195	0.476683	0.142289	0.354113
	179	HpGP-SPA-203	hspSWEurope	hspSWEurope1	Spain	Eurasia	circle	0.0290282	0.330201	0.149866	0.200227	0.146555	0.0745689	0.0695545	0.480067	0.144123	0.346782
	181	HpGP-SPA-310	hspSWEurope	hspSWEurope1	Spain	Eurasia	circle	0.0275506	0.335399	0.150031	0.204905	0.146682	0.0661794	0.0692529	0.48543	0.135432	0.351587
	182	HpGP-SPA-204	hspSWEurope	hspSWEurope1	Spain	Eurasia	circle	0.0280806	0.335057	0.149966	0.206032	0.145337	0.0653162	0.070211	0.485023	0.135527	0.351369
	183	HpGP-SPA-506	hspSWEurope	hspSWEurope1	Spain	Eurasia	circle	0.0313318	0.336564	0.140705	0.203646	0.152253	0.0662241	0.0692758	0.47727	0.1355	0.355898
	184	HpGP-SPA-103	hspSWEurope	hspSWEurope1	Spain	Eurasia	circle	0.0267868	0.336825	0.159012	0.193268	0.142499	0.0704048	0.0712036	0.495838	0.141608	0.335767
	185	HpGP-SPA-009	hspSWEurope	hspSWEurope1	Spain	Eurasia	circle	0.028595	0.340196	0.140151	0.202548	0.14688	0.0698516	0.0717778	0.480348	0.141629	0.349428
	186	HpGP-SPA-604	hspSWEurope	hspSWEurope1	Spain	Eurasia	circle	0.0311964	0.337855	0.154491	0.199399	0.144346	0.0639827	0.0687296	0.492346	0.132712	0.343745
	188	HpGP-SPA-704	hspSWEurope	hspSWEurope1	Spain	Eurasia	circle	0.028727	0.333024	0.159366	0.201259	0.139189	0.0702083	0.0682269	0.49239	0.138435	0.340448
	189	HpGP-SPA-302	hspSWEurope	hspSWEurope1	Spain	Eurasia	circle	0.0264142	0.326493	0.154767	0.215295	0.141327	0.0680475	0.0676562	0.48126	0.135704	0.356622
	191	HpGP-SPA-702	hspSWEurope	hspSWEurope1	Spain	Eurasia	circle	0.0306533	0.319812	0.145323	0.209625	0.147993	0.0710726	0.0755206	0.465135	0.146593	0.357618
	192	HpGP-SPA-205	hspSWEurope	hspSWEurope1	Spain	Eurasia	circle	0.031792	0.34161	0.149806	0.198302	0.13839	0.0734237	0.066677	0.491416	0.140101	0.336691
	193	HpGP-SWT-003	hspSWEurope	hspSWEurope1	Switzerland	Eurasia	circle	0.027992	0.326451	0.159203	0.1957	0.150579	0.0674896	0.0725858	0.485653	0.140075	0.346279
	194	HpGP-SPA-508	hspSWEurope	hspSWEurope1	Spain	Eurasia	circle	0.0286303	0.331329	0.163142	0.202636	0.137087	0.0676934	0.0694823	0.494471	0.137176	0.339723
	195	HpGP-SPA-210	hspSWEurope	hspSWEurope1	Spain	Eurasia	circle	0.0285	0.333894	0.14964	0.20182	0.142162	0.0719325	0.0720516	0.483534	0.143984	0.343982
	196	HpGP-SPA-701	hspSWEurope	hspSWEurope1	Spain	Eurasia	circle	0.0295411	0.33719	0.149154	0.197915	0.142697	0.0738548	0.0696486	0.486344	0.143503	0.340612
	197	HpGP-SPA-307	hspSWEurope	hspSWEurope1	Spain	Eurasia	circle	0.0301419	0.324513	0.153884	0.20245	0.145324	0.0719948	0.0716923	0.478397	0.143687	0.347774
	198	HpGP-POR-111	hspSWEurope	hspSWEurope1	Portugal	Eurasia	circle	0.0266873	0.322019	0.178409	0.195296	0.138842	0.0687458	0.0700003	0.500429	0.138746	0.334138
	199	HpGP-POR-101	hspSWEurope	hspSWEurope1	Portugal	Eurasia	circle	0.029628	0.319288	0.177452	0.20216	0.139604	0.0642664	0.0676017	0.49674	0.131868	0.341764
	200	HpGP-POR-106	hspSWEurope	hspSWEurope1	Portugal	Eurasia	circle	0.0277142	0.330637	0.171206	0.202835	0.133103	0.0664916	0.0680125	0.501843	0.134504	0.335939
	201	HpGP-POR-103	hspSWEurope	hspSWEurope1	Portugal	Eurasia	circle	0.0275425	0.319792	0.177666	0.193095	0.141473	0.0678354	0.0725957	0.497458	0.140431	0.334568
	202	HpGP-POR-113	hspSWEurope	hspSWEurope1	Portugal	Eurasia	circle	0.0262302	0.297365	0.238898	0.17933	0.123895	0.0662596	0.068022	0.536262	0.134282	0.303226
	203	HpGP-POR-112	hspSWEurope	hspSWEurope1	Portugal	Eurasia	circle	0.0283583	0.311176	0.197446	0.18955	0.137315	0.0673309	0.0688239	0.508622	0.136155	0.326865
	205	HpGP-SWT-015	hspSWEurope	hspSWEurope1	Switzerland	Eurasia	circle	0.0324649	0.323783	0.166475	0.190341	0.151043	0.0681913	0.0677021	0.490258	0.135893	0.341384
	207	HpGP-POR-107	hspSWEurope	hspSWEurope1	Portugal	Eurasia	circle	0.0284622	0.318052	0.17602	0.195675	0.144845	0.0672397	0.0697059	0.494072	0.136946	0.340521
	210	HpGP-POR-009	hspSWEurope	hspSWEurope1	Portugal	Eurasia	circle	0.0291445	0.33367	0.158662	0.193649	0.144627	0.0689435	0.0713038	0.492332	0.140247	0.338276
	211	HpGP-POR-010	hspSWEurope	hspSWEurope1	Portugal	Eurasia	circle	0.0302349	0.338491	0.14791	0.197335	0.141438	0.0735263	0.0710643	0.486401	0.144591	0.338774
	212	HpGP-SWT-012	hspSWEurope	hspSWEurope1	Switzerland	Eurasia	circle	0.0299776	0.31824	0.176874	0.200114	0.134735	0.0668719	0.0731874	0.495114	0.140059	0.334849
	213	HpGP-POR-109	hspSWEurope	hspSWEurope1	Portugal	Eurasia	circle	0.0286687	0.320325	0.162493	0.20426	0.145982	0.0686762	0.0695954	0.482818	0.138272	0.350241
	214	HpGP-IDN-006	hspSWEurope	hspSWEurope1	Indonesia	Eurasia	circle	0.0272463	0.33013	0.161666	0.196728	0.143031	0.0701324	0.0710664	0.491796	0.141199	0.339759
	215	HpGP-POR-018	hspSWEurope	hspSWEurope1	Portugal	Eurasia	circle	0.0300536	0.332137	0.164674	0.198487	0.141253	0.0678315	0.0655644	0.49681	0.133396	0.33974
	216	HpGP-POR-003	hspSWEurope	hspSWEurope1	Portugal	Eurasia	circle	0.0283392	0.327516	0.159883	0.200497	0.146414	0.070006	0.0673454	0.487398	0.137351	0.346911
	217	HpGP-POR-108	hspSWEurope	hspSWEurope1	Portugal	Eurasia	circle	0.0265648	0.316191	0.180159	0.199985	0.140915	0.0666863	0.0694989	0.49635	0.136185	0.3409
	218	HpGP-POR-008	hspSWEurope	hspSWEurope1	Portugal	Eurasia	circle	0.0279514	0.332498	0.157263	0.202969	0.143924	0.065387	0.0700066	0.489761	0.135394	0.346894
	219	HpGP-POR-011	hspSWEurope	hspSWEurope1	Portugal	Eurasia	circle	0.0282771	0.330093	0.169208	0.195381	0.141344	0.0690096	0.0666877	0.4993	0.135697	0.336725
	221	HpGP-POR-001	hspSWEurope	hspSWEurope1	Portugal	Eurasia	circle	0.0307933	0.339625	0.170278	0.181426	0.142964	0.0667182	0.068196	0.509903	0.134914	0.32439
	223	HpGP-POR-013	hspSWEurope	hspSWEurope1	Portugal	Eurasia	circle	0.0281006	0.323541	0.172737	0.193528	0.146257	0.067327	0.0685087	0.496278	0.135836	0.339786
	224	HpGP-POR-015	hspSWEurope	hspSWEurope1	Portugal	Eurasia	circle	0.0295134	0.337092	0.151584	0.198468	0.146642	0.0697912	0.0669089	0.488677	0.1367	0.34511
	226	HpGP-SWT-001	hspSWEurope	hspSWEurope1	Switzerland	Eurasia	circle	0.0316647	0.317648	0.176593	0.197358	0.135129	0.0668848	0.0747223	0.49424	0.141607	0.332488
	228	HpGP-SPA-105	hspSWEurope	hspSWEurope1	Spain	Eurasia	circle	0.0300619	0.300788	0.235285	0.181014	0.123597	0.0629097	0.0663432	0.536074	0.129253	0.304611
	241	HpGP-PRI-001	hspSWEurope	hspSWEurope1	Puerto Rico	Eurasia	circle	0.0288399	0.320881	0.177319	0.195497	0.139821	0.0674979	0.0701439	0.4982	0.137642	0.335319
	242	HpGP-PRI-002	hspSWEurope	hspSWEurope1	Puerto Rico	Eurasia	circle	0.0287109	0.329993	0.166243	0.193965	0.142317	0.0673211	0.0714505	0.496236	0.138772	0.336282
	243	HpGP-PRI-006	hspSWEurope	hspSWEurope1	Puerto Rico	Eurasia	circle	0.0293024	0.321393	0.200677	0.185994	0.132364	0.0638158	0.0664539	0.52207	0.13027	0.318358
	244	HpGP-PRI-004	hspSWEurope	hspSWEurope1	Puerto Rico	Eurasia	circle	0.0305806	0.316189	0.218696	0.169174	0.131721	0.0634755	0.0701631	0.534886	0.133639	0.300895
	246	HpGP-SPA-005	hspSWEurope	hspSWEurope1	Spain	Eurasia	circle	0.0256027	0.316778	0.176252	0.199462	0.144323	0.0662974	0.0712844	0.49303	0.137582	0.343785
	247	HpGP-SPA-008	hspSWEurope	hspSWEurope1	Spain	Eurasia	circle	0.0322585	0.325338	0.162352	0.193993	0.144599	0.0714375	0.070022	0.48769	0.14146	0.338592
	248	HpGP-SPA-013	hspSWEurope	hspSWEurope1	Spain	Eurasia	circle	0.0272441	0.281452	0.206772	0.194782	0.148057	0.0715268	0.0701654	0.488224	0.141692	0.342839
	249	HpGP-SPA-209	hspSWEurope	hspSWEurope1	Spain	Eurasia	circle	0.0264495	0.326328	0.159426	0.206442	0.144275	0.0665776	0.0705016	0.485755	0.137079	0.350717
	250	HpGP-SPA-311	hspSWEurope	hspSWEurope1	Spain	Eurasia	circle	0.0306256	0.31258	0.158515	0.206203	0.144861	0.0724711	0.0747439	0.471095	0.147215	0.351064
	252	HpGP-SPA-607	hspSWEurope	hspSWEurope1	Spain	Eurasia	circle	0.0249246	0.328215	0.168239	0.198358	0.142852	0.0672905	0.0701202	0.496455	0.137411	0.34121
	253	HpGP-SPA-003	hspSWEurope	hspSWEurope1	Spain	Eurasia	circle	0.0300925	0.328669	0.160547	0.194821	0.150765	0.0682186	0.0668874	0.489216	0.135106	0.345586
	254	HpGP-SPA-414	hspSWEurope	hspSWEurope1	Spain	Eurasia	circle	0.0296095	0.320615	0.163251	0.199287	0.147283	0.0690788	0.0708754	0.483866	0.139954	0.34657
	255	HpGP-SPA-016	hspSWEurope	hspSWEurope1	Spain	Eurasia	circle	0.027419	0.337664	0.198618	0.177917	0.127307	0.0607167	0.0703577	0.536282	0.131074	0.305224
	256	HpGP-SPA-201	hspSWEurope	hspSWEurope1	Spain	Eurasia	circle	0.0285598	0.330085	0.174102	0.187297	0.142732	0.0677645	0.0694592	0.504187	0.137224	0.330029
	257	HpGP-SPA-017	hspSWEurope	hspSWEurope1	Spain	Eurasia	circle	0.0272044	0.316592	0.182101	0.189823	0.144498	0.0702315	0.0695493	0.498693	0.139781	0.334322
	258	HpGP-SPA-403	hspSWEurope	hspSWEurope1	Spain	Eurasia	circle	0.0284497	0.318262	0.182511	0.191541	0.142127	0.0656188	0.0714908	0.500773	0.13711	0.333667
	259	HpGP-SPA-014	hspSWEurope	hspSWEurope1	Spain	Eurasia	circle	0.0283391	0.317044	0.187324	0.190759	0.138346	0.0663186	0.0718685	0.504369	0.138187	0.329105
	261	HpGP-SPA-509	hspSWEurope	hspSWEurope1	Spain	Eurasia	circle	0.0299226	0.278982	0.258909	0.169838	0.12958	0.0596185	0.0731491	0.537891	0.132768	0.299418
	262	HpGP-SPA-020	hspSWEurope	hspSWEurope1	Spain	Eurasia	circle	0.0289285	0.297174	0.221773	0.188874	0.130878	0.0634072	0.0689658	0.518946	0.132373	0.319752
	263	HpGP-SPA-803	hspSWEurope	hspSWEurope1	Spain	Eurasia	circle	0.0277216	0.317671	0.179306	0.190929	0.143782	0.0671686	0.0734226	0.496976	0.140591	0.334711
	264	HpGP-SPA-104	hspSWEurope	hspSWEurope1	Spain	Eurasia	circle	0.0281255	0.308603	0.198249	0.187168	0.142204	0.0643091	0.0713415	0.506853	0.135651	0.329371
	265	HpGP-SPA-611	hspSWEurope	hspSWEurope1	Spain	Eurasia	circle	0.0286027	0.297135	0.224133	0.181192	0.129299	0.0709619	0.0686766	0.521268	0.139638	0.310491
	266	HpGP-SPA-321	hspSWEurope	hspSWEurope1	Spain	Eurasia	circle	0.0278295	0.343134	0.163466	0.191198	0.13171	0.0706076	0.072055	0.5066	0.142663	0.322908
	267	HpGP-SPA-004	hspSWEurope	hspSWEurope1	Spain	Eurasia	circle	0.0279598	0.314333	0.1953	0.190689	0.135614	0.0607036	0.075401	0.509633	0.136105	0.326303
	268	HpGP-SPA-601	hspSWEurope	hspSWEurope1	Spain	Eurasia	circle	0.0266595	0.307598	0.192858	0.192256	0.141519	0.0659828	0.0731268	0.500456	0.13911	0.333775
	269	HpGP-SPA-606	hspSWEurope	hspSWEurope1	Spain	Eurasia	circle	0.0285763	0.321947	0.179557	0.192467	0.141408	0.0661976	0.0698474	0.501503	0.136045	0.333875
	270	HpGP-SPA-325	hspSWEurope	hspSWEurope1	Spain	Eurasia	circle	0.0298646	0.320126	0.191976	0.180956	0.142791	0.0636494	0.0706369	0.512102	0.134286	0.323747
	272	HpGP-SPA-301	hspSWEurope	hspSWEurope1	Spain	Eurasia	circle	0.0280719	0.305243	0.187617	0.200748	0.137158	0.0686948	0.0724673	0.49286	0.141162	0.337906
	273	HpGP-SPA-404	hspSWEurope	hspSWEurope1	Spain	Eurasia	circle	0.0281118	0.286125	0.234809	0.175115	0.13167	0.070762	0.0734062	0.520935	0.144168	0.306785
	274	HpGP-SPA-407	hspSWEurope	hspSWEurope1	Spain	Eurasia	circle	0.0293963	0.306727	0.190579	0.186258	0.145898	0.0723149	0.0688259	0.497306	0.141141	0.332157
	275	HpGP-POR-104	hspSWEurope	hspSWEurope1	Portugal	Eurasia	circle	0.0243049	0.313969	0.193227	0.188805	0.137728	0.0670051	0.0749604	0.507196	0.141966	0.326533
	276	HpGP-FRA-020	hspSWEurope	hspSWEurope1	France	Eurasia	circle	0.0288499	0.317648	0.204824	0.180331	0.135837	0.0658769	0.0666329	0.522472	0.13251	0.316168
	277	HpGP-POR-012	hspSWEurope	hspSWEurope1	Portugal	Eurasia	circle	0.0295923	0.312753	0.20366	0.178609	0.139723	0.0640402	0.0716229	0.516413	0.135663	0.318331
	278	HpGP-POR-114	hspSWEurope	hspSWEurope1	Portugal	Eurasia	circle	0.0278102	0.30957	0.220709	0.175482	0.131144	0.0628547	0.0724295	0.530279	0.135284	0.306627
	280	HpGP-SPA-019	hspSWEurope	hspSWEurope1	Spain	Eurasia	circle	0.0272171	0.304936	0.191111	0.191944	0.15013	0.0663351	0.068327	0.496047	0.134662	0.342074
	281	HpGP-POR-005	hspSWEurope	hspSWEurope1	Portugal	Eurasia	circle	0.0267642	0.309241	0.19806	0.187561	0.145978	0.0646447	0.0677501	0.507302	0.132395	0.33354
	282	HpGP-POR-002	hspSWEurope	hspSWEurope1	Portugal	Eurasia	circle	0.0301901	0.312953	0.212126	0.181319	0.128674	0.0631139	0.0716236	0.525079	0.134738	0.309993
	284	HpGP-SPA-507	hspSWEurope	hspSWEurope1	Spain	Eurasia	circle	0.0270227	0.321507	0.180834	0.192183	0.145627	0.0656153	0.067211	0.502341	0.132826	0.33781
	285	HpGP-SPA-015	hspSWEurope	hspSWEurope1	Spain	Eurasia	circle	0.0279283	0.303428	0.196764	0.189829	0.142873	0.0686226	0.0705542	0.500193	0.139177	0.332702
	286	HpGP-SPA-801	hspSWEurope	hspSWEurope1	Spain	Eurasia	circle	0.029853	0.305801	0.200649	0.187128	0.138327	0.0651858	0.0730567	0.50645	0.138242	0.325455
	287	HpGP-POR-115	hspSWEurope	hspSWEurope1	Portugal	Eurasia	circle	0.0290047	0.306846	0.230234	0.178868	0.129884	0.0575365	0.0676266	0.53708	0.125163	0.308752
	288	HpGP-SPA-807	hspSWEurope	hspSWEurope1	Spain	Eurasia	circle	0.0292923	0.31668	0.221716	0.174725	0.125111	0.0619929	0.0704828	0.538396	0.132476	0.299836
	289	HpGP-SPA-320	hspSWEurope	hspSWEurope1	Spain	Eurasia	circle	0.0274861	0.308029	0.20479	0.182912	0.140582	0.0653372	0.0708634	0.512819	0.136201	0.323494
	291	HpGP-PRI-008	hspSWEurope	hspSWEurope1	Puerto Rico	Eurasia	circle	0.0284757	0.299915	0.250628	0.169726	0.124205	0.0586105	0.0684399	0.550543	0.12705	0.293931
	292	HpGP-FRA-001	hspSWEurope	hspSWEurope1	France	Eurasia	circle	0.0282611	0.310295	0.200244	0.190712	0.133289	0.0641846	0.0730138	0.510539	0.137198	0.324002
	293	HpGP-SPA-319	hspSWEurope	hspSWEurope1	Spain	Eurasia	circle	0.02612	0.305415	0.205397	0.188883	0.136319	0.0684106	0.0694559	0.510812	0.137867	0.325202
	295	HpGP-FRA-017	hspSWEurope	hspSWEurope1	France	Eurasia	circle	0.02597	0.309478	0.223258	0.188332	0.123854	0.0610853	0.068022	0.532736	0.129107	0.312186
	296	HpGP-ALG-004	hspSWEurope	hspSWEurope1	Algeria	Eurasia	circle	0.0305498	0.339104	0.19467	0.178533	0.131175	0.062065	0.0639027	0.533774	0.125968	0.309709
	297	HpGP-ALG-005	hspSWEurope	hspSWEurope1	Algeria	Eurasia	circle	0.0306035	0.338954	0.19398	0.18225	0.132649	0.0610148	0.060548	0.532934	0.121563	0.314899
	299	HpGP-FRA-009	hspSWEurope	hspSWEurope1	France	Eurasia	circle	0.0275575	0.335259	0.195924	0.178893	0.129156	0.0623622	0.070849	0.531183	0.133211	0.308048
	300	HpGP-ALG-008	hspSWEurope	hspSWEurope2	Algeria	Eurasia	diamond	0.0284334	0.332967	0.230289	0.160884	0.121497	0.05995	0.0659791	0.563257	0.125929	0.282381
	301	HpGP-ALG-003	hspSWEurope	hspSWEurope2	Algeria	Eurasia	diamond	0.0301511	0.401779	0.224117	0.137241	0.0985085	0.0458896	0.0623138	0.625896	0.108203	0.235749
	302	HpGP-ALG-009	hspSWEurope	hspSWEurope2	Algeria	Eurasia	diamond	0.0284646	0.351515	0.195201	0.177269	0.121188	0.0582173	0.0681455	0.546716	0.126363	0.298457
	303	HpGP-ALG-006	hspSWEurope	hspSWEurope2	Algeria	Eurasia	diamond	0.0302465	0.343211	0.198213	0.174247	0.124239	0.0602099	0.0696338	0.541424	0.129844	0.298486
	305	HpGP-ALG-007	hspSWEurope	hspSWEurope2	Algeria	Eurasia	diamond	0.0302726	0.334242	0.200938	0.176605	0.129997	0.0585938	0.069351	0.53518	0.127945	0.306603
	308	HpGP-ALG-001	hspSWEurope	hspSWEurope2	Algeria	Eurasia	diamond	0.0266524	0.334774	0.188364	0.187919	0.136547	0.0609674	0.0647753	0.523138	0.125743	0.324466
	309	HpGP-ALG-010	hspSWEurope	hspSWEurope2	Algeria	Eurasia	diamond	0.0285953	0.34463	0.188118	0.178261	0.127116	0.0604289	0.0728501	0.532748	0.133279	0.305378
	310	HpGP-ALG-002	hspSWEurope	hspSWEurope2	Algeria	Eurasia	diamond	0.029334	0.343483	0.233319	0.159265	0.111187	0.060435	0.0629763	0.576802	0.123411	0.270453
	311	HpGP-SPA-206	hspSWEurope	hspSWEurope2	Spain	Eurasia	diamond	0.0283386	0.320287	0.186147	0.192595	0.139968	0.0662491	0.0664154	0.506434	0.132664	0.332563
	314	HpGP-ISR-009	hspSWEurope	hspSWEurope2	Israel	Eurasia	diamond	0.0277359	0.335963	0.162025	0.199744	0.145742	0.062461	0.0663298	0.497988	0.128791	0.345486
	315	HpGP-ISR-005	hspSWEurope	hspSWEurope2	Israel	Eurasia	diamond	0.0290041	0.343531	0.148177	0.198535	0.146093	0.0660271	0.0686332	0.491708	0.13466	0.344628
	316	HpGP-ISR-008	hspSWEurope	hspSWEurope2	Israel	Eurasia	diamond	0.0271201	0.354183	0.144946	0.195515	0.147273	0.0649363	0.0660268	0.499129	0.130963	0.342788
	392	HpGP-TUR-002	hspEurasia	hspEurasia1	Turkey	Eurasia	circle	0.0199449	0.252582	0.0667692	0.274005	0.188174	0.107072	0.0914517	0.319352	0.198524	0.46218
	393	HpGP-TUR-005	hspEurasia	hspEurasia1	Turkey	Eurasia	circle	0.0196353	0.25428	0.0670997	0.273458	0.187659	0.106544	0.091323	0.32138	0.197867	0.461118
	394	HpGP-IDN-003	hspEurasia	hspEurasia1	Indonesia	Eurasia	circle	0.0230969	0.300199	0.072685	0.242917	0.141237	0.0878732	0.131992	0.372884	0.219865	0.384154
	395	HpGP-TUR-007	hspEurasia	hspEurasia1	Turkey	Eurasia	circle	0.021192	0.245075	0.0623598	0.281595	0.190986	0.10444	0.0943533	0.307435	0.198793	0.47258
	396	HpGP-TUR-011	hspEurasia	hspEurasia1	Turkey	Eurasia	circle	0.021025	0.244566	0.0614756	0.28139	0.191501	0.105447	0.0945949	0.306042	0.200042	0.472891
	397	HpGP-TUR-021	hspEurasia	hspEurasia1	Turkey	Eurasia	circle	0.0209922	0.245176	0.061559	0.281072	0.191444	0.10537	0.0943872	0.306735	0.199757	0.472516
	398	HpGP-SWT-004	hspEurasia	hspEurasia1	Switzerland	Eurasia	circle	0.0247752	0.24121	0.0607993	0.288232	0.190821	0.109309	0.0848541	0.302009	0.194163	0.479053
	399	HpGP-TUR-022	hspEurasia	hspEurasia1	Turkey	Eurasia	circle	0.0243161	0.245623	0.0641535	0.275516	0.18198	0.112716	0.0956957	0.309776	0.208412	0.457496
	400	HpGP-IRN-001	hspEurasia	hspEurasia1	Iran	Eurasia	circle	0.0235503	0.27731	0.0670654	0.262065	0.17046	0.106386	0.0931627	0.344375	0.199549	0.432525
	401	HpGP-TUR-016	hspEurasia	hspEurasia1	Turkey	Eurasia	circle	0.0239838	0.230812	0.0596221	0.287257	0.200052	0.106716	0.0915575	0.290434	0.198273	0.487309
	402	HpGP-GRE-044	hspEurasia	hspEurasia1	Greece	Eurasia	circle	0.0212909	0.279473	0.0784332	0.266456	0.173699	0.09508	0.0855681	0.357906	0.180648	0.440155
	404	HpGP-TUR-001	hspEurasia	hspEurasia1	Turkey	Eurasia	circle	0.0209348	0.231547	0.0615539	0.285195	0.208587	0.101549	0.0906331	0.293101	0.192182	0.493782
	405	HpGP-RUS-003	hspEurasia	hspEurasia1	Russia	Eurasia	circle	0.0243308	0.257164	0.0622344	0.268198	0.192862	0.10456	0.0906522	0.319398	0.195212	0.46106
	406	HpGP-TUR-023	hspEurasia	hspEurasia1	Turkey	Eurasia	circle	0.0201858	0.220787	0.057163	0.290003	0.208058	0.106336	0.097468	0.27795	0.203804	0.49806
	407	HpGP-TUR-017	hspEurasia	hspEurasia1	Turkey	Eurasia	circle	0.0224099	0.267116	0.0666899	0.257004	0.189773	0.104337	0.0926701	0.333805	0.197007	0.446778
	408	HpGP-GRE-011	hspEurasia	hspEurasia1	Greece	Eurasia	circle	0.0246891	0.274859	0.0660903	0.26056	0.188751	0.0992531	0.0857979	0.340949	0.185051	0.449311
	409	HpGP-TUR-006	hspEurasia	hspEurasia1	Turkey	Eurasia	circle	0.0222419	0.279844	0.0651696	0.271594	0.186083	0.0897069	0.0853602	0.345014	0.175067	0.457677
	410	HpGP-TUR-009	hspEurasia	hspEurasia1	Turkey	Eurasia	circle	0.0215931	0.231555	0.0622143	0.294776	0.195235	0.101384	0.0932424	0.29377	0.194626	0.490011
	411	HpGP-RUS-008	hspEurasia	hspEurasia1	Russia	Eurasia	circle	0.0232273	0.263113	0.0645714	0.254549	0.185544	0.11288	0.0961152	0.327685	0.208995	0.440093
	412	HpGP-ITA-022	hspEurasia	hspEurasia1	Italy	Eurasia	circle	0.0225918	0.255708	0.0669936	0.274701	0.190975	0.104078	0.0849523	0.322701	0.18903	0.465677
	413	HpGP-ITA-027	hspEurasia	hspEurasia1	Italy	Eurasia	circle	0.0257932	0.287939	0.0782722	0.251383	0.177523	0.093784	0.0853057	0.366211	0.17909	0.428906
	414	HpGP-BGR-003	hspEurasia	hspEurasia1	Bulgaria	Eurasia	circle	0.022587	0.227306	0.0588311	0.286871	0.199513	0.110522	0.09437	0.286137	0.204892	0.486384
	415	HpGP-KGZ-001	hspEurasia	hspEurasia1	Kyrgyzstan	Eurasia	circle	0.0238832	0.281833	0.0699837	0.254745	0.165023	0.106081	0.0984505	0.351817	0.204531	0.419769
	416	HpGP-KGZ-008	hspEurasia	hspEurasia1	Kyrgyzstan	Eurasia	circle	0.0235671	0.2442	0.0650705	0.249599	0.160337	0.139788	0.11744	0.30927	0.257228	0.409935
	417	HpGP-LAT-003	hspEurasia	hspEurasia1	Latvia	Eurasia	circle	0.0231866	0.274494	0.069558	0.258232	0.172554	0.104217	0.0977579	0.344052	0.201975	0.430786
	418	HpGP-KGZ-009	hspEurasia	hspEurasia1	Kyrgyzstan	Eurasia	circle	0.024746	0.244495	0.057247	0.277635	0.159101	0.121425	0.115352	0.301742	0.236776	0.436736
	419	HpGP-LAT-033	hspEurasia	hspEurasia1	Latvia	Eurasia	circle	0.0227449	0.265535	0.0708098	0.254014	0.198609	0.102614	0.0856736	0.336345	0.188288	0.452622
	420	HpGP-POL-010	hspEurasia	hspEurasia1	Poland	Eurasia	circle	0.0253037	0.29488	0.0774352	0.24079	0.18916	0.0966735	0.0757568	0.372315	0.17243	0.429951
	421	HpGP-GER-002	hspEurasia	hspEurasia1	Germany	Eurasia	circle	0.0253227	0.243774	0.0858496	0.254421	0.200168	0.10368	0.0867851	0.329624	0.190465	0.454589
	422	HpGP-SWT-007	hspEurasia	hspEurasia1	Switzerland	Eurasia	circle	0.022529	0.255789	0.0744582	0.252637	0.200172	0.108629	0.0857858	0.330247	0.194415	0.452809
	423	HpGP-LAT-002	hspEurasia	hspEurasia1	Latvia	Eurasia	circle	0.0251394	0.28181	0.0670582	0.249653	0.188595	0.0982321	0.0895122	0.348868	0.187744	0.438248
	426	HpGP-LAT-008	hspEurasia	hspEurasia1	Latvia	Eurasia	circle	0.0250792	0.262084	0.0775592	0.251307	0.190718	0.105226	0.0880266	0.339644	0.193253	0.442025
	427	HpGP-GER-015	hspEurasia	hspEurasia1	Germany	Eurasia	circle	0.0244068	0.208339	0.0680987	0.273633	0.218268	0.114562	0.0926919	0.276438	0.207254	0.491901
	428	HpGP-POL-105	hspEurasia	hspEurasia1	Poland	Eurasia	circle	0.0224215	0.240262	0.0636061	0.254112	0.219226	0.113109	0.0872633	0.303868	0.200373	0.473338
	429	HpGP-POL-003	hspEurasia	hspEurasia1	Poland	Eurasia	circle	0.0246227	0.285441	0.0777984	0.235883	0.196349	0.0961449	0.0837606	0.363239	0.179906	0.432233
	430	HpGP-POL-009	hspEurasia	hspEurasia1	Poland	Eurasia	circle	0.0258044	0.262072	0.074168	0.254184	0.200914	0.101443	0.0814147	0.33624	0.182858	0.455098
	431	HpGP-FRA-007	hspEurasia	hspEurasia1	France	Eurasia	circle	0.0200084	0.21124	0.0717627	0.273964	0.218083	0.113012	0.0919295	0.283003	0.204941	0.492047
	432	HpGP-RUS-011	hspEurasia	hspEurasia1	Russia	Eurasia	circle	0.0230087	0.264251	0.0650711	0.246138	0.20733	0.110474	0.0837267	0.329322	0.194201	0.453468
	433	HpGP-LIT-012	hspEurasia	hspEurasia1	Lithuania	Eurasia	circle	0.0232455	0.263755	0.0706674	0.255183	0.200123	0.102238	0.0847884	0.334422	0.187026	0.455306
	434	HpGP-POL-002	hspEurasia	hspEurasia1	Poland	Eurasia	circle	0.0259087	0.267936	0.0759149	0.252227	0.192004	0.0985666	0.0874431	0.343851	0.18601	0.444231
	435	HpGP-POL-006	hspEurasia	hspEurasia1	Poland	Eurasia	circle	0.0259023	0.284046	0.0740325	0.24965	0.189163	0.090149	0.0870574	0.358079	0.177206	0.438813
	436	HpGP-GER-007	hspEurasia	hspEurasia1	Germany	Eurasia	circle	0.0234386	0.235816	0.0801734	0.257037	0.198872	0.107276	0.0973882	0.315989	0.204664	0.455909
	437	HpGP-GER-004	hspEurasia	hspEurasia1	Germany	Eurasia	circle	0.0255873	0.264614	0.0741361	0.2599	0.188824	0.0988252	0.0881143	0.33875	0.18694	0.448723
	438	HpGP-GER-010	hspEurasia	hspEurasia1	Germany	Eurasia	circle	0.0229355	0.24827	0.0775377	0.25894	0.19604	0.106215	0.0900618	0.325808	0.196277	0.45498
	439	HpGP-POL-001	hspEurasia	hspEurasia1	Poland	Eurasia	circle	0.0239212	0.250295	0.0710833	0.257196	0.200099	0.105443	0.0919616	0.321378	0.197405	0.457296
	440	HpGP-GER-009	hspEurasia	hspEurasia1	Germany	Eurasia	circle	0.0216314	0.259962	0.0847792	0.256229	0.194468	0.0989464	0.083983	0.344741	0.182929	0.450698
	441	HpGP-GER-016	hspEurasia	hspEurasia1	Germany	Eurasia	circle	0.022001	0.247287	0.0749921	0.249293	0.207374	0.109426	0.0896263	0.32228	0.199052	0.456667
	442	HpGP-GER-005	hspEurasia	hspEurasia1	Germany	Eurasia	circle	0.0232716	0.235052	0.0774223	0.256168	0.206347	0.110087	0.0916515	0.312474	0.201739	0.462515
	443	HpGP-GER-012	hspEurasia	hspEurasia1	Germany	Eurasia	circle	0.023461	0.235011	0.0696186	0.261268	0.208038	0.114303	0.0883005	0.304629	0.202603	0.469306
	444	HpGP-GER-021	hspEurasia	hspEurasia1	Germany	Eurasia	circle	0.0239685	0.227452	0.0861031	0.252874	0.213636	0.108397	0.0875693	0.313555	0.195966	0.46651
	445	HpGP-SWT-008	hspEurasia	hspEurasia1	Switzerland	Eurasia	circle	0.0221043	0.283906	0.0784148	0.245604	0.182703	0.0979334	0.0893345	0.362321	0.187268	0.428307
	446	HpGP-TUR-008	hspEurasia	hspEurasia1	Turkey	Eurasia	circle	0.025632	0.287508	0.067808	0.260243	0.185226	0.0952185	0.0783649	0.355316	0.173583	0.445469
	447	HpGP-BGR-005	hspEurasia	hspEurasia1	Bulgaria	Eurasia	circle	0.0246661	0.301022	0.0693902	0.247137	0.181831	0.0921051	0.0838486	0.370412	0.175954	0.428968
	448	HpGP-ITA-029	hspEurasia	hspEurasia1	Italy	Eurasia	circle	0.0231696	0.303023	0.0777665	0.24054	0.181989	0.088797	0.0847152	0.380789	0.173512	0.422529
	449	HpGP-SPA-709	hspEurasia	hspEurasia1	Spain	Eurasia	circle	0.0234335	0.287099	0.0731856	0.246342	0.192542	0.093601	0.083797	0.360284	0.177398	0.438884
	450	HpGP-BGR-008	hspEurasia	hspEurasia1	Bulgaria	Eurasia	circle	0.0223844	0.284694	0.078025	0.259201	0.181123	0.0881303	0.0864422	0.362719	0.174573	0.440324
	451	HpGP-SPA-504	hspEurasia	hspEurasia1	Spain	Eurasia	circle	0.0256837	0.304995	0.0798769	0.242728	0.173373	0.0925715	0.0807717	0.384872	0.173343	0.416101
	453	HpGP-BGR-007	hspEurasia	hspEurasia1	Bulgaria	Eurasia	circle	0.0255248	0.278658	0.0755054	0.248719	0.184787	0.0976908	0.0891153	0.354164	0.186806	0.433505
	454	HpGP-GRE-001	hspEurasia	hspEurasia1	Greece	Eurasia	circle	0.0249096	0.307128	0.0819297	0.240514	0.178942	0.0879678	0.0786092	0.389057	0.166577	0.419456
	455	HpGP-GRE-012	hspEurasia	hspEurasia1	Greece	Eurasia	circle	0.0236431	0.309321	0.0781089	0.238951	0.178991	0.0894511	0.0815346	0.38743	0.170986	0.417942
	457	HpGP-GRE-004	hspEurasia	hspEurasia1	Greece	Eurasia	circle	0.0258462	0.315085	0.082351	0.237302	0.174031	0.0879046	0.0774801	0.397436	0.165385	0.411333
	458	HpGP-SPA-101	hspEurasia	hspEurasia1	Spain	Eurasia	circle	0.024773	0.312185	0.0734436	0.237305	0.182742	0.0882061	0.0813454	0.385629	0.169551	0.420047
	460	HpGP-GRE-022	hspEurasia	hspEurasia1	Greece	Eurasia	circle	0.024661	0.313242	0.0857676	0.240926	0.176919	0.0826159	0.075869	0.399009	0.158485	0.417845
	462	HpGP-SWT-006	hspEurasia	hspEurasia1	Switzerland	Eurasia	circle	0.0233492	0.298903	0.0792988	0.252181	0.181742	0.0890206	0.0755056	0.378202	0.164526	0.433923
	463	HpGP-GRE-043	hspEurasia	hspEurasia1	Greece	Eurasia	circle	0.02319	0.293157	0.0800556	0.248013	0.181528	0.094347	0.0797098	0.373212	0.174057	0.429541
	464	HpGP-GRE-020	hspEurasia	hspEurasia1	Greece	Eurasia	circle	0.0255194	0.321094	0.0815187	0.243209	0.173981	0.077119	0.0775591	0.402612	0.154678	0.41719
	465	HpGP-GRE-008	hspEurasia	hspEurasia1	Greece	Eurasia	circle	0.026446	0.290597	0.0731877	0.250314	0.181974	0.0940087	0.0834728	0.363784	0.177481	0.432288
	466	HpGP-GRE-036	hspEurasia	hspEurasia1	Greece	Eurasia	circle	0.0232673	0.334475	0.0779813	0.237286	0.167896	0.0821626	0.076932	0.412456	0.159095	0.405182
	467	HpGP-BGR-006	hspEurasia	hspEurasia1	Bulgaria	Eurasia	circle	0.0243162	0.284089	0.0768528	0.244278	0.190161	0.0954004	0.0849028	0.360942	0.180303	0.434439
	468	HpGP-GRE-002	hspEurasia	hspEurasia1	Greece	Eurasia	circle	0.0260137	0.306636	0.078509	0.244567	0.178248	0.0851838	0.0808423	0.385145	0.166026	0.422815
	469	HpGP-SWT-002	hspEurasia	hspEurasia1	Switzerland	Eurasia	circle	0.0262904	0.286841	0.0745963	0.252033	0.1867	0.0898969	0.0836423	0.361437	0.173539	0.438733
	470	HpGP-GRE-018	hspEurasia	hspEurasia1	Greece	Eurasia	circle	0.025698	0.277394	0.0723177	0.260373	0.181882	0.101296	0.0810396	0.349712	0.182335	0.442255
	471	HpGP-TUR-014	hspEurasia	hspEurasia1	Turkey	Eurasia	circle	0.0214289	0.271449	0.073114	0.25047	0.193603	0.108895	0.0810406	0.344563	0.189936	0.444073
	472	HpGP-GER-006	hspEurasia	hspEurasia1	Germany	Eurasia	circle	0.024206	0.2971	0.074024	0.24808	0.183338	0.0901855	0.0830657	0.371124	0.173251	0.431418
	473	HpGP-GRE-019	hspEurasia	hspEurasia1	Greece	Eurasia	circle	0.025773	0.306609	0.0768443	0.241738	0.183164	0.0881311	0.07774	0.383454	0.165871	0.424902
	474	HpGP-LIT-002	hspEurasia	hspEurasia1	Lithuania	Eurasia	circle	0.0231385	0.266817	0.0696595	0.243314	0.200956	0.109153	0.0869615	0.336477	0.196114	0.444271
	475	HpGP-POL-107	hspEurasia	hspEurasia1	Poland	Eurasia	circle	0.0237829	0.279671	0.0710988	0.251009	0.189737	0.102189	0.0825118	0.35077	0.184701	0.440746
	476	HpGP-POL-008	hspEurasia	hspEurasia1	Poland	Eurasia	circle	0.0257301	0.289327	0.0760471	0.238885	0.18001	0.103196	0.0868046	0.365374	0.190001	0.418895
	477	HpGP-POL-103	hspEurasia	hspEurasia1	Poland	Eurasia	circle	0.0199272	0.235814	0.0648448	0.264161	0.212804	0.116361	0.0860873	0.300659	0.202448	0.476966
	478	HpGP-POL-102	hspEurasia	hspEurasia1	Poland	Eurasia	circle	0.0241364	0.273956	0.0752539	0.244596	0.199773	0.100013	0.0822708	0.34921	0.182284	0.444369
	479	HpGP-GER-020	hspEurasia	hspEurasia1	Germany	Eurasia	circle	0.0237627	0.278548	0.0749217	0.240959	0.196466	0.0985407	0.0868018	0.35347	0.185343	0.437425
	480	HpGP-POL-004	hspEurasia	hspEurasia1	Poland	Eurasia	circle	0.0242516	0.277467	0.0801107	0.239961	0.194453	0.0982568	0.0854991	0.357578	0.183756	0.434415
	481	HpGP-GER-001	hspEurasia	hspEurasia1	Germany	Eurasia	circle	0.0219738	0.269616	0.0703616	0.25559	0.190628	0.106002	0.085829	0.339977	0.191831	0.446218
	482	HpGP-SWE-012	hspEurasia	hspEurasia1	Sweden	Eurasia	circle	0.0238996	0.229785	0.0720675	0.24798	0.214501	0.118255	0.0935113	0.301853	0.211767	0.462481
	483	HpGP-POL-104	hspEurasia	hspEurasia1	Poland	Eurasia	circle	0.0208237	0.226686	0.0649443	0.270699	0.205405	0.11577	0.0956717	0.29163	0.211442	0.476104
	484	HpGP-SWE-003	hspEurasia	hspEurasia1	Sweden	Eurasia	circle	0.0301424	0.193165	0.0769208	0.25588	0.223432	0.113997	0.106463	0.270086	0.22046	0.479312
	485	HpGP-SWE-004	hspEurasia	hspEurasia1	Sweden	Eurasia	circle	0.030144	0.193145	0.0772046	0.255651	0.222435	0.114048	0.107372	0.270349	0.22142	0.478087
	486	HpGP-POL-007	hspEurasia	hspEurasia1	Poland	Eurasia	circle	0.0229111	0.290343	0.0735363	0.238708	0.195039	0.0950176	0.0844452	0.363879	0.179463	0.433747
	487	HpGP-LIT-024	hspEurasia	hspEurasia1	Lithuania	Eurasia	circle	0.0231911	0.268628	0.0689905	0.252242	0.198841	0.102864	0.0852433	0.337618	0.188107	0.451083
	488	HpGP-LIT-001	hspEurasia	hspEurasia1	Lithuania	Eurasia	circle	0.024345	0.269742	0.0723163	0.245538	0.202868	0.104796	0.0803943	0.342058	0.185191	0.448406
	489	HpGP-LIT-026	hspEurasia	hspEurasia1	Lithuania	Eurasia	circle	0.0240749	0.259808	0.068718	0.242347	0.206774	0.112225	0.0860531	0.328526	0.198278	0.449121
	490	HpGP-ITA-028	hspEurasia	hspEurasia1	Italy	Eurasia	circle	0.0256039	0.283194	0.078375	0.249344	0.185722	0.09908	0.0786801	0.361569	0.17776	0.435067
	491	HpGP-RUS-002	hspEurasia	hspEurasia1	Russia	Eurasia	circle	0.024427	0.263789	0.0702008	0.25212	0.194419	0.107955	0.0870897	0.33399	0.195045	0.446538
	492	HpGP-RUS-006	hspEurasia	hspEurasia1	Russia	Eurasia	circle	0.0262395	0.281843	0.067645	0.247779	0.187303	0.10643	0.082761	0.349488	0.189191	0.435082
	493	HpGP-LIT-006	hspEurasia	hspEurasia1	Lithuania	Eurasia	circle	0.022278	0.249992	0.0665104	0.245596	0.207354	0.112647	0.0956222	0.316502	0.20827	0.45295
	494	HpGP-BGR-010	hspEurasia	hspEurasia1	Bulgaria	Eurasia	circle	0.0238579	0.270911	0.078109	0.245575	0.198235	0.0997796	0.0835334	0.34902	0.183313	0.443809
	495	HpGP-RUS-009	hspEurasia	hspEurasia1	Russia	Eurasia	circle	0.0254451	0.278191	0.0728805	0.237323	0.20302	0.10257	0.0805691	0.351072	0.183139	0.440344
	496	HpGP-POL-005	hspEurasia	hspEurasia1	Poland	Eurasia	circle	0.0233235	0.283861	0.0773649	0.241783	0.190846	0.0973843	0.0854376	0.361226	0.182822	0.432629
	497	HpGP-POL-101	hspEurasia	hspEurasia1	Poland	Eurasia	circle	0.025728	0.277391	0.0723816	0.245192	0.190511	0.0941223	0.0946739	0.349773	0.188796	0.435703
	498	HpGP-POL-110	hspEurasia	hspEurasia1	Poland	Eurasia	circle	0.0233982	0.28206	0.0745914	0.250513	0.188523	0.0976971	0.0832166	0.356651	0.180914	0.439037
	499	HpGP-POL-108	hspEurasia	hspEurasia1	Poland	Eurasia	circle	0.0245599	0.278805	0.07409	0.243413	0.195335	0.0989012	0.0848955	0.352895	0.183797	0.438748
	500	HpGP-POL-109	hspEurasia	hspEurasia1	Poland	Eurasia	circle	0.0258617	0.278844	0.0720665	0.258331	0.184029	0.0965007	0.0843671	0.350911	0.180868	0.44236
	501	HpGP-POL-106	hspEurasia	hspEurasia1	Poland	Eurasia	circle	0.0246649	0.278515	0.0744927	0.243213	0.195763	0.098813	0.0845382	0.353008	0.183351	0.438976
	502	HpGP-ITA-010	hspEurasia	hspEurasia2	Italy	Eurasia	circle	0.0245178	0.289726	0.0882931	0.24191	0.182898	0.0896367	0.0830181	0.378019	0.172655	0.424808
	503	HpGP-ITA-020	hspEurasia	hspEurasia2	Italy	Eurasia	diamond	0.0242925	0.290975	0.0890487	0.241589	0.181732	0.0886967	0.0836657	0.380024	0.172362	0.423321
	504	HpGP-FRA-021	hspEurasia	hspEurasia2	France	Eurasia	diamond	0.0273511	0.283693	0.107811	0.24064	0.173814	0.0854283	0.0812625	0.391504	0.166691	0.414454
	505	HpGP-FRA-003	hspEurasia	hspEurasia2	France	Eurasia	diamond	0.0294345	0.303414	0.135067	0.219662	0.161611	0.0775218	0.07329	0.43848	0.150812	0.381273
	508	HpGP-ITA-013	hspEurasia	hspEurasia2	Italy	Eurasia	diamond	0.0242719	0.320151	0.0846807	0.226879	0.179141	0.0879339	0.0769422	0.404832	0.164876	0.40602
	509	HpGP-FRA-019	hspEurasia	hspEurasia2	France	Eurasia	diamond	0.0262741	0.296618	0.121882	0.233345	0.167108	0.079942	0.0748312	0.4185	0.154773	0.400453
	511	HpGP-FRA-002	hspEurasia	hspEurasia2	France	Eurasia	diamond	0.0268358	0.29871	0.13812	0.216871	0.163576	0.0805966	0.0752898	0.436831	0.155886	0.380447
	512	HpGP-ITA-006	hspEurasia	hspEurasia2	Italy	Eurasia	diamond	0.0255718	0.326149	0.0861896	0.236922	0.168486	0.0791446	0.0775366	0.412339	0.156681	0.405408
	513	HpGP-ITA-002	hspEurasia	hspEurasia2	Italy	Eurasia	diamond	0.0259918	0.322353	0.0817141	0.23772	0.171738	0.0872148	0.0732684	0.404067	0.160483	0.409458
	514	HpGP-GER-019	hspEurasia	hspEurasia2	Germany	Eurasia	diamond	0.0237809	0.274779	0.0904175	0.246524	0.190663	0.0907631	0.0830725	0.365197	0.173836	0.437187
	515	HpGP-ITA-018	hspEurasia	hspEurasia2	Italy	Eurasia	diamond	0.024579	0.302833	0.0936363	0.234761	0.178177	0.0855345	0.080479	0.396469	0.166014	0.412938
	516	HpGP-FRA-008	hspEurasia	hspEurasia2	France	Eurasia	diamond	0.0250088	0.311081	0.104898	0.23332	0.165255	0.0851336	0.075303	0.415979	0.160437	0.398575
	517	HpGP-FRA-004	hspEurasia	hspEurasia2	France	Eurasia	diamond	0.0243222	0.308339	0.141544	0.205925	0.1664	0.0778038	0.0756659	0.449883	0.15347	0.372325
	518	HpGP-FRA-011	hspEurasia	hspEurasia2	France	Eurasia	diamond	0.0240373	0.277758	0.108754	0.2364	0.180288	0.0902969	0.0824651	0.386512	0.172762	0.416688
	519	HpGP-FRA-016	hspEurasia	hspEurasia2	France	Eurasia	diamond	0.0263036	0.264097	0.109655	0.246363	0.177598	0.0915806	0.0844027	0.373752	0.175983	0.423961
	521	HpGP-KAZ-001	hspEurasia	hspEurasia2	Kazakhstan	Eurasia	diamond	0.0252485	0.306049	0.0924738	0.224112	0.178951	0.0887782	0.0843875	0.398522	0.173166	0.403063
	522	HpGP-KGZ-003	hspEurasia	hspEurasia2	Kyrgyzstan	Eurasia	diamond	0.0246078	0.308107	0.070629	0.247046	0.172878	0.0928524	0.08388	0.378736	0.176732	0.419924
	523	HpGP-GRE-006	hspEurasia	hspEurasia2	Greece	Eurasia	diamond	0.0258246	0.299608	0.0700607	0.265665	0.181375	0.08286	0.0746062	0.369668	0.157466	0.447041
	524	HpGP-GRE-042	hspEurasia	hspEurasia2	Greece	Eurasia	diamond	0.0266978	0.355548	0.0851062	0.225495	0.16202	0.0738474	0.0712851	0.440655	0.145132	0.387515
	525	HpGP-BGR-004	hspEurasia	hspEurasia2	Bulgaria	Eurasia	diamond	0.0271973	0.322762	0.0816212	0.23901	0.174726	0.0839002	0.0707826	0.404384	0.154683	0.413736
	526	HpGP-GRE-003	hspEurasia	hspEurasia2	Greece	Eurasia	diamond	0.0254022	0.343748	0.0881451	0.225906	0.165731	0.0808698	0.0701981	0.431893	0.151068	0.391637
	527	HpGP-TUR-004	hspEurasia	hspEurasia2	Turkey	Eurasia	diamond	0.0239161	0.31395	0.0711482	0.248926	0.175735	0.085258	0.0810674	0.385098	0.166325	0.42466
	528	HpGP-TUR-010	hspEurasia	hspEurasia2	Turkey	Eurasia	diamond	0.0281015	0.320705	0.0772941	0.248693	0.169825	0.0781983	0.077183	0.397999	0.155381	0.418518
	529	HpGP-IRN-003	hspEurasia	hspEurasia2	Iran	Eurasia	diamond	0.0273444	0.319435	0.0758314	0.248886	0.160482	0.0878201	0.0802008	0.395266	0.168021	0.409368
	530	HpGP-BGR-001	hspEurasia	hspEurasia2	Bulgaria	Eurasia	diamond	0.0238557	0.316301	0.0795577	0.238773	0.174598	0.0844551	0.0824595	0.395858	0.166915	0.413371
	531	HpGP-IRN-009	hspEurasia	hspEurasia2	Iran	Eurasia	diamond	0.0225272	0.298163	0.0703851	0.255359	0.185259	0.0883944	0.0799125	0.368548	0.168307	0.440618
	533	HpGP-SWT-014	hspEurasia	hspEurasia2	Switzerland	Eurasia	diamond	0.0221498	0.304555	0.0777584	0.256477	0.174979	0.0862345	0.0778455	0.382314	0.16408	0.431457
	534	HpGP-GRE-005	hspEurasia	hspEurasia2	Greece	Eurasia	diamond	0.024901	0.33735	0.0846617	0.233424	0.170021	0.0757452	0.0738976	0.422012	0.149643	0.403445
	536	HpGP-ISR-006	hspEurasia	hspEurasia2	Israel	Eurasia	diamond	0.0247587	0.284256	0.0721137	0.259227	0.178931	0.0947266	0.0859877	0.356369	0.180714	0.438158
	537	HpGP-SWT-013	hspEurasia	hspEurasia2	Switzerland	Eurasia	diamond	0.0271037	0.329759	0.0763138	0.242578	0.170172	0.0774221	0.0766514	0.406073	0.154073	0.41275
	538	HpGP-GRE-039	hspEurasia	hspEurasia2	Greece	Eurasia	diamond	0.0269553	0.327144	0.0803409	0.240073	0.17536	0.0782724	0.0718551	0.407485	0.150128	0.415432
	539	HpGP-TUR-003	hspEurasia	hspEurasia2	Turkey	Eurasia	diamond	0.0261068	0.316833	0.0817902	0.235579	0.177103	0.0816632	0.0809238	0.398623	0.162587	0.412683
	540	HpGP-IRN-002	hspEurasia	hspEurasia2	Iran	Eurasia	diamond	0.0269737	0.315793	0.0758571	0.243001	0.177059	0.085624	0.0756918	0.39165	0.161316	0.42006
	541	HpGP-FRA-006	hspEurasia	hspEurasia2	France	Eurasia	diamond	0.0276754	0.316149	0.0727599	0.251901	0.170336	0.083978	0.0772003	0.388909	0.161178	0.422237
	542	HpGP-JOR-008	hspEurasia	hspEurasia2	Jordan	Eurasia	diamond	0.0278228	0.405035	0.116191	0.190301	0.131543	0.0628468	0.0662599	0.521226	0.129107	0.321844
	543	HpGP-ISR-003	hspEurasia	hspEurasia2	Israel	Eurasia	diamond	0.0269777	0.380054	0.106625	0.206386	0.146682	0.067038	0.0662382	0.486679	0.133276	0.353067
	544	HpGP-JOR-006	hspEurasia	hspEurasia2	Jordan	Eurasia	diamond	0.0284111	0.376356	0.0954104	0.212521	0.145962	0.0723567	0.068983	0.471767	0.14134	0.358483
	545	HpGP-JOR-005	hspEurasia	hspEurasia2	Jordan	Eurasia	diamond	0.025523	0.394972	0.108033	0.19872	0.135906	0.0696361	0.06721	0.503005	0.136846	0.334626
	546	HpGP-JOR-007	hspEurasia	hspEurasia2	Jordan	Eurasia	diamond	0.0262753	0.386809	0.114136	0.200951	0.135886	0.0653269	0.0706153	0.500945	0.135942	0.336838
	547	HpGP-JOR-009	hspEurasia	hspEurasia2	Jordan	Eurasia	diamond	0.0310768	0.3863	0.090133	0.211236	0.147472	0.0666461	0.0671365	0.476433	0.133783	0.358708
	548	HpGP-JOR-002	hspEurasia	hspEurasia2	Jordan	Eurasia	diamond	0.0275936	0.379759	0.0856657	0.214092	0.153473	0.0730049	0.0664113	0.465425	0.139416	0.367565
	549	HpGP-JOR-001	hspEurasia	hspEurasia2	Jordan	Eurasia	diamond	0.0257305	0.341324	0.0799954	0.233453	0.16387	0.0785756	0.0770518	0.421319	0.155627	0.397323
	550	HpGP-ISR-010	hspEurasia	hspEurasia2	Israel	Eurasia	diamond	0.0285846	0.375465	0.0888171	0.219395	0.146035	0.0710476	0.0706555	0.464283	0.141703	0.36543
	551	HpGP-JOR-003	hspEurasia	hspEurasia2	Jordan	Eurasia	diamond	0.0287792	0.393411	0.0916106	0.206063	0.141492	0.0707255	0.0679191	0.485021	0.138645	0.347555
	552	HpGP-ISR-002	hspEurasia	hspEurasia2	Israel	Eurasia	diamond	0.0257317	0.372875	0.0887774	0.221903	0.156131	0.0677483	0.0668331	0.461653	0.134581	0.378034
	553	HpGP-JOR-010	hspEurasia	hspEurasia2	Jordan	Eurasia	diamond	0.0279716	0.378852	0.08973	0.217059	0.152433	0.07168	0.0622744	0.468582	0.133954	0.369492
	554	HpGP-JOR-004	hspEurasia	hspEurasia2	Jordan	Eurasia	diamond	0.0284831	0.37371	0.0874429	0.221029	0.148262	0.0707027	0.0703692	0.461153	0.141072	0.369292
	555	HpGP-ISR-001	hspEurasia	hspEurasia2	Israel	Eurasia	diamond	0.0291101	0.383832	0.0868405	0.213746	0.152327	0.0711428	0.0630004	0.470673	0.134143	0.366074
	556	HpGP-ISR-004	hspEurasia	hspEurasia2	Israel	Eurasia	diamond	0.0271252	0.365865	0.0931086	0.223011	0.153931	0.071691	0.0652675	0.458974	0.136958	0.376942
	557	HpGP-ISR-007	hspEurasia	hspEurasia2	Israel	Eurasia	diamond	0.0283491	0.380395	0.0841474	0.217995	0.152096	0.0699618	0.0670559	0.464543	0.137018	0.37009
	558	HpGP-FRA-018	hspEurasia	hspEurasia2	France	Eurasia	diamond	0.0264685	0.338237	0.111924	0.208523	0.167627	0.07404	0.0731809	0.450161	0.147221	0.37615
	561	HpGP-SWE-006	hspEurasia	hspEurasia2	Sweden	Eurasia	diamond	0.0247114	0.329081	0.101308	0.227296	0.165912	0.073917	0.0777758	0.430388	0.151693	0.393207
	562	HpGP-GRE-040	hspEurasia	hspEurasia2	Greece	Eurasia	diamond	0.0240753	0.355701	0.113449	0.217059	0.152908	0.0674269	0.0693812	0.46915	0.136808	0.369966
	563	HpGP-ITA-005	hspEurasia	hspEurasia2	Italy	Eurasia	diamond	0.0256189	0.346798	0.111618	0.211696	0.156591	0.0746676	0.0730113	0.458416	0.147679	0.368287
	564	HpGP-SPA-011	hspEurasia	hspEurasia2	Spain	Eurasia	diamond	0.0270013	0.360309	0.129863	0.201572	0.147195	0.0658936	0.0681666	0.490172	0.13406	0.348767
	565	HpGP-SWT-017	hspEurasia	hspEurasia2	Switzerland	Eurasia	diamond	0.0255821	0.346332	0.117345	0.208326	0.155917	0.0731913	0.0733079	0.463677	0.146499	0.364242
	566	HpGP-ITA-011	hspEurasia	hspEurasia2	Italy	Eurasia	diamond	0.0257241	0.345714	0.11379	0.21184	0.161179	0.072879	0.0688742	0.459504	0.141753	0.373019
	567	HpGP-ITA-003	hspEurasia	hspEurasia2	Italy	Eurasia	diamond	0.0260546	0.330541	0.110835	0.219928	0.162282	0.0743289	0.0760296	0.441376	0.150359	0.38221
	569	HpGP-ITA-023	hspEurasia	hspEurasia2	Italy	Eurasia	diamond	0.0265434	0.299376	0.0859766	0.241824	0.178293	0.0880822	0.0799045	0.385353	0.167987	0.420117
	570	HpGP-ITA-016	hspEurasia	hspEurasia2	Italy	Eurasia	diamond	0.025278	0.309459	0.0921792	0.229688	0.175499	0.0882201	0.0796759	0.401638	0.167896	0.405188
	571	HpGP-ITA-026	hspEurasia	hspEurasia2	Italy	Eurasia	diamond	0.0257975	0.313067	0.0952234	0.227638	0.170758	0.0885602	0.0789562	0.40829	0.167516	0.398396
	572	HpGP-ITA-014	hspEurasia	hspEurasia2	Italy	Eurasia	diamond	0.0256197	0.321525	0.0980336	0.222952	0.17425	0.0803793	0.0772407	0.419558	0.15762	0.397202
	574	HpGP-ITA-030	hspEurasia	hspEurasia2	Italy	Eurasia	diamond	0.0217622	0.269257	0.0866731	0.259596	0.193191	0.0884473	0.0810739	0.35593	0.169521	0.452787
	575	HpGP-ITA-012	hspEurasia	hspEurasia2	Italy	Eurasia	diamond	0.0226082	0.295841	0.0906476	0.242101	0.176992	0.0893893	0.0824199	0.386489	0.171809	0.419094
	576	HpGP-FRA-015	hspEurasia	hspEurasia2	France	Eurasia	diamond	0.0185785	0.288191	0.0878345	0.247725	0.179849	0.094699	0.0831226	0.376026	0.177822	0.427574
	577	HpGP-FRA-013	hspEurasia	hspEurasia2	France	Eurasia	diamond	0.0210108	0.292438	0.0857899	0.248959	0.176409	0.0917232	0.0836698	0.378228	0.175393	0.425368
	578	HpGP-ITA-009	hspEurasia	hspEurasia2	Italy	Eurasia	diamond	0.0229956	0.299518	0.0994125	0.237019	0.172188	0.0868628	0.0820045	0.398931	0.168867	0.409206
	579	HpGP-ITA-025	hspEurasia	hspEurasia2	Italy	Eurasia	diamond	0.0290154	0.318211	0.079854	0.23558	0.178447	0.0807302	0.0781614	0.398065	0.158892	0.414028
	580	HpGP-ITA-015	hspEurasia	hspEurasia2	Italy	Eurasia	diamond	0.0251449	0.283087	0.0885972	0.237391	0.187772	0.096235	0.081773	0.371684	0.178008	0.425163
	581	HpGP-ITA-004	hspEurasia	hspEurasia2	Italy	Eurasia	diamond	0.0274718	0.304861	0.088624	0.239094	0.179788	0.0842702	0.0758907	0.393485	0.160161	0.418882
	583	HpGP-ITA-024	hspEurasia	hspEurasia2	Italy	Eurasia	diamond	0.0228359	0.280399	0.0815411	0.247522	0.18615	0.0994142	0.0821377	0.36194	0.181552	0.433672
	584	HpGP-ITA-008	hspEurasia	hspEurasia2	Italy	Eurasia	diamond	0.0220692	0.271898	0.0780642	0.260328	0.185009	0.0958238	0.0868081	0.349962	0.182632	0.445337
	585	HpGP-ITA-017	hspEurasia	hspEurasia2	Italy	Eurasia	diamond	0.0224785	0.293132	0.0891655	0.244837	0.1788	0.0924406	0.0791455	0.382298	0.171586	0.423637
	586	HpGP-ITA-019	hspEurasia	hspEurasia2	Italy	Eurasia	diamond	0.0210193	0.28111	0.0859323	0.245214	0.185648	0.0942107	0.0868654	0.367043	0.181076	0.430862
	587	HpGP-ITA-001	hspEurasia	hspEurasia2	Italy	Eurasia	diamond	0.0245577	0.300178	0.0810195	0.234867	0.177796	0.0987408	0.0828406	0.381198	0.181581	0.412663
	588	HpGP-ITA-007	hspEurasia	hspEurasia2	Italy	Eurasia	diamond	0.0267323	0.305974	0.0904803	0.232005	0.175759	0.0849098	0.0841402	0.396454	0.16905	0.407764
	589	HpGP-IND-002	hspEurasia	hspEurasia3	India	Eurasia	cross	0.0182864	0.284287	0.0687942	0.361295	0.112461	0.0740811	0.0807958	0.353081	0.154877	0.473755
	590	HpGP-NPL-010	hspEurasia	hspEurasia3	Nepal	Eurasia	cross	0.0183495	0.311182	0.0782581	0.313809	0.128881	0.0715084	0.0780121	0.38944	0.149521	0.44269
	591	HpGP-IND-006	hspEurasia	hspEurasia3	India	Eurasia	cross	0.0205561	0.330837	0.0859042	0.293255	0.125472	0.0711172	0.072859	0.416741	0.143976	0.418727
	592	HpGP-BGD-005	hspEurasia	hspEurasia3	Bangladesh	Eurasia	cross	0.021194	0.331476	0.0839948	0.291403	0.127059	0.0691683	0.0757045	0.415471	0.144873	0.418462
	593	HpGP-BGD-009	hspEurasia	hspEurasia3	Bangladesh	Eurasia	cross	0.0230406	0.312479	0.085475	0.325426	0.113513	0.0691263	0.0709401	0.397954	0.140066	0.438939
	594	HpGP-NPL-012	hspEurasia	hspEurasia3	Nepal	Eurasia	cross	0.0189857	0.201315	0.0524737	0.386382	0.133251	0.102328	0.105265	0.253789	0.207593	0.519632
	595	HpGP-IND-005	hspEurasia	hspEurasia3	India	Eurasia	cross	0.0254763	0.296769	0.0821929	0.307252	0.13418	0.0738328	0.0802968	0.378962	0.15413	0.441432
	596	HpGP-NPL-005	hspEurasia	hspEurasia3	Nepal	Eurasia	cross	0.0214291	0.291904	0.0694772	0.298508	0.150392	0.0877451	0.0805449	0.361381	0.16829	0.4489
	597	HpGP-NPL-006	hspEurasia	hspEurasia3	Nepal	Eurasia	cross	0.0221	0.291753	0.0695289	0.299917	0.150682	0.0876293	0.0783887	0.361282	0.166018	0.4506
	598	HpGP-BGD-006	hspEurasia	hspEurasia3	Bangladesh	Eurasia	cross	0.0252484	0.274178	0.0693671	0.32315	0.154615	0.0771628	0.0762792	0.343545	0.153442	0.477765
	599	HpGP-BGD-004	hspEurasia	hspEurasia3	Bangladesh	Eurasia	cross	0.0226499	0.247835	0.0611298	0.342806	0.150604	0.0915893	0.0833863	0.308965	0.174976	0.49341
	600	HpGP-BGD-010	hspEurasia	hspEurasia3	Bangladesh	Eurasia	cross	0.0197755	0.294274	0.068644	0.319756	0.147634	0.0741943	0.0757225	0.362918	0.149917	0.467389
	601	HpGP-IND-003	hspEurasia	hspEurasia3	India	Eurasia	cross	0.0222841	0.221931	0.0596158	0.34753	0.170563	0.0941835	0.0838927	0.281547	0.178076	0.518093
	602	HpGP-IND-004	hspEurasia	hspEurasia3	India	Eurasia	cross	0.0220523	0.28544	0.0678994	0.326836	0.139979	0.0755772	0.0822164	0.353339	0.157794	0.466815
	603	HpGP-GRE-041	hspEurasia	hspEurasia3	Greece	Eurasia	cross	0.0304105	0.334628	0.0732579	0.235332	0.163483	0.0836599	0.0792286	0.407886	0.162888	0.398815
	604	HpGP-GRE-046	hspEurasia	hspEurasia3	Greece	Eurasia	cross	0.0299449	0.335686	0.0722978	0.2355	0.164288	0.0829095	0.0793739	0.407984	0.162283	0.399788
	605	HpGP-BGD-007	hspEurasia	hspEurasia3	Bangladesh	Eurasia	cross	0.0252883	0.307726	0.0763572	0.296566	0.142557	0.0775213	0.0739847	0.384083	0.151506	0.439123
	606	HpGP-NPL-002	hspEurasia	hspEurasia3	Nepal	Eurasia	cross	0.022439	0.269216	0.0658689	0.352599	0.135372	0.0816392	0.0728661	0.335085	0.154505	0.487971
	607	HpGP-LAT-032	hspNEurope	hspNEurope	Latvia	Eurasia	circle	0.0197925	0.208131	0.0585488	0.263929	0.233856	0.122523	0.0932209	0.26668	0.215744	0.497784
	608	HpGP-LAT-011	hspNEurope	hspNEurope	Latvia	Eurasia	circle	0.0228017	0.215866	0.0578097	0.264656	0.223392	0.124806	0.0906693	0.273675	0.215475	0.488048
	609	HpGP-SPA-806	hspNEurope	hspNEurope	Spain	Eurasia	circle	0.0226979	0.256785	0.0698862	0.250417	0.206689	0.106866	0.0866587	0.326671	0.193525	0.457106
	610	HpGP-LIT-008	hspNEurope	hspNEurope	Lithuania	Eurasia	circle	0.0212071	0.272056	0.0674134	0.243497	0.200841	0.110411	0.0845749	0.339469	0.194986	0.444338
	611	HpGP-LAT-022	hspNEurope	hspNEurope	Latvia	Eurasia	circle	0.0216349	0.228265	0.0760268	0.251208	0.219795	0.108832	0.0942382	0.304292	0.20307	0.471003
	612	HpGP-LIT-029	hspNEurope	hspNEurope	Lithuania	Eurasia	circle	0.0198059	0.222084	0.0650044	0.256148	0.222697	0.119605	0.0946542	0.287089	0.214259	0.478846
	613	HpGP-LIT-007	hspNEurope	hspNEurope	Lithuania	Eurasia	circle	0.0215407	0.237233	0.0667244	0.253125	0.221167	0.110548	0.0896618	0.303958	0.20021	0.474291
	614	HpGP-LAT-012	hspNEurope	hspNEurope	Latvia	Eurasia	circle	0.0199914	0.185357	0.0568487	0.281388	0.228362	0.128304	0.0997483	0.242206	0.228052	0.50975
	615	HpGP-LIT-023	hspNEurope	hspNEurope	Lithuania	Eurasia	circle	0.0199714	0.230701	0.0643602	0.268326	0.208531	0.115806	0.0923056	0.295061	0.208111	0.476856
	616	HpGP-LAT-009	hspNEurope	hspNEurope	Latvia	Eurasia	circle	0.0234304	0.236117	0.0697537	0.254674	0.217432	0.108421	0.0901713	0.305871	0.198593	0.472106
	617	HpGP-LAT-023	hspNEurope	hspNEurope	Latvia	Eurasia	circle	0.0211367	0.226737	0.0694556	0.251716	0.227021	0.113456	0.0904776	0.296192	0.203934	0.478737
	618	HpGP-LIT-030	hspNEurope	hspNEurope	Lithuania	Eurasia	circle	0.0206944	0.218766	0.0693782	0.263553	0.227475	0.1108	0.0893333	0.288145	0.200133	0.491027
	619	HpGP-LIT-025	hspNEurope	hspNEurope	Lithuania	Eurasia	circle	0.0233749	0.219139	0.0681342	0.255402	0.224642	0.111873	0.0974347	0.287273	0.209308	0.480044
	620	HpGP-LAT-027	hspNEurope	hspNEurope	Latvia	Eurasia	circle	0.0185872	0.196763	0.0519863	0.245603	0.22316	0.152215	0.111685	0.248749	0.2639	0.468764
	621	HpGP-LAT-030	hspNEurope	hspNEurope	Latvia	Eurasia	circle	0.0243469	0.239121	0.0662548	0.250905	0.207127	0.123682	0.0885639	0.305376	0.212246	0.458032
	622	HpGP-LIT-041	hspNEurope	hspNEurope	Lithuania	Eurasia	circle	0.0226011	0.214363	0.0587931	0.26113	0.217281	0.125521	0.10031	0.273156	0.225832	0.478411
	623	HpGP-LIT-020	hspNEurope	hspNEurope	Lithuania	Eurasia	circle	0.0223531	0.243609	0.0674761	0.257696	0.21073	0.111115	0.0870197	0.311085	0.198135	0.468427
	624	HpGP-RUS-004	hspNEurope	hspNEurope	Russia	Eurasia	circle	0.0220055	0.235475	0.0642859	0.254435	0.216584	0.116456	0.0907582	0.299761	0.207214	0.471019
	625	HpGP-LIT-003	hspNEurope	hspNEurope	Lithuania	Eurasia	circle	0.0218027	0.219655	0.0647381	0.264681	0.214074	0.116816	0.0982333	0.284393	0.215049	0.478755
	626	HpGP-LAT-025	hspNEurope	hspNEurope	Latvia	Eurasia	circle	0.0195556	0.211011	0.0599394	0.265078	0.22946	0.124698	0.090258	0.27095	0.214956	0.494538
	627	HpGP-LAT-014	hspNEurope	hspNEurope	Latvia	Eurasia	circle	0.0202744	0.207127	0.0619909	0.256429	0.237479	0.124779	0.0919204	0.269118	0.2167	0.493908
	628	HpGP-LIT-028	hspNEurope	hspNEurope	Lithuania	Eurasia	circle	0.0240971	0.223699	0.0604002	0.266702	0.210364	0.121051	0.0936865	0.2841	0.214737	0.477066
	629	HpGP-RUS-001	hspNEurope	hspNEurope	Russia	Eurasia	circle	0.0202748	0.237145	0.069046	0.239002	0.220355	0.122447	0.0917303	0.306191	0.214177	0.459357
	630	HpGP-LAT-004	hspNEurope	hspNEurope	Latvia	Eurasia	circle	0.0198691	0.212866	0.0610085	0.244627	0.254471	0.115078	0.0920811	0.273874	0.207159	0.499098
	631	HpGP-RUS-007	hspNEurope	hspNEurope	Russia	Eurasia	circle	0.0210465	0.224599	0.0631663	0.242928	0.233033	0.119833	0.0953949	0.287765	0.215228	0.475961
	632	HpGP-LIT-013	hspNEurope	hspNEurope	Lithuania	Eurasia	circle	0.0205007	0.237442	0.0670532	0.241223	0.229586	0.112668	0.0915273	0.304495	0.204196	0.470809
	633	HpGP-LAT-026	hspNEurope	hspNEurope	Latvia	Eurasia	circle	0.0212367	0.231502	0.0640312	0.238224	0.243804	0.114983	0.0862196	0.295533	0.201202	0.482028
	634	HpGP-LAT-007	hspNEurope	hspNEurope	Latvia	Eurasia	circle	0.0213449	0.258867	0.0686671	0.252372	0.211844	0.100846	0.0860587	0.327534	0.186904	0.464216
	635	HpGP-LIT-004	hspNEurope	hspNEurope	Lithuania	Eurasia	circle	0.0222171	0.237302	0.0656221	0.248292	0.217676	0.117007	0.0918835	0.302924	0.208891	0.465968
	636	HpGP-LIT-032	hspNEurope	hspNEurope	Lithuania	Eurasia	circle	0.0198638	0.23689	0.062234	0.264901	0.208483	0.117812	0.0898161	0.299124	0.207628	0.473384
	637	HpGP-LIT-035	hspNEurope	hspNEurope	Lithuania	Eurasia	circle	0.0214049	0.186666	0.0583358	0.270466	0.230232	0.1315	0.101395	0.245002	0.232895	0.500699
	638	HpGP-LAT-024	hspNEurope	hspNEurope	Latvia	Eurasia	circle	0.0158801	0.164816	0.0540236	0.284753	0.246257	0.135639	0.0986312	0.21884	0.23427	0.53101
	639	HpGP-LAT-001	hspNEurope	hspNEurope	Latvia	Eurasia	circle	0.0212043	0.206004	0.0641253	0.269362	0.22048	0.127822	0.0910032	0.270129	0.218825	0.489841
	640	HpGP-LAT-018	hspNEurope	hspNEurope	Latvia	Eurasia	circle	0.0192489	0.207108	0.0638597	0.275516	0.228439	0.115883	0.0899456	0.270968	0.205829	0.503955
	641	HpGP-LAT-021	hspNEurope	hspNEurope	Latvia	Eurasia	circle	0.0191833	0.193442	0.0592179	0.274698	0.23299	0.12399	0.0964783	0.25266	0.220468	0.507688
	642	HpGP-LIT-021	hspNEurope	hspNEurope	Lithuania	Eurasia	circle	0.0206975	0.178513	0.0570817	0.270325	0.242801	0.128529	0.102052	0.235595	0.230581	0.513126
	643	HpGP-LAT-006	hspNEurope	hspNEurope	Latvia	Eurasia	circle	0.0193895	0.203845	0.0635452	0.262132	0.232205	0.124069	0.094814	0.26739	0.218883	0.494337
	644	HpGP-LAT-015	hspNEurope	hspNEurope	Latvia	Eurasia	circle	0.0213613	0.190161	0.0587548	0.2794	0.222769	0.125479	0.102076	0.248915	0.227554	0.502169
	645	HpGP-LAT-034	hspNEurope	hspNEurope	Latvia	Eurasia	circle	0.0233458	0.204026	0.0649752	0.258375	0.233883	0.122589	0.0928051	0.269001	0.215394	0.492259
	646	HpGP-LIT-031	hspNEurope	hspNEurope	Lithuania	Eurasia	circle	0.0214977	0.200606	0.0628957	0.273356	0.211354	0.131247	0.0990422	0.263502	0.230289	0.484711
	647	HpGP-LAT-010	hspNEurope	hspNEurope	Latvia	Eurasia	circle	0.020671	0.21333	0.0696073	0.264818	0.222595	0.111293	0.0976855	0.282937	0.208979	0.487413
	648	HpGP-LAT-019	hspNEurope	hspNEurope	Latvia	Eurasia	circle	0.0199237	0.193531	0.0599838	0.271054	0.22631	0.128855	0.100342	0.253515	0.229198	0.497363
	649	HpGP-LAT-031	hspNEurope	hspNEurope	Latvia	Eurasia	circle	0.0191654	0.205594	0.0602834	0.25936	0.241039	0.118183	0.0963746	0.265877	0.214558	0.500399
	650	HpGP-LAT-028	hspNEurope	hspNEurope	Latvia	Eurasia	circle	0.0185413	0.218004	0.0613748	0.257366	0.242529	0.112113	0.0900733	0.279378	0.202186	0.499895
	651	HpGP-LAT-005	hspNEurope	hspNEurope	Latvia	Eurasia	circle	0.0202045	0.229642	0.0636026	0.248975	0.234886	0.10919	0.0934994	0.293245	0.20269	0.483861
	652	HpGP-LAT-035	hspNEurope	hspNEurope	Latvia	Eurasia	circle	0.0215537	0.231553	0.0677587	0.243243	0.224512	0.114454	0.0969251	0.299312	0.211379	0.467755
	653	HpGP-RUS-010	hspNEurope	hspNEurope	Russia	Eurasia	circle	0.0202873	0.233573	0.0638266	0.253879	0.226738	0.112632	0.0890638	0.2974	0.201696	0.480617
	654	HpGP-LAT-036	hspNEurope	hspNEurope	Latvia	Eurasia	circle	0.0200464	0.201743	0.059683	0.266522	0.245904	0.11424	0.0918614	0.261426	0.206101	0.512426
	655	HpGP-LIT-010	hspNEurope	hspNEurope	Lithuania	Eurasia	circle	0.0223878	0.196782	0.0592211	0.262841	0.245652	0.115682	0.0974333	0.256003	0.213115	0.508494
	656	HpGP-LAT-017	hspNEurope	hspNEurope	Latvia	Eurasia	circle	0.0210777	0.236825	0.0627521	0.239965	0.230492	0.114875	0.0940139	0.299577	0.208889	0.470457
	657	HpGP-LAT-020	hspNEurope	hspNEurope	Latvia	Eurasia	circle	0.0198	0.209175	0.0643142	0.262996	0.220694	0.122391	0.100629	0.27349	0.22302	0.48369
	658	HpGP-KGZ-002	hspNEurope	hspNEurope	Kyrgyzstan	Eurasia	circle	0.0198043	0.204444	0.0542637	0.259174	0.248608	0.119993	0.0937133	0.258708	0.213706	0.507782
	659	HpGP-FRA-012	hspNEurope	hspNEurope	France	Eurasia	circle	0.0229182	0.27316	0.119304	0.229434	0.179695	0.0895878	0.0859017	0.392464	0.17549	0.409129
	660	HpGP-FRA-014	hspNEurope	hspNEurope	France	Eurasia	circle	0.0228531	0.273482	0.119356	0.229436	0.179415	0.089425	0.0860343	0.392837	0.175459	0.40885
	665	HpGP-GER-013	hspNEurope	hspNEurope	Germany	Eurasia	circle	0.0245947	0.232722	0.0912939	0.258434	0.199961	0.102895	0.090101	0.324016	0.192996	0.458394
	667	HpGP-SWT-011	hspNEurope	hspNEurope	Switzerland	Eurasia	circle	0.0225933	0.224974	0.0949056	0.248774	0.209286	0.10878	0.0906865	0.31988	0.199466	0.458061
	671	HpGP-26695-ATCC	hspNEurope	hspNEurope	UK	Eurasia	circle	0.0227873	0.188972	0.0801712	0.268042	0.221064	0.12129	0.0976741	0.269143	0.218964	0.489106
	672	HpGP-IDN-004	hspNEurope	hspNEurope	Indonesia	Eurasia	circle	0.0346677	0.211002	0.0848605	0.246176	0.202009	0.112711	0.108575	0.295862	0.221285	0.448185
	673	HpGP-SWE-030	hspNEurope	hspNEurope	Sweden	Eurasia	circle	0.0325347	0.207234	0.0843434	0.251468	0.209378	0.11421	0.100832	0.291577	0.215042	0.460846
	674	HpGP-SWE-005	hspNEurope	hspNEurope	Sweden	Eurasia	circle	0.0255108	0.19045	0.0765199	0.269591	0.214281	0.12247	0.101177	0.26697	0.223647	0.483873
	675	HpGP-SWE-015	hspNEurope	hspNEurope	Sweden	Eurasia	circle	0.0224102	0.196535	0.0753592	0.259263	0.2271	0.123438	0.0958937	0.271895	0.219332	0.486363
	676	HpGP-SWE-025	hspNEurope	hspNEurope	Sweden	Eurasia	circle	0.0206156	0.194196	0.0803929	0.265562	0.22331	0.11705	0.0988742	0.274588	0.215924	0.488872
	677	HpGP-SWE-016	hspNEurope	hspNEurope	Sweden	Eurasia	circle	0.0240811	0.202569	0.0816932	0.265449	0.218602	0.114931	0.0926744	0.284262	0.207606	0.484051
	679	HpGP-SWE-007	hspNEurope	hspNEurope	Sweden	Eurasia	circle	0.0203356	0.188738	0.0787085	0.268345	0.224994	0.120442	0.0984369	0.267446	0.218879	0.493339
	680	HpGP-SWE-002	hspNEurope	hspNEurope	Sweden	Eurasia	circle	0.0220432	0.197572	0.0800823	0.26032	0.221465	0.119138	0.0993795	0.277654	0.218517	0.481785
	682	HpGP-SWE-031	hspNEurope	hspNEurope	Sweden	Eurasia	circle	0.0248666	0.182818	0.0734495	0.269972	0.218994	0.124187	0.105712	0.256267	0.229899	0.488967
	683	HpGP-SWE-008	hspNEurope	hspNEurope	Sweden	Eurasia	circle	0.0193723	0.170532	0.0710861	0.273672	0.239773	0.123329	0.102236	0.241618	0.225565	0.513445
	684	HpGP-SWE-010	hspNEurope	hspNEurope	Sweden	Eurasia	circle	0.0195035	0.184125	0.0709759	0.266015	0.229381	0.126728	0.103271	0.255101	0.229999	0.495396
	685	HpGP-SWE-036	hspNEurope	hspNEurope	Sweden	Eurasia	circle	0.0212099	0.161803	0.0645997	0.277989	0.241682	0.131485	0.101231	0.226403	0.232716	0.519671
	686	HpGP-SWE-032	hspNEurope	hspNEurope	Sweden	Eurasia	circle	0.0192868	0.173033	0.0641601	0.282127	0.231307	0.128697	0.10139	0.237193	0.230086	0.513434
	687	HpGP-SWE-017	hspNEurope	hspNEurope	Sweden	Eurasia	circle	0.0179503	0.1646	0.0709958	0.279057	0.230531	0.126778	0.110089	0.235595	0.236867	0.509587
	690	HpGP-SWE-022	hspNEurope	hspNEurope	Sweden	Eurasia	circle	0.0190883	0.140989	0.0623285	0.279215	0.259994	0.127338	0.111047	0.203318	0.238385	0.539209
	691	HpGP-SWE-034	hspNEurope	hspNEurope	Sweden	Eurasia	circle	0.0197314	0.173105	0.0694655	0.271422	0.226923	0.131994	0.107359	0.24257	0.239353	0.498345
	692	HpGP-SWE-033	hspNEurope	hspNEurope	Sweden	Eurasia	circle	0.0195286	0.196934	0.0761879	0.269682	0.22173	0.122183	0.0937534	0.273122	0.215937	0.491413
	693	HpGP-SWE-013	hspNEurope	hspNEurope	Sweden	Eurasia	circle	0.0217431	0.185496	0.0731105	0.277808	0.226991	0.115751	0.0990999	0.258606	0.214851	0.504799
	694	HpGP-SWE-024	hspNEurope	hspNEurope	Sweden	Eurasia	circle	0.0206531	0.195163	0.0718883	0.275244	0.21945	0.116859	0.100743	0.267051	0.217602	0.494694
	695	HpGP-SWE-027	hspNEurope	hspNEurope	Sweden	Eurasia	circle	0.0242746	0.150842	0.0600226	0.279019	0.238021	0.137016	0.110804	0.210865	0.24782	0.51704
	696	HpGP-SWE-001	hspNEurope	hspNEurope	Sweden	Eurasia	circle	0.020087	0.204622	0.0732119	0.263526	0.216434	0.117238	0.104882	0.277834	0.22212	0.47996
	697	HpGP-SWE-019	hspNEurope	hspNEurope	Sweden	Eurasia	circle	0.0231491	0.195576	0.0703741	0.25639	0.231845	0.127466	0.0952003	0.26595	0.222666	0.488234
	698	HpGP-SWE-028	hspNEurope	hspNEurope	Sweden	Eurasia	circle	0.0219807	0.154913	0.0660584	0.276525	0.243521	0.130737	0.106264	0.220972	0.237002	0.520046
	700	HpGP-SWE-014	hspNEurope	hspNEurope	Sweden	Eurasia	circle	0.0194651	0.186648	0.0737873	0.270051	0.231883	0.123567	0.0945986	0.260435	0.218166	0.501934
	701	HpGP-SWE-026	hspNEurope	hspNEurope	Sweden	Eurasia	circle	0.0273334	0.200799	0.0781074	0.263803	0.213956	0.117221	0.0987804	0.278907	0.216001	0.477759
	708	HpGP-ISL-003	hspNEurope	hspNEurope	Iceland	Eurasia	circle	0.0166177	0.0743443	0.0351067	0.304686	0.28418	0.161438	0.123627	0.109451	0.285066	0.588865
	709	HpGP-ISL-011	hspNEurope	hspNEurope	Iceland	Eurasia	circle	0.0176678	0.0661634	0.0358082	0.306475	0.284851	0.171668	0.117366	0.101972	0.289034	0.591326
	710	HpGP-ISL-007	hspNEurope	hspNEurope	Iceland	Eurasia	circle	0.0155283	0.0671164	0.034239	0.317851	0.27717	0.172612	0.115483	0.101355	0.288095	0.595022
	711	HpGP-ISL-006	hspNEurope	hspNEurope	Iceland	Eurasia	circle	0.0185827	0.0719047	0.0343176	0.310782	0.271853	0.176046	0.116514	0.106222	0.29256	0.582635
	712	HpGP-ISL-009	hspNEurope	hspNEurope	Iceland	Eurasia	circle	0.016844	0.0669431	0.0354902	0.309755	0.284815	0.161264	0.124889	0.102433	0.286153	0.59457
	713	HpGP-ISL-008	hspNEurope	hspNEurope	Iceland	Eurasia	circle	0.0159123	0.0680306	0.0359927	0.313402	0.280717	0.169063	0.116882	0.104023	0.285945	0.594119
	714	HpGP-ISL-010	hspNEurope	hspNEurope	Iceland	Eurasia	circle	0.0153664	0.0672966	0.03441	0.311302	0.289001	0.164736	0.117889	0.101707	0.282625	0.600302
	715	HpGP-ISL-002	hspNEurope	hspNEurope	Iceland	Eurasia	circle	0.0142199	0.0696662	0.0345801	0.316068	0.281392	0.164429	0.119645	0.104246	0.284074	0.59746
	716	HpGP-ISL-004	hspNEurope	hspNEurope	Iceland	Eurasia	circle	0.0167678	0.0701285	0.0404433	0.304678	0.284611	0.160701	0.12267	0.110572	0.283371	0.589289
	717	HpGP-ISL-005	hspNEurope	hspNEurope	Iceland	Eurasia	circle	0.0176413	0.0765306	0.0362518	0.311277	0.277644	0.165781	0.114875	0.112782	0.280655	0.588921
	718	HpGP-ISL-001	hspNEurope	hspNEurope	Iceland	Eurasia	circle	0.016368	0.0650271	0.036542	0.310548	0.283511	0.168291	0.119712	0.101569	0.288003	0.59406
	719	HpGP-SWE-021	hspNEurope	hspNEurope	Sweden	Eurasia	circle	0.0165657	0.127469	0.0502397	0.284937	0.271349	0.145157	0.104283	0.177709	0.24944	0.556286
	722	HpGP-SWE-018	hspNEurope	hspNEurope	Sweden	Eurasia	circle	0.0156287	0.107957	0.0544529	0.29003	0.262235	0.152093	0.117603	0.16241	0.269697	0.552265
	914	HpGP-KGZ-004	hspUral	hspLadakh	Kyrgyzstan	Eurasia	circle	0.0148508	0.111449	0.0352194	0.24283	0.158796	0.247804	0.189051	0.146668	0.436856	0.401626
	915	HpGP-KGZ-010	hspUral	hspLadakh	Kyrgyzstan	Eurasia	circle	0.0138966	0.135097	0.0369813	0.25646	0.15591	0.221805	0.17985	0.172078	0.401655	0.41237
	916	HpGP-KGZ-005	hspUral	hspLadakh	Kyrgyzstan	Eurasia	circle	0.0155589	0.165359	0.0407743	0.250756	0.179818	0.191311	0.156423	0.206133	0.347734	0.430574
	917	HpGP-KGZ-007	hspUral	hspLadakh	Kyrgyzstan	Eurasia	circle	0.0164337	0.162721	0.0427911	0.295549	0.159202	0.174349	0.148956	0.205512	0.323305	0.454751
	918	HpGP-LAT-029	hspUral	hspLadakh	Latvia	Eurasia	circle	0.0215832	0.210497	0.05292	0.276985	0.173299	0.144753	0.119964	0.263417	0.264716	0.450284
	919	HpGP-IDN-001	hspUral	hspLadakh	Indonesia	Eurasia	circle	0.0141444	0.479209	0.0519836	0.113351	0.0578722	0.0815142	0.201926	0.531192	0.28344	0.171223
	920	HpGP-IDN-007	hspUral	hspLadakh	Indonesia	Eurasia	circle	0.0112514	0.11612	0.0264049	0.159225	0.0645879	0.146454	0.475957	0.142525	0.622411	0.223813
	921	HpGP-IDN-010	hspUral	hspLadakh	Indonesia	Eurasia	circle	0.0101522	0.075981	0.0264151	0.454934	0.0810868	0.104552	0.246879	0.102396	0.351431	0.536021
	923	HpGP-NPL-004	hspUral	hspLadakh	Nepal	Eurasia	circle	0.00830047	0.0466024	0.0175589	0.363262	0.0858737	0.13516	0.343243	0.0641613	0.478403	0.449135
	924	HpGP-NPL-007	hspUral	hspLadakh	Nepal	Eurasia	circle	0.00914474	0.0572064	0.0183299	0.33517	0.0987079	0.152282	0.329159	0.0755364	0.481441	0.433878
	978	HpGP-KAZ-002	hpNorthAsia	hpNorthAsia	Kazakhstan	Eurasia	circle	0.00916862	0.0518897	0.0202107	0.21887	0.141972	0.320824	0.237065	0.0721004	0.557889	0.360842
	988	HpGP-KGZ-006	hpNorthAsia	hpNorthAsia	Kyrgyzstan	Eurasia	circle	0.0113724	0.0641182	0.0227984	0.21423	0.154888	0.319269	0.213324	0.0869166	0.532593	0.369118
	1039	HpGP-MMR-009	hpAsia2	hpAsia2	Myanmar	Eurasia	circle	0.00909782	0.0635321	0.0202574	0.669912	0.0657988	0.066484	0.104918	0.0837895	0.171402	0.735711
	1041	HpGP-MMR-007	hpAsia2	hpAsia2	Myanmar	Eurasia	circle	0.0103448	0.052601	0.0200433	0.668505	0.0704397	0.0730058	0.105061	0.0726443	0.178067	0.738944
	1042	HpGP-MMR-012	hpAsia2	hpAsia2	Myanmar	Eurasia	circle	0.0123758	0.064166	0.0253728	0.645177	0.0781605	0.0750723	0.099676	0.0895388	0.174748	0.723337
	1043	HpGP-MMR-010	hpAsia2	hpAsia2	Myanmar	Eurasia	circle	0.00910828	0.056096	0.0202875	0.654597	0.0715733	0.068531	0.119807	0.0763834	0.188338	0.726171
	1045	HpGP-MMR-006	hpAsia2	hpAsia2	Myanmar	Eurasia	circle	0.0109177	0.0797846	0.0262578	0.622232	0.0789656	0.0723923	0.10945	0.106042	0.181843	0.701197
	1049	HpGP-MMR-001	hpAsia2	hpAsia2	Myanmar	Eurasia	circle	0.00880802	0.0613166	0.01973	0.672645	0.077952	0.0676484	0.0919002	0.0810466	0.159549	0.750597
	1051	HpGP-MMR-004	hpAsia2	hpAsia2	Myanmar	Eurasia	circle	0.0106299	0.0570995	0.0198781	0.625655	0.0710332	0.0736558	0.142049	0.0769776	0.215705	0.696688
	1052	HpGP-BGD-001	hpAsia2	hpAsia2	Bangladesh	Eurasia	circle	0.0104259	0.0840303	0.0236744	0.648089	0.0835608	0.0705447	0.0796753	0.107705	0.15022	0.731649
	1053	HpGP-MMR-011	hpAsia2	hpAsia2	Myanmar	Eurasia	circle	0.0115497	0.0594295	0.0211059	0.672156	0.0709937	0.0674649	0.0973005	0.0805353	0.164765	0.743149
	1054	HpGP-BGD-008	hpAsia2	hpAsia2	Bangladesh	Eurasia	circle	0.0104941	0.0966814	0.0287384	0.640557	0.0845887	0.0636317	0.075309	0.12542	0.138941	0.725145
	1055	HpGP-BGD-002	hpAsia2	hpAsia2	Bangladesh	Eurasia	circle	0.0100078	0.0792006	0.0253338	0.657405	0.0829928	0.0724778	0.0725822	0.104534	0.14506	0.740398
	1056	HpGP-BGD-003	hpAsia2	hpAsia2	Bangladesh	Eurasia	circle	0.010845	0.0951919	0.030889	0.617975	0.0937131	0.0742947	0.0770918	0.126081	0.151386	0.711688
	1058	HpGP-MMR-008	hpAsia2	hpAsia2	Myanmar	Eurasia	circle	0.0116335	0.0731959	0.025696	0.644954	0.0805583	0.0713623	0.0925999	0.098892	0.163962	0.725512
	1059	HpGP-MMR-002	hpAsia2	hpAsia2	Myanmar	Eurasia	circle	0.00980608	0.075337	0.0232142	0.639729	0.0767744	0.07031	0.104829	0.0985512	0.175139	0.716503
	1060	HpGP-MMR-005	hpAsia2	hpAsia2	Myanmar	Eurasia	circle	0.00995808	0.0557175	0.0204068	0.689637	0.0774796	0.0611925	0.0856086	0.0761243	0.146801	0.767117
	1063	HpGP-IND-010	hpAsia2	hpAsia2	India	Eurasia	circle	0.0119231	0.0860855	0.0277226	0.625085	0.0805366	0.080454	0.0881936	0.113808	0.168648	0.705621
	1066	HpGP-MMR-003	hpAsia2	hpAsia2	Myanmar	Eurasia	circle	0.0109172	0.0717369	0.0231856	0.604455	0.0724677	0.0726043	0.144633	0.0949225	0.217237	0.676923
	1071	HpGP-IND-007	hpAsia2	hpAsia2	India	Eurasia	circle	0.00936188	0.0510717	0.0200287	0.682988	0.0777164	0.0727805	0.0860523	0.0711004	0.158833	0.760705
	1072	HpGP-IND-008	hpAsia2	hpAsia2	India	Eurasia	circle	0.0126769	0.089961	0.0304846	0.613308	0.0913993	0.0795299	0.08264	0.120446	0.16217	0.704708
	1073	HpGP-IND-001	hpAsia2	hpAsia2	India	Eurasia	circle	0.0103223	0.0477567	0.019517	0.69041	0.0705129	0.0703658	0.0911157	0.0672737	0.161481	0.760923
	1074	HpGP-IND-009	hpAsia2	hpAsia2	India	Eurasia	circle	0.0108406	0.0661355	0.0226471	0.656778	0.0834431	0.0730921	0.0870637	0.0887827	0.160156	0.740221
	1075	HpGP-NPL-001	hpAsia2	hpAsia2	Nepal	Eurasia	circle	0.0131155	0.146205	0.034915	0.558549	0.096601	0.0685281	0.0820863	0.18112	0.150614	0.65515
	1076	HpGP-NPL-011	hpAsia2	hpAsia2	Nepal	Eurasia	circle	0.0130165	0.157781	0.0376634	0.538403	0.112522	0.0689736	0.0716407	0.195444	0.140614	0.650925
	1078	HpGP-NPL-013	hpAsia2	hpAsia2	Nepal	Eurasia	circle	0.0108912	0.124056	0.0317811	0.599643	0.0958278	0.0708259	0.0669752	0.155837	0.137801	0.695471
	1079	HpGP-NPL-003	hpAsia2	hpAsia2	Nepal	Eurasia	circle	0.0146468	0.114483	0.0312008	0.577415	0.107085	0.0742702	0.0808981	0.145684	0.155168	0.684501
	1082	HpGP-NPL-009	hpAsia2	hpAsia2	Nepal	Eurasia	circle	0.0140615	0.126852	0.0314466	0.570884	0.104906	0.0730955	0.0787549	0.158299	0.15185	0.67579
	1084	HpGP-NPL-008	hpAsia2	hpAsia2	Nepal	Eurasia	circle	0.00710484	0.0664984	0.0184775	0.721915	0.0714367	0.0501505	0.0644174	0.0849759	0.114568	0.793351

## Sheet: Figure 4a
Figure 4a
	Data available in https://github.com/HpGP/Code-and-Data

## Sheet: Figure 4b
Figure 4b
	Data available in https://github.com/HpGP/Code-and-Data

## Sheet: Supplementary Fig. 1
Supplementary Fig. 1
	Data available in https://github.com/HpGP/Code-and-Data

## Sheet: Supplementary Fig. 2
Supplementary Fig. 2
	ID	HpAfrica2	hspAfrica1SAfrica	hpNEAfrica	hspAfrica1WAfrica	hspAfrica1MiscAmerica	hspAfrica1NAmerica	HpAsia2	hpNorthAsia	hspEAsia	hspEurasia	hspUraI	hspSahul	hspIndigenous	hspNEurope	hspSWEurope	hspSWEuropeChile	hspSWEuropeLATAM
	MG2005-98	0.0059513	0.0687108	0.05913	0.0429082	0.0715381	0.0656308	0.0274497	0.0186858	0.0215617	0.0868478	0.0342027	0.00586959	0.0260086	0.0686086	0.124752	0.105049	0.167095
	HpGP-USA-004	0.00413042	0.0579757	0.0479311	0.0451398	0.0759438	0.0551413	0.026829	0.023518	0.0219448	0.0843124	0.035315	0.00690404	0.0452152	0.065662	0.12593	0.10081	0.177297
	HpGP-MEX-024	0.00520864	0.054896	0.0465932	0.0535811	0.0811854	0.0805794	0.0220784	0.0193898	0.0185949	0.0772913	0.0322224	0.00543195	0.0364194	0.0681702	0.12498	0.102938	0.170439
	HpGP-MEX-035	0.00469029	0.0413706	0.0516079	0.0356167	0.0746314	0.0435954	0.0273916	0.0247107	0.025902	0.075571	0.0332679	0.00728338	0.0581223	0.0662439	0.128267	0.128164	0.173563
	HpGP-MEX-002	0.0051829	0.0498156	0.053134	0.0498214	0.0750424	0.0642624	0.0285459	0.0207558	0.0223999	0.0764599	0.0361202	0.00650537	0.0445295	0.0623514	0.120315	0.121713	0.163044
	HpGP-IDN-009	0.00460164	0.0419788	0.0557666	0.0374684	0.0742295	0.0461085	0.0314585	0.0259142	0.0423036	0.0840681	0.0437755	0.00950488	0.0266124	0.0678196	0.155101	0.0913926	0.161896
	MM2004-20	0.00458373	0.0456402	0.0539848	0.0350445	0.0781827	0.0442185	0.0263002	0.0298227	0.0259254	0.085514	0.0343594	0.0076491	0.0644892	0.0706411	0.144651	0.095205	0.153788
	HpGP-MEX-012	0.00582295	0.0547651	0.0588126	0.0416422	0.0771862	0.0502566	0.0348331	0.0215166	0.020741	0.0992969	0.0413975	0.00617254	0.0314131	0.0805573	0.135154	0.0968313	0.143601
	HpGP-MEX-032	0.00503604	0.0788643	0.047751	0.0375158	0.101704	0.0442755	0.0238373	0.0150662	0.0159687	0.0604313	0.0259703	0.00453956	0.0254503	0.0529854	0.102694	0.126382	0.231528
	HpGP-MEX-001	0.00390542	0.0716549	0.0451677	0.043105	0.0937232	0.0478372	0.024192	0.0185982	0.0187505	0.0689918	0.0264099	0.00558462	0.0225552	0.0527732	0.11154	0.125423	0.219788
	HpGP-MEX-010	0.00463582	0.0686702	0.0449619	0.0385493	0.0883637	0.046678	0.0247293	0.0163631	0.016161	0.0667274	0.0270951	0.00522095	0.0249797	0.0521405	0.116212	0.130435	0.228076
	HpGP-MEX-004	0.00490885	0.0702583	0.0434437	0.043331	0.0957976	0.0451548	0.0223239	0.0209246	0.0192672	0.0629946	0.0281572	0.00597589	0.03838	0.045499	0.108789	0.136064	0.208731
	HpGP-MEX-003	0.00474688	0.0788787	0.0386735	0.0986091	0.104784	0.0773619	0.0191822	0.0160133	0.014031	0.0580229	0.0277092	0.00457885	0.0260136	0.0483947	0.103638	0.102616	0.176745
	HpGP-HON-027	0.00535427	0.0498176	0.0373088	0.02779	0.0612809	0.0374095	0.0174379	0.0135001	0.0117914	0.0569502	0.0265141	0.00542845	0.014836	0.0415904	0.0914949	0.0893186	0.412177
	HpGP-HON-002	0.00136837	0.032167	0.00699913	0.00530315	0.011603	0.00855296	0.00251575	0.00230624	0.00154559	0.00705413	0.00262486	0.000693169	0.00490915	0.0062769	0.00954043	0.0125824	0.883958
	HpGP-HON-001	0.000383019	0.0239271	0.00528299	0.0053243	0.0133318	0.00666599	0.00310506	0.00318941	0.00345891	0.00826022	0.0046333	0.000557527	0.00545484	0.0067626	0.0121927	0.0136021	0.883868
	HpGP-USA-002	0.00425113	0.0550733	0.0493569	0.0496552	0.0674502	0.0514968	0.0235377	0.0196254	0.0148189	0.0680917	0.031974	0.00650963	0.0162421	0.0550007	0.104866	0.0936644	0.288385
	HpGP-MEX-006	0.00424097	0.0678618	0.0478037	0.0504116	0.0893323	0.0468886	0.0225359	0.0200075	0.0194509	0.0707677	0.0291983	0.0062571	0.0309204	0.0582861	0.119548	0.103026	0.213463
	HpGP-CRI-002	0.0038444	0.120837	0.0338781	0.0388792	0.0745513	0.0432575	0.0195149	0.0119367	0.0100545	0.0556475	0.021567	0.0049543	0.0132619	0.0465779	0.074008	0.0629702	0.364259
	HpGP-CRI-003	0.00343105	0.0650522	0.0480686	0.0440937	0.0606464	0.0404454	0.0252015	0.0156457	0.0143876	0.0672869	0.0325358	0.00434282	0.0141598	0.0566078	0.0934249	0.0686942	0.345975
	HpGP-CRI-005	0.0035807	0.073132	0.0516788	0.0382256	0.0760095	0.0462536	0.0265515	0.0151155	0.016766	0.077303	0.030888	0.00703631	0.0196679	0.0587207	0.106767	0.0903314	0.261972
	HpGP-CRI-006	0.00540849	0.0694046	0.0625975	0.0400915	0.0839922	0.0522004	0.0302245	0.0186905	0.0185949	0.0991678	0.039837	0.00634824	0.0221794	0.0760852	0.138942	0.0945548	0.14168
	HpGP-CRI-008	0.00578272	0.140569	0.0543957	0.0406848	0.0921889	0.0474736	0.0265394	0.0165831	0.0137574	0.076659	0.0321271	0.00726615	0.0178449	0.0556568	0.124005	0.0782239	0.170242
	HpGP-CRI-001	0.00349241	0.0976991	0.0380877	0.0347925	0.0626414	0.0689966	0.018343	0.00962079	0.0102286	0.0468453	0.0198475	0.00376781	0.0102444	0.0344973	0.0782854	0.0557927	0.406817
	HpGP-GTM-007	0.00471744	0.0970899	0.0469993	0.030569	0.0744633	0.0391005	0.0352767	0.0330508	0.0231593	0.0843165	0.0490976	0.00878787	0.0347761	0.0760337	0.0986088	0.0754195	0.188534
	HpGP-HON-026	0.00341186	0.108061	0.0464905	0.0394594	0.0922187	0.040859	0.0261721	0.0232826	0.0238964	0.0632143	0.0319976	0.00644492	0.0390218	0.0605863	0.0957916	0.0825763	0.216515
	HpGP-GTM-004	0.00330695	0.120902	0.0386852	0.0649238	0.100704	0.043082	0.0206643	0.0204077	0.0181122	0.0537972	0.030021	0.00675404	0.0364049	0.0495839	0.102287	0.0703451	0.220019
	HpGP-HON-025	0.00542816	0.0684491	0.0575768	0.0419472	0.106762	0.0505532	0.0275479	0.0220199	0.0180978	0.0867713	0.0383364	0.00593895	0.0274182	0.0717072	0.128938	0.104596	0.137912
	HN-G266	0.00520721	0.0535728	0.0660966	0.0286698	0.141999	0.034738	0.0330119	0.0202257	0.0203367	0.0969686	0.0441994	0.00859888	0.0218122	0.0753018	0.121626	0.105816	0.121819
	HN-G257	0.00450388	0.0501726	0.063431	0.0281742	0.162996	0.0383707	0.0317596	0.0194114	0.018891	0.0984753	0.0453959	0.00804834	0.0195993	0.0733673	0.123205	0.104575	0.109624
	HN-G274	0.00458962	0.0677386	0.0618368	0.0258966	0.140259	0.0368551	0.0292447	0.0183584	0.0186338	0.0922754	0.0388077	0.00817157	0.0235364	0.0667556	0.121113	0.0944064	0.151521
	HpGP-HON-024	0.00453252	0.0507761	0.0718513	0.0319231	0.0835545	0.0408195	0.0405233	0.0190995	0.0184825	0.114334	0.0469851	0.00688609	0.022716	0.0819588	0.133995	0.110134	0.121429
	HN-G262	0.00360579	0.169687	0.0331153	0.0250438	0.0998954	0.0384061	0.0185378	0.013442	0.0113539	0.0475016	0.0214802	0.00402085	0.0214733	0.0400325	0.0718609	0.0584437	0.322099
	HpGP-HON-028	0.00394548	0.189555	0.0283942	0.0225822	0.0946127	0.0282589	0.0156924	0.0134994	0.0145458	0.0448522	0.0218639	0.00459456	0.0324438	0.0414814	0.0655281	0.0632516	0.314899
	HN-G260	0.00269472	0.160727	0.0323881	0.0251395	0.101696	0.0363962	0.0156634	0.014483	0.0140308	0.0507626	0.0230417	0.00438766	0.0268887	0.0377173	0.0856244	0.101247	0.267111
	HpGP-HON-011	0.00514773	0.143702	0.0405393	0.0323663	0.0846352	0.0480593	0.0207283	0.0178652	0.0166597	0.0623177	0.0337885	0.00486409	0.025247	0.0502012	0.106668	0.104066	0.203144
	HpGP-HON-005	0.00497987	0.120007	0.0340796	0.0342635	0.13243	0.0425749	0.0214881	0.0165806	0.015578	0.0564339	0.0255573	0.00587986	0.029422	0.0459616	0.106369	0.107163	0.201231
	HpGP-HON-009	0.00298124	0.196591	0.033262	0.0235743	0.128233	0.0329191	0.0165215	0.0151407	0.0154726	0.0513349	0.0219019	0.00472115	0.0299656	0.0409332	0.0831012	0.0942971	0.20905
	HpGP-COL-307	0.00553938	0.0425324	0.0474057	0.0353745	0.146527	0.0370573	0.0243176	0.0176097	0.0163297	0.0643487	0.0329138	0.00560386	0.0319123	0.0552059	0.120997	0.0936679	0.222657
	HpGP-COL-309	0.00571112	0.0613201	0.05336	0.0361201	0.0853681	0.0471294	0.0256873	0.0199985	0.0166409	0.0680807	0.0343801	0.00602616	0.031904	0.058174	0.15246	0.0894135	0.208226
	HpGP-COL-308	0.00403135	0.0555642	0.0461724	0.0441046	0.113857	0.06169	0.0239818	0.0183649	0.0156335	0.0665757	0.0275675	0.00621329	0.020125	0.0558474	0.106516	0.0948646	0.238891
	HpGP-SPA-405	0.00374662	0.0540604	0.0506908	0.0441624	0.090871	0.057183	0.0257289	0.0156363	0.0164809	0.0817165	0.0329526	0.00568372	0.0218784	0.059874	0.113344	0.0942519	0.231739
	HpGP-COL-301	0.00508814	0.0614367	0.0458648	0.0431985	0.0865531	0.0493037	0.0229584	0.016935	0.0132868	0.07372	0.0298018	0.00684118	0.0224024	0.0533797	0.117035	0.0976498	0.254545
	HpGP-COL-204	0.00364978	0.0481815	0.0461959	0.0596154	0.107867	0.0645106	0.027093	0.0191263	0.0211759	0.0714416	0.031494	0.00749212	0.0410832	0.0581866	0.081139	0.0824243	0.229324
	HpGP-CHI-212	0.00398848	0.0790729	0.0441282	0.0392491	0.081126	0.0565418	0.0216696	0.019008	0.0226347	0.0585675	0.0240075	0.00545246	0.039087	0.0446364	0.0798381	0.129119	0.251873
	HpGP-PER-114	0.00377851	0.040889	0.04612	0.0420902	0.0765276	0.0481375	0.0233719	0.0228641	0.0325344	0.0588303	0.0363137	0.00783061	0.0880676	0.0526465	0.0904003	0.0817506	0.247847
	HpGP-SPA-318	0.00487922	0.0489528	0.0486487	0.0552775	0.0930294	0.0545906	0.0247647	0.0153623	0.0110726	0.0672545	0.0270475	0.00717327	0.00853443	0.0531336	0.114149	0.127798	0.238332
	HpGP-DOM-003	0.0064117	0.0507266	0.0569879	0.0400323	0.0874347	0.0555761	0.0277697	0.0138455	0.0137575	0.0796971	0.0340962	0.0076164	0.0146788	0.0680963	0.120538	0.131949	0.190787
	HpGP-COL-110	0.00416518	0.0497768	0.0434175	0.0844015	0.0989179	0.0629557	0.0208491	0.0123176	0.0137753	0.06108	0.0289564	0.004704	0.0188287	0.0449059	0.0913242	0.118412	0.241212
	HpGP-USA-302	0.00560162	0.0872315	0.0478997	0.0447034	0.0781056	0.07772	0.0186109	0.0104832	0.0118942	0.0635086	0.0247211	0.00519524	0.0126305	0.0505133	0.0959514	0.155046	0.210184
	HpGP-BRA-008	0.00243484	0.0456935	0.0393706	0.0333794	0.0873304	0.03534	0.020359	0.00857757	0.00905994	0.0529747	0.0259944	0.00376514	0.0107289	0.0387074	0.112402	0.239468	0.234415
	HpGP-PER-102	0.00382488	0.0738622	0.039225	0.0471701	0.0889437	0.0782533	0.0178851	0.0169396	0.0160666	0.0519955	0.0234307	0.00451839	0.0499842	0.0430786	0.0744045	0.111052	0.259366
	HpGP-PER-113	0.00546106	0.0557655	0.0411825	0.0475939	0.0918159	0.0548667	0.0216806	0.0149183	0.0171868	0.0669925	0.0294196	0.00594523	0.034175	0.0538036	0.110892	0.153325	0.194976
	HpGP-MEX-041	0.00420858	0.0600975	0.0456531	0.0577477	0.0778271	0.0720025	0.023011	0.0126596	0.0157337	0.0661062	0.0291571	0.00651866	0.0162958	0.0498889	0.095321	0.105553	0.262218
	HpGP-SPA-804	0.00390115	0.0518381	0.0432769	0.0299398	0.0708304	0.0466772	0.0249008	0.0330542	0.0324062	0.0692197	0.0344975	0.0086427	0.0984336	0.053386	0.108187	0.117674	0.173135
	HpGP-SPA-207	0.00495051	0.0616861	0.0559788	0.0475136	0.0786664	0.0460202	0.0252785	0.0179435	0.0166942	0.0800917	0.0323197	0.00564795	0.0294155	0.0601505	0.0933414	0.118097	0.226204
	HpGP-USA-001	0.0048267	0.0626111	0.0604413	0.038345	0.0702485	0.0508932	0.0272835	0.0231943	0.0206606	0.0827956	0.0352789	0.00762142	0.0306814	0.0638955	0.127443	0.147131	0.146649
	HpGP-PER-117	0.00351892	0.052993	0.0439877	0.0397533	0.0739333	0.0426995	0.0236744	0.0191303	0.0203066	0.0710513	0.0352467	0.00547843	0.0374167	0.0545053	0.108278	0.134324	0.233703
	HpGP-COL-112	0.00497476	0.0688942	0.0486854	0.0293169	0.0650958	0.0475264	0.0249406	0.0138573	0.0125188	0.0634328	0.0303587	0.00482284	0.0227579	0.0581204	0.106687	0.126793	0.271217
	HpGP-COL-107	0.00406131	0.0646913	0.0552959	0.0470551	0.0820368	0.0470739	0.0288918	0.0200414	0.0188077	0.0721508	0.0352908	0.00776367	0.0360687	0.0683353	0.114065	0.10725	0.19112
	HpGP-SPA-312	0.00465954	0.0478345	0.0528014	0.0321687	0.0635214	0.0421504	0.0278084	0.0151131	0.0138776	0.0769828	0.0359552	0.00721563	0.0128242	0.0627996	0.131608	0.179567	0.193113
	HpGP-DOM-005	0.00385163	0.075356	0.0458117	0.0321391	0.0766879	0.0473802	0.0235215	0.012473	0.0124197	0.0743739	0.031329	0.00527267	0.00911094	0.0598112	0.134548	0.17519	0.180723
	HpGP-SWT-005	0.00424422	0.0448177	0.0583914	0.036973	0.0762746	0.050167	0.0258065	0.0219701	0.0203578	0.0798603	0.0386699	0.00632138	0.0418877	0.0645526	0.127329	0.095606	0.206771
	HpGP-COL-210	0.00678274	0.124911	0.046465	0.0386568	0.0695963	0.057017	0.0300601	0.0255881	0.0228495	0.0683428	0.0316524	0.0073182	0.0488987	0.0529894	0.10695	0.108305	0.153618
	HpGP-PER-021	0.00490014	0.0849669	0.0540594	0.0399698	0.0695476	0.0443191	0.0266533	0.0238043	0.0226838	0.0848388	0.0367352	0.00792722	0.0562529	0.0617513	0.119161	0.104393	0.158036
	HpGP-PER-115	0.00461275	0.0481413	0.05376	0.0465978	0.0763948	0.053246	0.0288875	0.0211894	0.0210905	0.0872184	0.0343124	0.00829941	0.0340222	0.0701185	0.135161	0.0977668	0.179181
	HpGP-HON-016	0.00459648	0.0737071	0.0471625	0.0372412	0.0762827	0.0515939	0.0263685	0.0251646	0.0192384	0.0858814	0.0376353	0.00709421	0.0365838	0.0780053	0.124325	0.101415	0.167705
	HpGP-SPA-309	0.00493343	0.0528117	0.0542889	0.0394351	0.0802951	0.0457662	0.0302486	0.0184041	0.0210167	0.0867198	0.0390614	0.00731441	0.0323082	0.0650551	0.120198	0.100951	0.201192
	HpGP-SPA-710	0.00450878	0.0403363	0.0529767	0.0300652	0.0573213	0.0394821	0.0270415	0.0141935	0.0112141	0.0805052	0.0342603	0.00568671	0.0102899	0.062434	0.111846	0.0935654	0.324273
	HpGP-POR-110	0.00404799	0.0659411	0.0492976	0.0309332	0.0809623	0.0506682	0.0207089	0.013739	0.0108317	0.0679745	0.025798	0.00564793	0.0132413	0.0565864	0.11539	0.0746293	0.313602
	HpGP-SPA-322	0.00516751	0.0451529	0.0635253	0.0359823	0.0665182	0.0486821	0.0312209	0.0160613	0.0155632	0.104048	0.0396883	0.00798927	0.0139916	0.0731039	0.134501	0.0896066	0.209197
	HpGP-PER-016	0.00364424	0.043922	0.0561081	0.0375578	0.0675839	0.0471072	0.0286682	0.0169237	0.0191194	0.0771265	0.033127	0.00695654	0.0234616	0.06083	0.125662	0.115712	0.23649
	HpGP-PER-124	0.00446663	0.0757045	0.0470583	0.0393409	0.0693884	0.0508663	0.0298596	0.0159026	0.0171603	0.0810122	0.0326649	0.00738031	0.0223372	0.0639909	0.117147	0.0978145	0.227905
	HpGP-SPA-313	0.00390305	0.0681291	0.0536912	0.0369092	0.0800447	0.0527201	0.0271038	0.0124184	0.0103788	0.0772356	0.0332192	0.00514098	0.0137655	0.0568077	0.11387	0.0884519	0.266211
	HpGP-MEX-027	0.00574176	0.100266	0.0499363	0.0481648	0.0752133	0.0627754	0.0254697	0.0209495	0.0212139	0.0720591	0.031566	0.00456461	0.0442026	0.056992	0.114553	0.116864	0.149468
	MM2012-26	0.00411189	0.059611	0.0649497	0.0417482	0.0829834	0.0633437	0.0307526	0.0206721	0.017991	0.0838581	0.0378509	0.00773985	0.0351577	0.0668502	0.128703	0.0952668	0.15841
	HpGP-SPA-018	0.00598495	0.0479476	0.0706398	0.0422108	0.0753139	0.049782	0.0354169	0.0195309	0.0147988	0.0978714	0.041674	0.00806469	0.018882	0.0851282	0.131542	0.105591	0.149621
	HpGP-MEX-023	0.00696326	0.0583666	0.0600458	0.060557	0.083478	0.0667102	0.027959	0.0196838	0.0197096	0.0901069	0.0354391	0.00704286	0.0315973	0.067738	0.120408	0.10027	0.143924
	HpGP-MEX-043	0.00455619	0.0490206	0.0497839	0.051185	0.0856194	0.0522739	0.027757	0.0281678	0.0274166	0.0799073	0.036768	0.00805764	0.0582455	0.0648392	0.114521	0.102473	0.159407
	HpGP-SPA-314	0.00502892	0.0515674	0.0607773	0.035312	0.0830252	0.0492331	0.0291895	0.0140829	0.0122209	0.0839702	0.0331907	0.00592862	0.00956143	0.0633837	0.129255	0.131421	0.202851
	HpGP-SPA-305	0.0055156	0.059601	0.0643273	0.0368153	0.073379	0.0454091	0.0285477	0.0173977	0.0149488	0.0934663	0.040986	0.0066794	0.0129135	0.0767257	0.133658	0.104111	0.185519
	MGms203	0.00418659	0.0488306	0.0570054	0.0599919	0.0789654	0.0596202	0.0313345	0.0236103	0.0197372	0.0791102	0.0366808	0.00788271	0.0401943	0.0716603	0.118398	0.119462	0.14333
	HpGP-USA-204	0.00517502	0.0631387	0.0524571	0.0660561	0.0971685	0.0643836	0.0299197	0.0232813	0.0218118	0.0839489	0.0408833	0.00669865	0.0285621	0.0653845	0.11535	0.0991359	0.136645
	HpGP-COL-302	0.00451209	0.0601664	0.0473338	0.0701307	0.0886207	0.0619034	0.0272385	0.0159325	0.0155807	0.0733581	0.0337363	0.00634874	0.0197488	0.0641203	0.119102	0.102623	0.189543
	HpGP-MEX-045	0.00591628	0.0631759	0.0538286	0.0774043	0.0878143	0.0730003	0.0248338	0.0173066	0.0174032	0.0724567	0.0347	0.00702392	0.0168688	0.0534093	0.122056	0.109219	0.163583
	HpGP-MEX-044	0.00442321	0.0829505	0.0535635	0.0692809	0.0942418	0.0698171	0.0228293	0.0167177	0.0141002	0.0750957	0.0309809	0.00625456	0.021375	0.0587819	0.123174	0.0883983	0.168016
	HpGP-MEX-040	0.0049482	0.05225	0.0638094	0.0521337	0.0839668	0.0596682	0.0291836	0.0208377	0.0204759	0.0864724	0.0369134	0.00808073	0.0335524	0.0613959	0.128227	0.107917	0.150168
	HpGP-USA-203	0.00538598	0.0827043	0.0543642	0.0766844	0.0798535	0.0918016	0.0229536	0.0234692	0.0203566	0.0628854	0.031609	0.00723276	0.0389023	0.0550112	0.101355	0.108313	0.137118
	MCms1055	0.00424411	0.0728191	0.0515786	0.0824211	0.085181	0.066584	0.0284319	0.016432	0.0136648	0.081047	0.0388654	0.00651206	0.0158685	0.061365	0.116647	0.0822756	0.176062
	HpGP-JAP-110	0.00411879	0.0527429	0.0545296	0.0584995	0.0780269	0.0943156	0.0281343	0.0211605	0.0511419	0.0714267	0.0361004	0.00856357	0.0194816	0.064221	0.128428	0.108232	0.120876
	HpGP-COL-105	0.00443598	0.043247	0.0653456	0.0638549	0.0807943	0.0494943	0.0277325	0.0144096	0.0148838	0.0875636	0.0370985	0.0069594	0.0202802	0.0643699	0.136918	0.098977	0.183635
	HpGP-COL-203	0.00536855	0.0437348	0.0617726	0.0501056	0.133321	0.0554083	0.0301667	0.0152966	0.0138015	0.0923567	0.0360377	0.00624579	0.0144661	0.0683905	0.125143	0.130762	0.117622
	HpGP-COL-106	0.00705968	0.040129	0.0709743	0.0396271	0.0732115	0.0466367	0.035073	0.0186859	0.0153848	0.100517	0.0390881	0.00599543	0.0130953	0.0797002	0.139142	0.12765	0.14803
	HpGP-COL-201	0.00474603	0.0348414	0.0590644	0.0379353	0.0623844	0.0510616	0.0230191	0.0146729	0.0118576	0.0775298	0.0325294	0.00507404	0.0116664	0.0588088	0.114733	0.292432	0.107643
	HpGP-COL-202	0.00485894	0.0355988	0.0581803	0.0373357	0.0624926	0.0498965	0.0227381	0.0152329	0.0123187	0.0766686	0.0328713	0.00535841	0.0119483	0.0587664	0.118427	0.288399	0.108909
	HpGP-PER-103	0.0031979	0.0242333	0.0287932	0.043438	0.0559161	0.0315712	0.0160944	0.0138873	0.0139668	0.043565	0.0220688	0.00385713	0.0291297	0.032087	0.0560985	0.0952487	0.486847
	HpGP-COL-005	0.00503594	0.0361346	0.0684134	0.0565043	0.0836996	0.044692	0.0303265	0.025617	0.0218391	0.0880575	0.0413016	0.00689034	0.0368837	0.0624503	0.133931	0.136239	0.121985
	HpGP-PER-108	0.00404322	0.0533833	0.0318797	0.0359666	0.0644354	0.0453557	0.0187893	0.0229728	0.0224402	0.0384285	0.0242693	0.00474511	0.0661553	0.0363704	0.0635837	0.0536458	0.413536
	HpGP-PER-017	0.00263963	0.0602698	0.0284338	0.0253613	0.078366	0.0484664	0.0151417	0.00926367	0.00933923	0.0404476	0.0195837	0.00309171	0.0121985	0.0287993	0.0825254	0.0532809	0.482791
	HpGP-MEX-046	0.00320724	0.0696299	0.0279698	0.0479998	0.0628486	0.0790986	0.0170027	0.0174883	0.0248163	0.0382212	0.0186194	0.00506318	0.0400689	0.0313162	0.0564782	0.0462347	0.413937
	HpGP-COL-211	0.00287031	0.0497594	0.0311225	0.0321653	0.0768965	0.0485329	0.0134412	0.0140607	0.0117896	0.0437371	0.0166778	0.00417246	0.0240177	0.0329686	0.0657486	0.052048	0.479991
	HpGP-PER-119	0.00472179	0.0572648	0.0471802	0.0319415	0.0697341	0.044721	0.0223431	0.0281603	0.0249284	0.0695209	0.0354767	0.00682371	0.0867726	0.0511271	0.111338	0.0947961	0.213149
	HpGP-PER-018	0.00398588	0.0537923	0.0472733	0.064327	0.105214	0.070458	0.0247642	0.0178333	0.0185192	0.0742863	0.0317256	0.00654763	0.0468713	0.0533149	0.110865	0.101883	0.168339
	HpGP-PER-104	0.00436459	0.0508253	0.049848	0.0411438	0.0880404	0.0488598	0.0252263	0.0271961	0.028719	0.0633142	0.0380532	0.00733042	0.0722399	0.0639497	0.0945556	0.0926496	0.203684
	HpGP-PER-014	0.00492729	0.0564291	0.0465481	0.0443397	0.0858781	0.0494495	0.0236288	0.0194493	0.0165644	0.0692024	0.0330292	0.00669958	0.0319697	0.0561982	0.11462	0.0979573	0.243109
	HpGP-PER-106	0.00460532	0.046018	0.0447944	0.0421256	0.0930307	0.043343	0.0219848	0.0200957	0.0194922	0.0740898	0.031542	0.00608055	0.0434538	0.0564643	0.10543	0.0887133	0.258736
	HpGP-PER-136	0.00510116	0.0431004	0.0524828	0.0387265	0.0860683	0.0460029	0.021684	0.0264791	0.0233407	0.0723175	0.0322009	0.00663224	0.0598297	0.0535183	0.105744	0.0989666	0.227805
	HpGP-PER-110	0.00408307	0.0413944	0.0520972	0.0427117	0.109672	0.0588258	0.0236884	0.0189257	0.0181612	0.0809313	0.035409	0.0065281	0.039003	0.0580208	0.117157	0.0926158	0.200776
	HpGP-PER-107	0.00361998	0.050772	0.0444167	0.031737	0.0809188	0.0398617	0.0201453	0.0185345	0.0177955	0.0677873	0.0284905	0.00625141	0.0457104	0.0504645	0.097016	0.10499	0.291488
	HpGP-PER-109	0.00482315	0.0536473	0.0483109	0.0382894	0.0812419	0.0472488	0.0270155	0.0196386	0.020272	0.0756323	0.032303	0.00692402	0.0470791	0.0607371	0.125324	0.121126	0.190386
	HpGP-PER-105	0.0031537	0.0442691	0.0423312	0.0252735	0.0936031	0.0364038	0.025008	0.0383556	0.0399209	0.0608069	0.0345947	0.00839422	0.151812	0.0488057	0.100939	0.100314	0.146014
	HpGP-COL-008	0.00573881	0.0437804	0.0415536	0.0465905	0.104236	0.0462722	0.0165896	0.0155225	0.0152686	0.0564718	0.0277226	0.00696212	0.0277587	0.0500044	0.0884151	0.0892696	0.317843
	HpGP-COL-121	0.00452442	0.0307697	0.031931	0.0265806	0.0677869	0.0351776	0.0159099	0.012183	0.0125585	0.0567271	0.0231864	0.00536396	0.0251921	0.0380568	0.0727005	0.064428	0.476924
	22352	0.00324531	0.0513942	0.042604	0.0416133	0.0776081	0.0617752	0.0196334	0.0159573	0.0151932	0.0592835	0.0283235	0.00504172	0.0295125	0.0471775	0.083656	0.0857651	0.332216
	22402	0.00355109	0.0406213	0.0368522	0.0343469	0.068244	0.0433655	0.020532	0.0205603	0.0167829	0.0532386	0.0296275	0.00562876	0.0387746	0.0481804	0.0866965	0.0845366	0.368461
	HpGP-PER-130	0.00232552	0.0341674	0.0332596	0.0309914	0.06781	0.0346506	0.0187005	0.0145576	0.0160893	0.0505675	0.0226011	0.0049216	0.0422017	0.0386248	0.0712177	0.0783005	0.439013
	HpGP-PER-101	0.00310347	0.0297916	0.0310203	0.0258101	0.0553452	0.0286529	0.0193385	0.0277818	0.0290187	0.0453746	0.0245632	0.00631215	0.0890834	0.0421094	0.0619516	0.0685686	0.412174
	22093	0.00210181	0.0295025	0.0233103	0.0250846	0.0832299	0.0320206	0.0139575	0.0100129	0.0126493	0.0374443	0.0152318	0.00265173	0.0150729	0.0261683	0.0483988	0.0813142	0.541848
	HpGP-COL-114	0.00197264	0.0303063	0.033645	0.026156	0.110801	0.0344622	0.01627	0.0105484	0.0104827	0.0456639	0.0176396	0.00409457	0.0168083	0.0361127	0.0767587	0.125117	0.40316
	22087	0.00363155	0.0364525	0.0347517	0.0279708	0.0902603	0.0358419	0.0187073	0.0122208	0.0109282	0.0540153	0.0208125	0.00388662	0.0163106	0.0388278	0.0803337	0.120222	0.394826
	HpGP-COL-104	0.00328185	0.0452773	0.0360685	0.0296366	0.128626	0.0390517	0.018497	0.0152278	0.0143368	0.0495071	0.024305	0.00515274	0.0218514	0.043517	0.0902081	0.182632	0.252822
	HpGP-COL-122	0.00461116	0.039505	0.0386199	0.0397296	0.104744	0.0466441	0.0202679	0.0139137	0.0135575	0.053181	0.0272362	0.00555257	0.0285677	0.0471044	0.0841596	0.0941699	0.338436
	22360	0.00481422	0.0423759	0.0469137	0.0340558	0.101049	0.0425584	0.0190216	0.0180275	0.015446	0.0636397	0.0319996	0.00495815	0.019605	0.0576149	0.0904654	0.0892416	0.318213
	HpGP-COL-118	0.00465154	0.0413422	0.041836	0.0354398	0.0789786	0.0441642	0.0242257	0.0168131	0.0168203	0.0673216	0.0265975	0.00641247	0.0244395	0.0478377	0.0953901	0.0925109	0.335219
	HpGP-COL-113	0.00408853	0.0430672	0.0392951	0.0335634	0.112558	0.0501475	0.0185438	0.0126035	0.0136549	0.0491416	0.023378	0.00442292	0.01682	0.0429539	0.0765624	0.115819	0.34338
	HpGP-COL-119	0.00466615	0.0449365	0.0473006	0.0387417	0.117337	0.0556045	0.0222455	0.016995	0.0168075	0.0692108	0.0284482	0.00562263	0.02325	0.0535625	0.0968723	0.0935287	0.26487
	HpGP-COL-103	0.00350959	0.0466891	0.0368949	0.0373533	0.115611	0.0454595	0.0208629	0.0142376	0.0146355	0.0569775	0.0202913	0.0048496	0.024417	0.0449282	0.0750058	0.100324	0.337953
	HpGP-COL-120	0.00437575	0.0431747	0.0454953	0.0420171	0.0880928	0.051906	0.0238297	0.0189423	0.0170674	0.0713696	0.029614	0.00718321	0.0343182	0.0542156	0.089312	0.101288	0.277798
	HpGP-COL-303	0.00276056	0.0614709	0.0369845	0.02983	0.0918745	0.0415726	0.0190946	0.0172388	0.01645	0.0468844	0.0254894	0.00616761	0.034495	0.0435292	0.0799739	0.0897309	0.356453
	HpGP-SPA-413	0.00473963	0.0373393	0.0628345	0.0359611	0.0580416	0.041512	0.0301495	0.0145436	0.012008	0.0927584	0.0358687	0.00737561	0.0115363	0.0782644	0.237339	0.122443	0.117285
	HpGP-POR-105	0.00546393	0.0401097	0.0779889	0.0293823	0.0659385	0.0414723	0.0334802	0.0163682	0.0142541	0.100459	0.0402475	0.00677846	0.0143574	0.0776954	0.17036	0.136703	0.128941
	HpGP-SPA-401	0.00516549	0.0390497	0.074514	0.032966	0.0622603	0.0409851	0.0366942	0.0202786	0.0157808	0.106312	0.0424833	0.00648533	0.0166428	0.0793053	0.200101	0.109259	0.111716
	HpGP-SPA-010	0.00469595	0.0358436	0.073513	0.035482	0.053016	0.0442838	0.0352475	0.0191034	0.015902	0.110067	0.0411653	0.00696346	0.0150382	0.0769314	0.205889	0.116783	0.110075
	HpGP-SPA-316	0.0059071	0.0391661	0.0718031	0.0361119	0.0577315	0.0424585	0.0350259	0.021447	0.015776	0.110788	0.0402535	0.00642019	0.0142875	0.0859398	0.180443	0.125964	0.110477
	HpGP-SPA-006	0.00640324	0.0415209	0.0708073	0.0421617	0.0607849	0.0451412	0.0348778	0.0164117	0.0155538	0.107925	0.0379991	0.00818856	0.0131573	0.085449	0.187884	0.112068	0.113667
	HpGP-SPA-406	0.00561304	0.0357408	0.0704289	0.0340583	0.0579196	0.0460182	0.034983	0.0199111	0.0146457	0.106366	0.043569	0.00639641	0.0165991	0.0850256	0.19975	0.113477	0.109498
	HpGP-SPA-102	0.00439053	0.0386291	0.0739487	0.0328492	0.0568371	0.0393079	0.0323959	0.0192642	0.0144013	0.103646	0.044239	0.00663523	0.0148784	0.0756405	0.224196	0.115682	0.103059
	HpGP-SPA-111	0.00640754	0.0380044	0.0744592	0.0361552	0.0617244	0.0418063	0.0361146	0.020811	0.0136277	0.121963	0.0439577	0.00688728	0.0137155	0.0951912	0.171411	0.110681	0.107083
	HpGP-SPA-323	0.00492694	0.053345	0.0659048	0.0472044	0.0733065	0.0510204	0.0314656	0.0177218	0.0150927	0.0922823	0.0425308	0.00778386	0.0147515	0.0809966	0.150151	0.111815	0.139701
	HpGP-SPA-001	0.00537307	0.0363016	0.0695079	0.038357	0.059725	0.0422242	0.0343794	0.0198464	0.0141591	0.102393	0.040729	0.00725157	0.0129223	0.0887483	0.14819	0.152116	0.127775
	HpGP-ARG-005	0.00525264	0.0431757	0.0690293	0.0459032	0.0647605	0.0490954	0.0372489	0.0173527	0.0194418	0.109316	0.046571	0.00772345	0.0154647	0.0800337	0.171149	0.110297	0.108184
	HpGP-SPA-705	0.00506164	0.038497	0.0735206	0.0362954	0.0670995	0.0420008	0.0356851	0.0164919	0.0151595	0.122071	0.0465737	0.00707808	0.0140412	0.0952809	0.162728	0.104974	0.117442
	HpGP-SPA-007	0.00497017	0.0467413	0.0706002	0.040464	0.0672768	0.0525977	0.036023	0.0205941	0.0179234	0.109707	0.0488552	0.00730526	0.0147416	0.0829466	0.141184	0.113892	0.124178
	HpGP-SPA-012	0.00667276	0.0399579	0.0734479	0.0392715	0.0618141	0.0476329	0.0359809	0.0167374	0.0138677	0.117356	0.0470961	0.00902141	0.013808	0.0859943	0.161171	0.112566	0.117604
	HpGP-SPA-108	0.00592725	0.0416621	0.0720613	0.0379343	0.0645334	0.0483711	0.0374571	0.0206628	0.0193255	0.109835	0.0477834	0.00652142	0.0159678	0.094147	0.144454	0.106849	0.126507
	HpGP-POR-007	0.00466014	0.0444219	0.0781271	0.0403577	0.0661013	0.0489363	0.0324811	0.0202237	0.0155884	0.109732	0.0437158	0.00587574	0.0166909	0.0848335	0.165453	0.108075	0.114725
	HpGP-SPA-002	0.00482605	0.0411141	0.0753506	0.0387009	0.0662693	0.0471881	0.0336248	0.0181516	0.018338	0.117949	0.0394957	0.00656799	0.0151225	0.092971	0.153617	0.122975	0.107739
	HpGP-SPA-304	0.00639296	0.0416935	0.067587	0.0402716	0.0653212	0.0484332	0.0345226	0.0192277	0.0151913	0.112393	0.045394	0.00751753	0.0116176	0.0840766	0.147633	0.132229	0.120498
	HpGP-SPA-802	0.00565504	0.0417878	0.0710552	0.0375393	0.0701603	0.0490241	0.0368748	0.0200377	0.0146408	0.104653	0.0444392	0.0080242	0.0135062	0.0862373	0.166863	0.109863	0.119639
	HpGP-SPA-510	0.0051343	0.0426341	0.0674856	0.0363005	0.0675211	0.0489652	0.0324344	0.0199506	0.0152532	0.113388	0.0473511	0.00672839	0.0161116	0.084635	0.148559	0.122426	0.125122
	HpGP-SPA-110	0.00605141	0.0398156	0.0752578	0.0376246	0.0602091	0.0459267	0.0372045	0.0223883	0.0171243	0.120234	0.0476367	0.00836616	0.014552	0.0940658	0.143839	0.114813	0.114891
	HpGP-SPA-306	0.00463835	0.037398	0.0767154	0.0366315	0.0625749	0.0450695	0.0337979	0.0189868	0.0153167	0.117509	0.0437938	0.00683734	0.0138086	0.0855254	0.15225	0.130381	0.118766
	HpGP-SPA-502	0.00459787	0.0471768	0.0699578	0.0433269	0.0643361	0.0478747	0.0354261	0.0207576	0.0140913	0.108556	0.0472085	0.0087018	0.0176876	0.0850709	0.162078	0.106438	0.116715
	HpGP-ARG-004	0.00668456	0.0427956	0.0763756	0.0418633	0.066722	0.0463417	0.0345285	0.0228381	0.0152585	0.105435	0.0466147	0.00749283	0.0143694	0.087009	0.160694	0.110184	0.114793
	HpGP-FRA-010	0.00668905	0.0420643	0.0722575	0.0418853	0.0662754	0.0469277	0.0370603	0.0200869	0.0176239	0.106157	0.0480657	0.00719069	0.0135083	0.0800743	0.164039	0.110915	0.11918
	ES-13	0.00496614	0.0404444	0.075129	0.0369072	0.0650747	0.046305	0.0325271	0.019022	0.0180675	0.105628	0.0431997	0.00683855	0.0134541	0.0851462	0.162555	0.12127	0.123465
	HpGP-ARG-003	0.00538411	0.0407252	0.0758876	0.0442117	0.0647172	0.0502923	0.0372263	0.018213	0.0154403	0.115123	0.0435312	0.00842765	0.0163264	0.0866655	0.162688	0.105845	0.109295
	HpGP-SPA-503	0.005482	0.0438507	0.0741843	0.0413027	0.0667192	0.0498295	0.0361896	0.0181294	0.0134715	0.108907	0.0471019	0.00659471	0.0144103	0.0820977	0.167213	0.107354	0.117162
	HpGP-ARG-001	0.00544775	0.0373337	0.0708622	0.0382761	0.0604037	0.0469039	0.0382241	0.0218366	0.0181766	0.120033	0.0456395	0.00986994	0.0178774	0.098632	0.15398	0.0992863	0.117217
	HpGP-SPA-805	0.00566269	0.0427959	0.073237	0.0374892	0.0648249	0.0469292	0.0375359	0.0188677	0.0149255	0.111428	0.0450091	0.00861117	0.0162525	0.083869	0.165777	0.106851	0.119934
	HpGP-SPA-703	0.00689122	0.0363209	0.0751858	0.0318957	0.0621855	0.0420458	0.0401773	0.0207933	0.0160919	0.125941	0.0480477	0.00769132	0.0134259	0.089248	0.145403	0.131764	0.106892
	HpGP-SPA-107	0.00603444	0.03614	0.0695258	0.0344646	0.0628269	0.0394402	0.0331207	0.0177702	0.0149689	0.113405	0.0440237	0.00673203	0.0128949	0.0859778	0.154037	0.134163	0.134474
	HpGP-SPA-501	0.00650832	0.0405117	0.0784485	0.0368276	0.0625826	0.048878	0.0333896	0.0186591	0.0169148	0.122786	0.0493714	0.00877476	0.0128598	0.0888669	0.151934	0.11079	0.111896
	ES-15	0.00629808	0.0416263	0.0802859	0.04296	0.063428	0.0476715	0.0316236	0.0211352	0.0162186	0.112732	0.0473503	0.00685407	0.0144323	0.090775	0.149598	0.111094	0.115917
	HpGP-SPA-308	0.00617054	0.0448691	0.0807322	0.0328578	0.0607321	0.0429704	0.0357368	0.0270525	0.0174672	0.118347	0.0554258	0.00989735	0.0160339	0.0971073	0.145349	0.0956496	0.113601
	HpGP-SPA-315	0.00568984	0.0439893	0.0732219	0.0413406	0.0635498	0.0509657	0.040093	0.0225704	0.0186457	0.11943	0.0481339	0.00877115	0.0152258	0.0924837	0.137593	0.102272	0.116024
	HpGP-GER-018	0.00571874	0.0351327	0.0778656	0.0293141	0.0507989	0.0360563	0.0390019	0.0220861	0.0190296	0.13637	0.0559103	0.00845937	0.0164324	0.106285	0.145182	0.11376	0.102597
	HpGP-DOM-001	0.00531004	0.0405133	0.0750083	0.046878	0.0743183	0.0533052	0.0357949	0.0175502	0.0165637	0.116206	0.0467377	0.00727477	0.0125995	0.0785021	0.145962	0.107733	0.119743
	HpGP-SPA-505	0.00497901	0.0482239	0.0732698	0.045762	0.0602367	0.0525974	0.0385262	0.0200285	0.015716	0.109829	0.0468446	0.00746199	0.0138714	0.0895332	0.165574	0.0982922	0.109254
	HpGP-SPA-303	0.00635857	0.0440188	0.0785057	0.0345071	0.0599218	0.0462928	0.038857	0.0214961	0.0178281	0.118094	0.0498541	0.00967166	0.0149234	0.0983319	0.145188	0.105741	0.11041
	HpGP-SPA-610	0.00577495	0.0427951	0.0745549	0.0343303	0.0642667	0.0426888	0.0323214	0.0183792	0.0150906	0.111431	0.0462209	0.00676259	0.0140296	0.0896834	0.14688	0.125067	0.129723
	HpGP-POR-102	0.0055891	0.0403262	0.0730859	0.0335226	0.0623273	0.0402397	0.0391104	0.0196778	0.014699	0.111963	0.0453532	0.0088096	0.0122137	0.0828874	0.169179	0.124748	0.116268
	HpGP-USA-005	0.00503369	0.0325122	0.0761257	0.0345153	0.0537169	0.0413344	0.0351466	0.022738	0.0212512	0.106553	0.0468776	0.00804893	0.0332766	0.0810577	0.133584	0.158302	0.109927
	HpGP-GER-003	0.00562762	0.0303357	0.0855295	0.0221975	0.0506243	0.0332654	0.045023	0.0256256	0.0184264	0.139202	0.0606006	0.00898346	0.0164384	0.112954	0.134685	0.113972	0.0965094
	ES-7	0.00522456	0.0430043	0.0802552	0.0319247	0.0649648	0.048079	0.0376276	0.0213157	0.0171024	0.118307	0.0479144	0.0076223	0.0151844	0.0908579	0.150831	0.112	0.107785
	HpGP-SPA-324	0.00510157	0.0366521	0.0767928	0.0346949	0.0637033	0.0450638	0.0393615	0.0199027	0.0174663	0.119563	0.0462853	0.00652418	0.0135553	0.0865673	0.143436	0.13151	0.113819
	HpGP-FRA-005	0.00502835	0.0402693	0.0699704	0.031378	0.0557937	0.0395155	0.0341899	0.0159027	0.015251	0.110335	0.0363413	0.0071971	0.0139509	0.0821193	0.156493	0.167495	0.118769
	HpGP-SPA-707	0.00641873	0.0378063	0.0782267	0.0284613	0.0587128	0.0424853	0.043388	0.021181	0.0170605	0.117995	0.0452614	0.00946542	0.0120505	0.0943749	0.151852	0.109376	0.125884
	HpGP-SPA-203	0.00631895	0.0387172	0.0740309	0.0310159	0.06188	0.0408306	0.0297189	0.0181426	0.0167718	0.109514	0.0451614	0.00576176	0.0130293	0.0777543	0.142453	0.183221	0.105677
	HpGP-MEX-007	0.00416639	0.0392438	0.0719145	0.0443423	0.061916	0.0508663	0.035301	0.0256618	0.0204708	0.10927	0.0426875	0.00807332	0.0345223	0.0838687	0.136075	0.113924	0.117696
	HpGP-SPA-310	0.00563655	0.0395634	0.0793476	0.0338264	0.0579632	0.0449244	0.0378305	0.018312	0.0149608	0.117212	0.0496225	0.00825313	0.0142846	0.0924804	0.144569	0.132756	0.108458
	HpGP-SPA-204	0.00554403	0.0376559	0.0819507	0.0325592	0.0609662	0.0460504	0.0383837	0.0207167	0.0179617	0.125652	0.0495979	0.00812926	0.0134461	0.087638	0.149861	0.116409	0.107478
	HpGP-SPA-506	0.00697349	0.0418801	0.0858878	0.0280308	0.0653993	0.0402255	0.0369001	0.0174576	0.013672	0.11333	0.0435335	0.00805594	0.0161851	0.084139	0.155574	0.120138	0.122618
	HpGP-SPA-103	0.00469285	0.0337123	0.0828698	0.0353773	0.0605039	0.0427502	0.0381016	0.0189356	0.0168391	0.118382	0.0455089	0.00734624	0.0140305	0.0942639	0.145819	0.126157	0.114709
	HpGP-SPA-009	0.00609286	0.0364127	0.0815265	0.0312998	0.0570963	0.0424372	0.04003	0.0190671	0.0155587	0.120056	0.0467604	0.00674297	0.0149106	0.0920625	0.164352	0.115019	0.110575
	HpGP-SPA-604	0.00656432	0.0415087	0.0760648	0.0319918	0.0535714	0.041357	0.0388904	0.0190965	0.0143509	0.110663	0.0436339	0.00613677	0.0140757	0.0846454	0.136849	0.163727	0.116873
	ES-11	0.00509553	0.0410332	0.0794043	0.0369844	0.0603994	0.0481883	0.0368953	0.0218872	0.0178183	0.116927	0.0487606	0.00770148	0.0128153	0.0812429	0.155743	0.118244	0.11086
	HpGP-SPA-704	0.00656157	0.0380186	0.0774708	0.0357248	0.0608809	0.0479635	0.0390594	0.0188798	0.0156036	0.121172	0.0486765	0.00892392	0.0152486	0.0933318	0.14341	0.110029	0.119045
	HpGP-SPA-302	0.00524091	0.0369739	0.0808197	0.036593	0.0610319	0.0465698	0.0368117	0.0212863	0.0162239	0.120682	0.0447663	0.00666706	0.0163287	0.101556	0.147493	0.109931	0.111025
	ES-10	0.00546547	0.0367592	0.084622	0.0314836	0.0579255	0.0387323	0.0352518	0.0188942	0.0158451	0.115955	0.0399507	0.00842443	0.0135285	0.0895777	0.149	0.145049	0.113536
	HpGP-SPA-702	0.00649189	0.039415	0.0764941	0.0333661	0.0577043	0.0452182	0.0364419	0.0196769	0.0180315	0.113108	0.0492258	0.00678237	0.0125631	0.0904096	0.150939	0.14027	0.103863
	HpGP-SPA-205	0.00519488	0.0429342	0.0798072	0.03282	0.0639039	0.0429524	0.0355433	0.0197405	0.0164446	0.12377	0.0430431	0.00770476	0.0132364	0.0902203	0.154538	0.11748	0.110666
	HpGP-SWT-003	0.00627563	0.0419251	0.0763169	0.0329358	0.0575017	0.0482691	0.0337336	0.0166333	0.014117	0.127661	0.0455932	0.00715236	0.0164567	0.0854954	0.151846	0.113566	0.124521
	HpGP-SPA-508	0.0054917	0.0420911	0.0805031	0.0344852	0.0608736	0.0471096	0.0380304	0.0189799	0.0136321	0.119768	0.0437645	0.00709933	0.013615	0.0874578	0.146854	0.115584	0.124661
	HpGP-SPA-210	0.00617941	0.040151	0.0782068	0.0308784	0.0629287	0.0392248	0.0368438	0.0192629	0.0157503	0.115784	0.0439899	0.00650532	0.012406	0.089036	0.149228	0.133514	0.12011
	HpGP-SPA-701	0.00582733	0.0424447	0.0895775	0.0326388	0.0576971	0.0417802	0.0373447	0.0194445	0.0151275	0.118305	0.0501115	0.00719216	0.0150173	0.0891937	0.142577	0.125624	0.110097
	HpGP-SPA-307	0.0065624	0.0354151	0.0810325	0.0370581	0.0503126	0.0452074	0.0395156	0.0216162	0.0152937	0.127355	0.0456022	0.00770006	0.0153437	0.0903714	0.147458	0.109854	0.124302
	HpGP-POR-111	0.00389724	0.0307774	0.0485359	0.0251152	0.0462937	0.0346337	0.0223146	0.0102268	0.0113077	0.0630541	0.0309922	0.00582473	0.00970376	0.0539863	0.457322	0.0681867	0.0778283
	HpGP-POR-101	0.00487636	0.0346723	0.0533155	0.0293172	0.0503264	0.0364439	0.0255141	0.013915	0.0123497	0.0804151	0.0337061	0.00619167	0.0113667	0.0630972	0.37355	0.0864899	0.0844531
	HpGP-POR-106	0.00451111	0.0337415	0.0543648	0.0296405	0.0471454	0.0357637	0.0270776	0.0138628	0.0123319	0.0827292	0.0309134	0.00623532	0.00960364	0.0657797	0.380341	0.0827512	0.0832073
	HpGP-POR-103	0.00551228	0.0399921	0.0768153	0.0410641	0.0633062	0.0517484	0.0343861	0.0151464	0.0147467	0.114894	0.042759	0.00698591	0.0149919	0.0916176	0.159263	0.113604	0.113167
	HpGP-POR-113	0.00387813	0.0509844	0.0543774	0.044526	0.0678032	0.0530348	0.028688	0.0151375	0.0128521	0.0834842	0.0331228	0.00676275	0.0148035	0.0634237	0.156973	0.197786	0.112362
	HpGP-POR-112	0.00526762	0.0493502	0.0643323	0.0387397	0.0688934	0.0497843	0.0320864	0.0155862	0.0128018	0.0925513	0.0396485	0.00526443	0.0126136	0.0732728	0.191577	0.115396	0.132834
	HpGP-BRA-003	0.00447456	0.0459515	0.0645606	0.0400049	0.0704737	0.0466978	0.0334075	0.0171244	0.0163685	0.0935829	0.0386705	0.00533627	0.0124704	0.0809985	0.220129	0.106969	0.10278
	HpGP-SWT-015	0.0074872	0.0371626	0.0780383	0.0338223	0.0701535	0.0440305	0.0319612	0.0176502	0.0144593	0.103948	0.0454791	0.00645806	0.0161391	0.0851353	0.165745	0.122475	0.119855
	HpGP-BRA-009	0.00734232	0.0518153	0.0741029	0.0446842	0.0734194	0.0768264	0.0318201	0.0163791	0.0145595	0.0990921	0.0422571	0.00619418	0.0127179	0.0831446	0.152787	0.0971528	0.115705
	HpGP-POR-107	0.00600839	0.0455566	0.0737396	0.0381951	0.0632798	0.0476199	0.034591	0.020548	0.0136994	0.108197	0.0447228	0.00775184	0.0158536	0.0824268	0.168241	0.118443	0.111126
	HpGP-COL-002	0.00474204	0.0446386	0.0784628	0.0388005	0.0613073	0.0447079	0.0350916	0.0180429	0.0149345	0.114849	0.0438484	0.00772039	0.0128979	0.0880818	0.16935	0.111965	0.110559
	HpGP-BRA-006	0.00483199	0.0636936	0.0693954	0.0455438	0.070479	0.0643365	0.0310546	0.0167968	0.0150699	0.105759	0.0414354	0.00680519	0.011759	0.0809823	0.158682	0.102711	0.110665
	HpGP-POR-009	0.00473839	0.0394457	0.07334	0.0330699	0.0665858	0.0430584	0.030832	0.0169465	0.0128824	0.121657	0.041404	0.00718774	0.0113066	0.0857708	0.187015	0.10297	0.12179
	HpGP-POR-010	0.00669883	0.0382413	0.078983	0.0293956	0.0657187	0.0467679	0.037079	0.0194257	0.0143369	0.10745	0.0445109	0.00768872	0.0144907	0.0917926	0.151793	0.110949	0.134679
	HpGP-SWT-012	0.0054157	0.0434691	0.0676964	0.0368932	0.0613869	0.0457309	0.0377783	0.0173908	0.015648	0.108548	0.0406255	0.00618477	0.0136121	0.083174	0.167875	0.132196	0.116376
	HpGP-POR-109	0.00499907	0.040376	0.0822471	0.0392686	0.0689617	0.0461867	0.0334519	0.0198941	0.0149144	0.111792	0.0418307	0.00798175	0.0141677	0.0885274	0.15684	0.107501	0.12106
	HpGP-IDN-006	0.00490802	0.0410741	0.0778544	0.0364643	0.0683182	0.0438359	0.0323905	0.0185077	0.0175234	0.0999591	0.0419882	0.00780135	0.0133272	0.0806768	0.167902	0.118754	0.128715
	HpGP-POR-018	0.00618026	0.0406856	0.0761676	0.0357476	0.0616002	0.042268	0.0309931	0.0216757	0.0147982	0.111462	0.0474125	0.00730256	0.0129175	0.0855338	0.1642	0.118041	0.123015
	HpGP-POR-003	0.00404851	0.0367072	0.0724154	0.0311283	0.061361	0.0435426	0.0358809	0.019362	0.0147429	0.10723	0.0444279	0.00714686	0.020831	0.0844522	0.177831	0.119047	0.119845
	HpGP-POR-108	0.00578202	0.0484973	0.0652192	0.0399046	0.0721926	0.0550218	0.0346485	0.0180214	0.0155593	0.103504	0.0415175	0.00702283	0.0136834	0.0781845	0.150194	0.112107	0.13894
	HpGP-POR-008	0.00527405	0.036561	0.0719427	0.0303604	0.0641233	0.0487412	0.0339138	0.0176906	0.0171525	0.114871	0.0417025	0.00731215	0.0125826	0.0842657	0.179831	0.112224	0.121451
	HpGP-POR-011	0.00549298	0.0402046	0.0697718	0.0370024	0.062767	0.0425863	0.0304193	0.0180705	0.0168679	0.112913	0.0467034	0.00642146	0.0120066	0.0798642	0.174361	0.117307	0.127241
	Pt-7739	0.00572712	0.040987	0.0783342	0.0389053	0.0676082	0.0474219	0.0302447	0.0174507	0.0118091	0.106372	0.042855	0.00670039	0.0134853	0.0752968	0.164703	0.126552	0.125547
	HpGP-POR-001	0.00557645	0.0425353	0.0780766	0.0352768	0.0639434	0.0460923	0.0315816	0.0188711	0.0133009	0.104261	0.043932	0.00667674	0.0145193	0.0804182	0.155856	0.124289	0.134794
	Pt-7757	0.00510595	0.0391727	0.08013	0.0343488	0.0629532	0.0460544	0.0355521	0.0195955	0.0159839	0.104505	0.0457722	0.00631947	0.0132048	0.087607	0.183515	0.110662	0.109518
	HpGP-POR-013	0.00554813	0.0400164	0.0739533	0.0353211	0.0671568	0.0500479	0.0322948	0.0182614	0.0147657	0.105433	0.0419429	0.00685378	0.0130039	0.080816	0.153511	0.123476	0.137598
	HpGP-POR-015	0.00530136	0.0418806	0.0824109	0.0315425	0.0632126	0.0448295	0.0345426	0.0191788	0.0140328	0.116574	0.0445747	0.00684837	0.013576	0.0849658	0.155101	0.118375	0.123054
	Pt-7854	0.00539511	0.0380346	0.0736411	0.0383917	0.0614966	0.0460548	0.0323323	0.0189844	0.0147318	0.108959	0.0406543	0.00757955	0.0142873	0.0838131	0.153397	0.133684	0.128563
	HpGP-SWT-001	0.00727693	0.060688	0.0721538	0.0354955	0.0604331	0.0472054	0.0346798	0.0184776	0.0153931	0.10648	0.041695	0.00642295	0.0127865	0.0791445	0.141788	0.113187	0.146693
	HpGP-DOM-002	0.00506173	0.0409364	0.0758059	0.0455344	0.0653157	0.0531836	0.0311065	0.0168382	0.0164185	0.10665	0.0460903	0.00601045	0.012872	0.0865974	0.150001	0.108153	0.133424
	HpGP-SPA-105	0.00636718	0.0633012	0.0692983	0.071448	0.0725007	0.0649913	0.033047	0.0179839	0.0144342	0.104436	0.0369802	0.0076911	0.0170378	0.0751253	0.131497	0.106972	0.106889
	HpGP-DOM-009	0.00494211	0.0395599	0.0812188	0.0522172	0.064756	0.0578469	0.0397771	0.0192649	0.0154275	0.103143	0.0448601	0.00836582	0.0125743	0.0889924	0.14717	0.110058	0.109826
	HpGP-DOM-010	0.00482091	0.0595684	0.0719199	0.0508411	0.0679527	0.0531603	0.0319281	0.0190498	0.0187379	0.105721	0.0437377	0.00794771	0.0139115	0.0898209	0.134221	0.108272	0.118388
	HpGP-DOM-008	0.00583522	0.0438867	0.065823	0.0664717	0.068736	0.088248	0.0334683	0.0186158	0.0166733	0.0962151	0.0357863	0.00828815	0.0138401	0.0751289	0.131943	0.13588	0.0951606
	HpGP-USA-207	0.00534333	0.0440139	0.0680284	0.036984	0.0618456	0.0459545	0.0325197	0.0222808	0.0198726	0.104431	0.0458761	0.00735668	0.0322237	0.0781503	0.147018	0.120555	0.127547
	HpGP-USA-201	0.00682435	0.0478162	0.0674811	0.0623975	0.070607	0.0556459	0.0279646	0.0206474	0.0194819	0.0924743	0.0430933	0.00751211	0.0324161	0.0734116	0.131229	0.113562	0.127435
	HpGP-MEX-009	0.00479071	0.0483115	0.0733839	0.0495697	0.0546076	0.0465803	0.0333578	0.0264903	0.0232455	0.100585	0.0442765	0.00826789	0.040201	0.0757424	0.13489	0.119282	0.116418
	HpGP-MEX-008	0.00546138	0.0455964	0.0584075	0.0389332	0.0570052	0.0401798	0.0364298	0.0425659	0.0341226	0.0899793	0.0478243	0.00873678	0.103937	0.0675835	0.131074	0.0988289	0.0933342
	HpGP-USA-008	0.00554456	0.048516	0.0596925	0.103634	0.0824022	0.0603336	0.0310461	0.0234731	0.0204315	0.0947828	0.0442388	0.00674353	0.0256522	0.0720912	0.123781	0.0973189	0.100319
	HpGP-ARG-002	0.00658705	0.036366	0.0682997	0.0481226	0.0823037	0.0538883	0.0308092	0.03094	0.0235868	0.0904204	0.0443067	0.00868803	0.0527515	0.0787473	0.122414	0.12416	0.0976084
	HpGP-COL-004	0.00348381	0.0367481	0.0743515	0.0370631	0.063317	0.0458208	0.0328792	0.0180794	0.0156266	0.105932	0.04354	0.00718173	0.0157135	0.0846369	0.125196	0.10748	0.18295
	HpGP-COL-010	0.00514874	0.050047	0.0685083	0.0468204	0.0534775	0.0481716	0.0283332	0.0163159	0.0148997	0.104621	0.0416134	0.00626691	0.0167542	0.0796273	0.119646	0.155673	0.144076
	HpGP-PRI-007	0.00621044	0.0486176	0.0711633	0.0378214	0.0628992	0.0557752	0.0341401	0.0177668	0.0148287	0.111816	0.0426048	0.00748059	0.0112866	0.0820779	0.168946	0.112879	0.113686
	HpGP-PRI-001	0.00613861	0.0493471	0.071371	0.0382098	0.0624812	0.0553859	0.0339122	0.0175025	0.015601	0.112119	0.042654	0.00736302	0.0113931	0.081605	0.168498	0.11231	0.114109
	HpGP-PRI-002	0.00606534	0.0431871	0.0713138	0.0367335	0.0655189	0.0628905	0.0340794	0.0163785	0.0155234	0.109517	0.0440633	0.00830909	0.0116167	0.0827347	0.17523	0.112679	0.10416
	HpGP-PRI-006	0.00514033	0.0452858	0.0733647	0.0538793	0.0617209	0.0761724	0.0332969	0.016826	0.0142296	0.101813	0.0393981	0.00778882	0.0110117	0.0757281	0.165331	0.108842	0.110172
	HpGP-PRI-004	0.00412462	0.078332	0.0679589	0.0522321	0.0696373	0.0693869	0.0274444	0.0178998	0.0138709	0.0958763	0.0380641	0.00776109	0.0125226	0.0722286	0.160498	0.108992	0.10317
	HpGP-BRA-017	0.0056756	0.0424077	0.0692868	0.0354836	0.0647037	0.050494	0.03455	0.017859	0.0187666	0.0978205	0.0413092	0.00809463	0.0202598	0.0803535	0.157916	0.152032	0.102988
	HpGP-SPA-005	0.00527694	0.0393055	0.0754697	0.0430995	0.0601808	0.0450525	0.0358845	0.0204343	0.015409	0.110005	0.0523119	0.00868332	0.0157211	0.0911904	0.152717	0.1206	0.108659
	HpGP-SPA-008	0.00573229	0.0438022	0.0746618	0.035765	0.0600791	0.0445505	0.0276956	0.018582	0.0156327	0.11013	0.0399908	0.00707144	0.0138311	0.0830359	0.185586	0.115733	0.118121
	HpGP-SPA-013	0.00526806	0.0469787	0.0682253	0.0490001	0.0695737	0.0551104	0.0378902	0.0202202	0.0166145	0.114535	0.0466841	0.00897861	0.0180152	0.0963524	0.13894	0.0978728	0.109741
	HpGP-SPA-209	0.00438458	0.0417299	0.0696489	0.0349736	0.0604683	0.0408427	0.0376129	0.01842	0.0138786	0.117624	0.0438155	0.00666139	0.0168084	0.0851053	0.176207	0.117264	0.114554
	HpGP-SPA-311	0.00513076	0.0396837	0.0608794	0.0319159	0.0583701	0.0490693	0.0343477	0.0180361	0.0154334	0.109912	0.0434663	0.00577278	0.0134923	0.092265	0.18371	0.099462	0.139053
	34320	0.00377571	0.0426189	0.0614325	0.0413337	0.0752043	0.0508224	0.0338308	0.0178046	0.0143341	0.0917094	0.0405407	0.00795925	0.0120368	0.0775036	0.219692	0.0944656	0.114935
	HpGP-SPA-607	0.00400589	0.0460102	0.0733847	0.0353427	0.0705227	0.0434577	0.0362117	0.0175507	0.0168998	0.117727	0.0447935	0.00564838	0.0140744	0.0864262	0.138454	0.122304	0.127187
	HpGP-SPA-003	0.00652194	0.0428707	0.0750909	0.0351574	0.0595836	0.0447204	0.0335059	0.0187659	0.0157638	0.115681	0.0446565	0.00958583	0.0137332	0.0909333	0.15919	0.118096	0.116144
	HpGP-SPA-414	0.00573912	0.0400984	0.0798958	0.0342211	0.0665258	0.0476957	0.0381324	0.019844	0.0174441	0.112929	0.0467535	0.00802621	0.0148327	0.0859551	0.153089	0.115056	0.113762
	HpGP-SPA-016	0.00550367	0.0466286	0.0845604	0.0458689	0.0751415	0.0542559	0.0310573	0.019286	0.0154815	0.0963991	0.0387513	0.00707202	0.0141695	0.0820429	0.154288	0.0981114	0.131382
	HpGP-SPA-201	0.00482073	0.0494329	0.0674215	0.0383446	0.0736454	0.0516093	0.0299975	0.0169206	0.0156483	0.111744	0.0394071	0.0062417	0.0150234	0.08054	0.149275	0.114236	0.135691
	HpGP-SPA-017	0.00561861	0.0516496	0.0640312	0.0410248	0.0869882	0.0518675	0.0354229	0.0168444	0.0186035	0.101551	0.0418278	0.0069859	0.0163635	0.0805287	0.146381	0.0974548	0.136857
	HpGP-SPA-403	0.00437216	0.0420534	0.0696869	0.0415909	0.0740781	0.0510836	0.0333702	0.0172679	0.0139317	0.0969044	0.0371049	0.00758125	0.0135149	0.0824859	0.167298	0.113829	0.133847
	HpGP-SPA-014	0.00641597	0.0486911	0.0682835	0.0396501	0.0726518	0.0520671	0.0277303	0.0192268	0.0150314	0.106588	0.039129	0.00753475	0.0173272	0.0806462	0.147847	0.108917	0.142263
	HpGP-ARG-007	0.00507149	0.0477706	0.0746192	0.0469254	0.076084	0.0510099	0.0334724	0.0195658	0.0186205	0.100275	0.0434323	0.00766783	0.0160729	0.076744	0.144718	0.106487	0.131463
	HpGP-SPA-509	0.0060165	0.054596	0.0592085	0.0590264	0.0841976	0.0702747	0.0303335	0.0162125	0.0146327	0.0913949	0.0432837	0.00769881	0.0120695	0.0691318	0.156101	0.0937401	0.132081
	HpGP-SPA-020	0.0062308	0.0549485	0.0641603	0.0491509	0.0760408	0.0604146	0.0326395	0.0190325	0.015382	0.0911174	0.0396395	0.00713477	0.0139186	0.0756674	0.157227	0.104059	0.133237
	HpGP-SPA-803	0.00527487	0.0463237	0.0720358	0.0404843	0.0654498	0.0493733	0.03441	0.0193043	0.0144274	0.103571	0.0411253	0.00671793	0.0121442	0.0841918	0.162817	0.112448	0.1299
	HpGP-SPA-104	0.00487437	0.0403792	0.0662687	0.0452607	0.081316	0.0516716	0.0343926	0.0230553	0.0157202	0.0948658	0.0381946	0.00633493	0.0141058	0.0810207	0.152127	0.112759	0.137653
	HpGP-SPA-611	0.00549878	0.045622	0.0663275	0.0584005	0.0810998	0.0567433	0.0316123	0.0198576	0.0151335	0.0969242	0.0360165	0.00733258	0.0135986	0.0779177	0.146834	0.110812	0.13027
	HpGP-SPA-321	0.00505902	0.0436294	0.0801352	0.0375831	0.0695252	0.0496619	0.0318077	0.0193812	0.017992	0.11147	0.0371216	0.00731444	0.0158833	0.0881274	0.151109	0.111453	0.122746
	HpGP-SPA-004	0.0043276	0.0500287	0.0584431	0.0395906	0.0881741	0.0515278	0.030822	0.0154144	0.0170712	0.0914763	0.0382806	0.00641864	0.0132961	0.0647778	0.150381	0.104086	0.175885
	HpGP-SPA-601	0.00424388	0.0457195	0.0732169	0.0448689	0.0809017	0.0512203	0.033834	0.0189609	0.0159998	0.106433	0.0398419	0.00766563	0.0209288	0.0761548	0.139138	0.0969824	0.14389
	HpGP-SPA-606	0.0059034	0.0507973	0.0731893	0.0423045	0.0725125	0.0458709	0.0328494	0.0191959	0.0163718	0.107738	0.0440328	0.00652525	0.0145593	0.0814371	0.144806	0.102479	0.139426
	HpGP-SPA-325	0.00664835	0.0547044	0.0673588	0.0352326	0.0790762	0.0528708	0.0290137	0.0155929	0.0137779	0.0960234	0.0388517	0.00862965	0.0132702	0.0726543	0.139021	0.114804	0.16247
	HUP-B14	0.00498548	0.0493795	0.0587718	0.0489426	0.0770681	0.0509908	0.0306723	0.0180198	0.0153232	0.0989526	0.0447474	0.00648929	0.014068	0.072486	0.142397	0.108432	0.158274
	HpGP-SPA-301	0.00522261	0.044966	0.0682172	0.0447265	0.0705134	0.0530601	0.0359958	0.0203746	0.016945	0.108873	0.0429801	0.00822078	0.0140045	0.0792005	0.14231	0.109956	0.134435
	HpGP-SPA-404	0.00459124	0.0510929	0.0628051	0.0516925	0.0808112	0.060505	0.029935	0.0191653	0.0152439	0.0944867	0.0373832	0.00756973	0.0166631	0.071142	0.138684	0.106812	0.151417
	HpGP-SPA-407	0.00474573	0.0556373	0.0603253	0.0438837	0.0705468	0.0461203	0.0327058	0.0206872	0.014623	0.0930216	0.0459291	0.00704404	0.012947	0.0776533	0.149052	0.10617	0.158908
	HpGP-POR-104	0.00428646	0.0499322	0.0638496	0.0417368	0.0766372	0.0514289	0.033643	0.01808	0.0161338	0.100649	0.0365361	0.00653278	0.0134119	0.0775117	0.160538	0.108927	0.140166
	HpGP-FRA-020	0.00618988	0.0494196	0.0656478	0.0391714	0.0774488	0.0539459	0.0322503	0.0164182	0.0152158	0.0969753	0.0387584	0.00589218	0.0141875	0.0758686	0.158071	0.118037	0.136502
	HpGP-POR-012	0.00448627	0.0465364	0.0584955	0.0424463	0.0791585	0.0487593	0.0282187	0.0151857	0.0141541	0.0877313	0.0394659	0.00681807	0.013873	0.0779061	0.157234	0.129268	0.150262
	HpGP-POR-114	0.00395137	0.0559132	0.0586508	0.0372922	0.0865873	0.0519531	0.0236112	0.0142011	0.0131694	0.069647	0.0321999	0.00608586	0.0124181	0.0643335	0.133782	0.172924	0.16328
	HpGP-COG-002	0.00431835	0.0627965	0.0543499	0.0410037	0.0681413	0.0525515	0.0293738	0.0148272	0.013625	0.0932313	0.0367537	0.00573576	0.0113439	0.0802282	0.141033	0.131292	0.159395
	HpGP-SPA-019	0.00401625	0.0477688	0.0627991	0.0413332	0.0746872	0.0494305	0.0342063	0.0163051	0.0139605	0.0977866	0.0449888	0.00686469	0.0162919	0.0757694	0.156955	0.11543	0.141406
	HpGP-POR-005	0.005159	0.0494729	0.0653373	0.0402557	0.0811426	0.0501765	0.0318845	0.0158344	0.014722	0.0983013	0.0372213	0.00541117	0.012993	0.0756699	0.158466	0.11296	0.144992
	HpGP-POR-002	0.00552107	0.0509059	0.0695806	0.045056	0.0904341	0.0580975	0.027525	0.0168223	0.0129529	0.092975	0.0352035	0.00640193	0.0132372	0.0752114	0.158549	0.100855	0.140672
	HpGP-BRA-025	0.00492704	0.0493998	0.0590281	0.0666134	0.0863764	0.0682781	0.0245058	0.0127444	0.0156031	0.0848868	0.033985	0.00578526	0.0117197	0.0658368	0.139655	0.139492	0.131164
	HpGP-SPA-507	0.00459806	0.0448146	0.0695575	0.0403548	0.0716455	0.0480132	0.033129	0.017826	0.0144423	0.101235	0.0405452	0.00795663	0.0138054	0.0867756	0.157013	0.112359	0.135929
	HpGP-SPA-015	0.00467379	0.0559341	0.0598216	0.0352122	0.08268	0.0464696	0.0316218	0.0177879	0.0153239	0.0899918	0.0344448	0.0073628	0.0156032	0.0696418	0.152459	0.116419	0.164554
	HpGP-SPA-801	0.00525315	0.0450598	0.0636937	0.0431798	0.0798199	0.0550271	0.0317089	0.0174738	0.016965	0.0947909	0.0408154	0.0074265	0.0136201	0.0818731	0.163315	0.100817	0.139161
	HpGP-POR-115	0.00474594	0.0496013	0.0578303	0.0448129	0.0760205	0.0608719	0.0255222	0.0151173	0.0141024	0.0824526	0.0378219	0.0058084	0.0126052	0.0661567	0.146345	0.142061	0.158125
	HpGP-SPA-807	0.00636302	0.055158	0.0699536	0.0440586	0.0804353	0.0546077	0.027713	0.0156036	0.0158192	0.0883075	0.039853	0.00555306	0.0130846	0.0655739	0.139877	0.111357	0.166682
	HpGP-SPA-320	0.00549226	0.0477825	0.0735319	0.0459059	0.0789437	0.050033	0.0293818	0.0175013	0.0155377	0.100334	0.0421501	0.00677677	0.0141901	0.0759785	0.138224	0.112395	0.145841
	Pt-8186	0.00571558	0.0526132	0.0629361	0.0443242	0.077721	0.0528679	0.0321475	0.017905	0.0154911	0.0934312	0.037924	0.00713909	0.0132016	0.0844044	0.161273	0.114628	0.126277
	HpGP-PRI-008	0.00556417	0.0549991	0.0603135	0.056259	0.11158	0.068176	0.0245441	0.0147004	0.0126112	0.0742481	0.0324193	0.00771635	0.0120414	0.0655545	0.161065	0.108398	0.12981
	HpGP-FRA-001	0.00638073	0.0500519	0.0644035	0.0406846	0.0790994	0.0529071	0.0304475	0.0163959	0.0138251	0.0931101	0.0403849	0.00758182	0.0146734	0.0690128	0.161944	0.112716	0.146381
	HpGP-SPA-319	0.00573191	0.0425724	0.0701849	0.0474938	0.0778495	0.0503458	0.0324436	0.0172814	0.0142236	0.092704	0.0376707	0.00671016	0.0129075	0.0726004	0.155337	0.102631	0.161312
	Pt-7901	0.00478562	0.0666447	0.0565568	0.0542783	0.078943	0.0587625	0.0310536	0.0158337	0.0161407	0.0953169	0.0342611	0.00575847	0.0113375	0.0709071	0.144017	0.123511	0.131893
	HpGP-FRA-017	0.00362724	0.0465219	0.0654794	0.043832	0.0751103	0.0564776	0.0301204	0.016315	0.0129611	0.0894218	0.0364424	0.00671427	0.014235	0.0661716	0.139054	0.119204	0.178312
	HpGP-ALG-004	0.006167	0.0429092	0.0799411	0.0457582	0.0639307	0.0565537	0.0327123	0.0165935	0.0137825	0.100532	0.0417505	0.00757884	0.0112517	0.078077	0.215617	0.104908	0.0819364
	HpGP-ALG-005	0.00614222	0.0419593	0.0849411	0.0507214	0.0604375	0.0547871	0.0374418	0.0175387	0.0135026	0.105909	0.0407129	0.00721813	0.0105536	0.0804051	0.193716	0.100985	0.0930295
	B25	0.00631224	0.0400242	0.0866736	0.0508566	0.0695338	0.0564867	0.0336563	0.0176081	0.0175929	0.0981393	0.0422503	0.00793082	0.0112054	0.0810808	0.188066	0.10553	0.0870529
	HpGP-FRA-009	0.00653915	0.0453692	0.0835028	0.0521305	0.0642423	0.05203	0.0357597	0.0202339	0.0143214	0.105948	0.0405307	0.00700437	0.0129114	0.0827503	0.177357	0.107006	0.0923635
	HpGP-ALG-008	0.00618016	0.0475906	0.0904645	0.0625488	0.073357	0.0738153	0.034696	0.0174092	0.0170475	0.103207	0.0440095	0.00923519	0.014411	0.0778166	0.150588	0.0915261	0.0860975
	HpGP-ALG-003	0.00680157	0.056819	0.118322	0.0616591	0.0829428	0.0802067	0.0299551	0.0140269	0.0167017	0.0909745	0.0444223	0.00647635	0.0105226	0.0593741	0.151169	0.0811666	0.0884601
	HpGP-ALG-009	0.00510552	0.0410281	0.0829883	0.0514733	0.0626435	0.0550963	0.0289875	0.0156848	0.0159095	0.106427	0.0408098	0.00826292	0.0114195	0.0764568	0.200144	0.102312	0.0952518
	HpGP-ALG-006	0.00632364	0.0459727	0.0892297	0.0538219	0.0641871	0.0593674	0.0366876	0.0164688	0.0187097	0.10446	0.0401035	0.00783423	0.0131962	0.0754475	0.165635	0.110091	0.0924648
	38185	0.00698242	0.043451	0.0718195	0.0802085	0.0864568	0.074026	0.0321982	0.0182765	0.0161985	0.112853	0.0437639	0.00764854	0.0127447	0.0802304	0.123415	0.0992407	0.0904859
	HpGP-ALG-007	0.00684032	0.0463498	0.0844359	0.0539114	0.0647022	0.0572836	0.0364243	0.0167772	0.0143551	0.122275	0.041163	0.00717224	0.0129578	0.0828077	0.15447	0.105196	0.0928786
	HpGP-USA-208	0.00664748	0.0371829	0.137826	0.046733	0.0681201	0.0602651	0.0340997	0.0202443	0.0133317	0.108982	0.0451522	0.00624727	0.0142988	0.0965135	0.112768	0.103267	0.08832
	B45	0.00782864	0.044105	0.0863776	0.0429172	0.064225	0.050516	0.0392402	0.0220606	0.015424	0.124037	0.0515318	0.00993058	0.015457	0.0892179	0.150777	0.0927038	0.0936506
	HpGP-ALG-001	0.00659026	0.0409108	0.0821969	0.0492097	0.0646052	0.0553683	0.0339377	0.0190583	0.0142617	0.119295	0.0505176	0.00703215	0.0138521	0.0893819	0.16712	0.098645	0.0880174
	HpGP-ALG-010	0.00623924	0.042412	0.0895256	0.0488811	0.0606428	0.0615366	0.0337405	0.0208789	0.0156189	0.110885	0.0440142	0.00639545	0.0107646	0.0874861	0.16952	0.100414	0.091045
	HpGP-ALG-002	0.00650911	0.0526956	0.0872327	0.0695443	0.0759778	0.0803969	0.0361484	0.0180355	0.0188539	0.10286	0.0377387	0.00892777	0.0128083	0.0787118	0.137365	0.090292	0.0859025
	HpGP-SPA-206	0.00618568	0.0420557	0.0729129	0.0475714	0.06714	0.0517839	0.0366954	0.0188567	0.0160145	0.120077	0.0448335	0.00705367	0.0127462	0.0923675	0.14275	0.122505	0.0984515
	HpGP-COL-310	0.00481908	0.0487953	0.0764631	0.0379556	0.0617472	0.0490507	0.039739	0.0220514	0.0218523	0.101758	0.0462921	0.00786858	0.0244441	0.0867589	0.136637	0.108617	0.125151
	HpGP-COL-305	0.00433771	0.0321743	0.0524308	0.0317995	0.0541532	0.0326557	0.0254728	0.0167905	0.0168328	0.083154	0.0333248	0.00490613	0.020698	0.0592708	0.307161	0.0929735	0.131865
	HpGP-ISR-009	0.00581762	0.0361808	0.0705689	0.0390965	0.052701	0.0466747	0.0364158	0.0164867	0.0146705	0.128858	0.046175	0.00789403	0.0127664	0.0876588	0.175564	0.129121	0.0933495
	HpGP-ISR-005	0.00515689	0.0356168	0.0885098	0.0333981	0.05096	0.0391038	0.0369027	0.0209646	0.0141757	0.124929	0.051643	0.00536482	0.0149499	0.0915651	0.179372	0.117692	0.0896949
	HpGP-ISR-008	0.00606762	0.0387167	0.0928646	0.037785	0.0552477	0.0427498	0.0369538	0.0199304	0.0173898	0.135779	0.0567273	0.00804161	0.0133961	0.094948	0.150428	0.103436	0.0895383
	HpGP-USA-402	0.00213583	0.0180805	0.568863	0.016705	0.0294192	0.0334934	0.0179001	0.0141901	0.0117014	0.0498817	0.030183	0.00428166	0.00805409	0.0614533	0.0610597	0.0397846	0.0328133
	HpGP-USA-404	0.00433531	0.0204759	0.42749	0.0189743	0.030641	0.0433762	0.029087	0.0171172	0.0123791	0.0788555	0.038088	0.00533071	0.00980065	0.0827005	0.078367	0.0482899	0.0546922
	HpGP-USA-401	7.02e-06	7.18e-06	0.999172	5.13e-07	2.95e-05	1.02e-06	2.32e-05	7.11e-07	3.66e-07	2.37e-05	3.68e-06	1.74e-07	6.75e-07	1.57e-06	0.000258209	1.74e-05	0.000452617
	HpGP-USA-115	0.00244367	0.0240848	0.59997	0.0208573	0.0298782	0.0508688	0.013998	0.00985706	0.00646014	0.0395607	0.0221076	0.0032678	0.0060524	0.0408132	0.0569724	0.0404973	0.0323108
	HpGP-USA-414	0.0035854	0.0252863	0.281272	0.0282898	0.0471984	0.0561869	0.0251238	0.0176956	0.0124254	0.0802338	0.0349028	0.00455823	0.00925654	0.0866736	0.130022	0.0858842	0.0714059
	HpGP-USA-119	0.00102026	0.00863352	0.730384	0.0904399	0.01749	0.0209558	0.00798254	0.00575149	0.00469107	0.0196	0.00983904	0.00160193	0.00380027	0.0312384	0.0184397	0.0141129	0.0140195
	HpGP-USA-116	0.00177608	0.0173256	0.679068	0.0394386	0.0168679	0.0294151	0.0171818	0.0125795	0.00733533	0.0348271	0.0196126	0.0033925	0.00531949	0.0462166	0.0280315	0.021762	0.0198505
	HpGP-USA-423	0.0032903	0.0531102	0.591325	0.0355792	0.0341865	0.0862604	0.0125738	0.00969676	0.00867605	0.0275003	0.0180911	0.00315362	0.00577972	0.0377796	0.0260586	0.0232912	0.0236473
	HpGP-USA-120	0.00136416	0.00986213	0.743719	0.0120374	0.0171333	0.0234784	0.0123503	0.0113637	0.00784159	0.0337406	0.0168166	0.0026198	0.00746129	0.0358236	0.0246249	0.0205008	0.019262
	HpGP-USA-405	0.00166179	0.0150989	0.678291	0.012598	0.0186258	0.0275144	0.0162461	0.0131946	0.00884147	0.0349712	0.0241546	0.0029586	0.0076955	0.051822	0.0362448	0.0229163	0.0271648
	HpGP-USA-410	0.0021952	0.0134454	0.624313	0.0158244	0.021073	0.0260285	0.020049	0.0173362	0.010124	0.0483014	0.0284598	0.00384372	0.00943953	0.0663512	0.0366858	0.026274	0.0302554
	HpGP-USA-436	0.00331255	0.0133026	0.633119	0.0302959	0.0222702	0.0226523	0.0159742	0.0162799	0.0088593	0.0438423	0.0248171	0.00419056	0.00783853	0.0679561	0.0321171	0.0243342	0.0288379
	HpGP-USA-407	0.00237649	0.0207795	0.522529	0.0316431	0.0295361	0.0423346	0.0213964	0.0168133	0.0128756	0.057256	0.0302707	0.00518596	0.00959462	0.0745484	0.0479701	0.038046	0.0368445
	HpGP-USA-106	0.00242561	0.0115367	0.629143	0.012899	0.0239346	0.0198125	0.0199307	0.019656	0.00996522	0.0501951	0.0236212	0.00548192	0.0120219	0.0679341	0.0367177	0.0287116	0.026013
	HpGP-USA-431	0.00221506	0.0200859	0.632336	0.0372228	0.0198782	0.0306229	0.0197302	0.0124061	0.00835264	0.0425834	0.0220721	0.00292252	0.0067666	0.0531571	0.0324851	0.0304286	0.0267342
	HP08058	0.0116351	0.0478028	0.366475	0.0380611	0.0526749	0.0489989	0.0272786	0.012973	0.0185031	0.0775923	0.0406234	0.0108192	0.0112044	0.0446143	0.0808027	0.0559562	0.0539848
	HP11049	0.0101504	0.0430155	0.447953	0.0313349	0.0472904	0.0472856	0.0190621	0.00985595	0.015066	0.0648758	0.0331592	0.0108439	0.0105855	0.0370156	0.0681498	0.0498263	0.05453
	HP08074	0.0102275	0.0447261	0.362548	0.0360796	0.0619364	0.0602606	0.0256405	0.0126246	0.0157813	0.0720854	0.0367991	0.00928275	0.0122615	0.040786	0.0833497	0.0586092	0.057002
	HP13050	0.0101155	0.0428314	0.437066	0.0344551	0.0562111	0.0475759	0.0201326	0.0120164	0.0169958	0.0649882	0.0322444	0.00926922	0.011016	0.0360906	0.0678644	0.0497267	0.0514008
	HP13005	0.00866915	0.0601407	0.289282	0.0411014	0.0742112	0.0651264	0.0234372	0.00970163	0.0164152	0.0840711	0.0363289	0.00974965	0.0097452	0.0462622	0.0900591	0.0592053	0.0764938
	HP98490	0.00743683	0.0395587	0.34891	0.0242589	0.0506528	0.0458614	0.0255247	0.013285	0.0194311	0.0826636	0.0558511	0.00838157	0.00934705	0.0536574	0.0890636	0.0640727	0.0620431
	HpGP-MAL-007	0.00874974	0.040353	0.359247	0.0263937	0.051993	0.0376963	0.0240361	0.0111983	0.0214261	0.0823906	0.066489	0.00710049	0.0106012	0.0517365	0.0799338	0.0587953	0.0618599
	HP98317	0.00858345	0.0350095	0.354377	0.025678	0.0481704	0.0387911	0.0299069	0.0123686	0.0168345	0.0851337	0.0512331	0.0095578	0.0102808	0.0526404	0.0882306	0.0668031	0.066401
	HP13068	0.00749897	0.0374303	0.35894	0.0311072	0.0518834	0.041806	0.0298489	0.0129328	0.0179898	0.0788619	0.0638163	0.00724103	0.0107949	0.0450385	0.0828807	0.063705	0.0582243
	HpGP-SWT-010	0.00893328	0.0362196	0.373747	0.027938	0.044547	0.0412223	0.0298348	0.011868	0.0190368	0.0854324	0.0555019	0.00722649	0.00894867	0.0469651	0.0802168	0.0612576	0.0611041
	HP99255	0.0110761	0.0394295	0.345618	0.0258725	0.0503635	0.0388016	0.0279164	0.0133259	0.0230625	0.0919159	0.0459914	0.00803563	0.0098982	0.0502834	0.0944781	0.0602183	0.0637132
	HP01234	0.0167388	0.0437919	0.289595	0.0271278	0.0498724	0.0415891	0.0305788	0.0166442	0.0214456	0.0991951	0.0445974	0.0107402	0.013844	0.0598772	0.0996175	0.0702835	0.0644615
	HP08061	0.00959495	0.0386047	0.374262	0.0228035	0.0477271	0.0403847	0.0239678	0.0120303	0.0199207	0.0831306	0.0657237	0.00751682	0.00953629	0.0488841	0.0789301	0.056895	0.0600872
	HP14039	0.0124413	0.0591562	0.317979	0.02488	0.0483633	0.0408709	0.0299563	0.0132448	0.0187206	0.0912436	0.0437215	0.00730309	0.00948234	0.0574127	0.0950805	0.0648324	0.0653109
	HP98123	0.0104296	0.0361315	0.355368	0.0293209	0.0498414	0.0409935	0.027414	0.0118729	0.0193385	0.0848986	0.0572658	0.00810974	0.010103	0.0534563	0.0816691	0.066421	0.0573661
	HP15005	0.00877356	0.033765	0.371263	0.024602	0.0485916	0.0398384	0.0258144	0.0130343	0.0216992	0.0857699	0.0449671	0.00723918	0.00961638	0.0484251	0.0891355	0.0644854	0.0629797
	HP07036	0.00974068	0.0575077	0.349306	0.0279692	0.0519796	0.0385184	0.0298035	0.0137826	0.0158194	0.0834253	0.0551175	0.00633388	0.0106795	0.0502763	0.083101	0.0607587	0.0558803
	HpGP-CHI-102	0.002412	0.0156558	0.0274024	0.0124544	0.0234997	0.0201957	0.0150535	0.0211002	0.0189208	0.0371279	0.0251189	0.00469578	0.0479586	0.0281996	0.0565004	0.604177	0.0395276
	HpGP-CHI-114	0.00232901	0.0140184	0.0240957	0.017344	0.0288084	0.0183158	0.013744	0.0170148	0.0178278	0.0351094	0.0202562	0.00325817	0.0365885	0.0284574	0.0552996	0.626123	0.0414099
	HpGP-CHI-014	0.00286558	0.015473	0.0255691	0.0162586	0.0237555	0.0196072	0.0136443	0.0157273	0.0139058	0.0423227	0.0199924	0.0029221	0.023518	0.0297901	0.0526096	0.642083	0.039955
	HpGP-CHI-113	0.00173204	0.0139564	0.0207465	0.0112035	0.0212953	0.0132623	0.0127088	0.0222248	0.020354	0.031462	0.0213012	0.00433306	0.0617968	0.0283817	0.0422477	0.643407	0.0295863
	HpGP-CHI-017	0.00307468	0.0176757	0.0260297	0.0166301	0.0266441	0.0192939	0.0159665	0.0130427	0.0154952	0.0484825	0.022073	0.00428764	0.0250728	0.0319	0.0585145	0.605615	0.0502023
	HpGP-CHI-007	0.00256435	0.0123291	0.0276579	0.0128778	0.0249341	0.0149125	0.0141417	0.0145934	0.0109898	0.0402482	0.0190633	0.00354748	0.0220364	0.0329665	0.0564153	0.643699	0.0470225
	HpGP-CHI-126	0.00193279	0.0135938	0.0201817	0.0116093	0.0247255	0.0141978	0.0123614	0.0182235	0.0204497	0.0321658	0.0185328	0.00428338	0.0441987	0.024557	0.040264	0.662271	0.0364517
	HpGP-CHI-117	0.00260131	0.0222685	0.0325502	0.0169872	0.0343633	0.019803	0.0231644	0.025435	0.0249576	0.058371	0.0327691	0.00588874	0.0623954	0.0496748	0.0781275	0.458301	0.0523419
	HpGP-CHI-101	0.00242068	0.0149412	0.0267217	0.0136819	0.0247656	0.0179788	0.0179335	0.022322	0.0252109	0.0407488	0.023835	0.00385128	0.0607329	0.0297444	0.0553777	0.577372	0.0423612
	HpGP-CHI-204	0.00176809	0.018588	0.0247754	0.0146225	0.0247458	0.0149662	0.014551	0.0288328	0.0339887	0.0306387	0.0241912	0.00577725	0.0966565	0.0256455	0.0407032	0.55195	0.0475992
	HpGP-CHI-104	0.00264551	0.0124107	0.0199227	0.0119548	0.0230174	0.0154119	0.0164859	0.0348602	0.0364241	0.0287272	0.0247638	0.00594949	0.108652	0.0280266	0.0422672	0.55719	0.0312903
	HpGP-CHI-016	0.0025897	0.0211311	0.0300959	0.0170843	0.0358123	0.0198365	0.0163103	0.0204594	0.0179581	0.045332	0.0269291	0.00484324	0.0318067	0.0347573	0.0655151	0.55195	0.0575891
	HpGP-CHI-002	0.00318787	0.0165758	0.0331175	0.021096	0.0335105	0.0242256	0.0173924	0.01485	0.0152418	0.0565947	0.0239869	0.00536	0.0319526	0.0421443	0.0697181	0.534292	0.0567541
	HpGP-CHI-107	0.000493504	0.00514181	0.00887149	0.00713121	0.0083312	0.00700931	0.00342217	0.00649218	0.00693851	0.0103277	0.006938	0.00112595	0.0132274	0.00797086	0.0156513	0.875723	0.0152042
	HpGP-CHI-210	0.000471547	0.0038553	0.00659521	0.00448743	0.00655661	0.00586262	0.00305024	0.00480048	0.00470432	0.0105195	0.00534376	0.00124358	0.00564489	0.00783054	0.0132409	0.901002	0.0147913
	HpGP-CHI-103	0.000270788	0.00415484	0.0053782	0.00270784	0.00556017	0.00318555	0.00422993	0.00456217	0.00485649	0.00570438	0.00472974	0.00132639	0.0187423	0.00750252	0.0114653	0.906504	0.00911926
	HpGP-CHI-106	0.0022328	0.0175882	0.0282912	0.0142006	0.0288777	0.0163866	0.00957186	0.0163248	0.0158209	0.0365904	0.0168428	0.00395847	0.033262	0.0272686	0.0527997	0.618202	0.0617809
	HpGP-COL-209	0.00353951	0.0368434	0.0402607	0.0373371	0.0548033	0.061098	0.0175253	0.00901443	0.0108571	0.0552593	0.0215356	0.00432077	0.00871249	0.0422931	0.0825032	0.398865	0.115231
	HpGP-CHI-008	0.00367165	0.0347008	0.0534151	0.0274006	0.0521363	0.032348	0.0267271	0.0213454	0.0202789	0.0729225	0.0330426	0.00588454	0.0312347	0.0602566	0.105674	0.334172	0.0847886
	HpGP-CHI-001	0.00525265	0.0298021	0.0670133	0.0313947	0.0552295	0.0348242	0.0321013	0.0220773	0.0204359	0.0909691	0.0382614	0.00612575	0.028114	0.0700191	0.15987	0.21673	0.091779
	HpGP-CHI-010	0.00357565	0.0243344	0.0428494	0.0204271	0.0371888	0.0260382	0.0222113	0.0309126	0.0310046	0.0604487	0.0357548	0.00642317	0.0718034	0.0471627	0.0737111	0.399915	0.0662387
	HpGP-CHI-006	0.00316232	0.0250259	0.0467379	0.0215073	0.0425364	0.0281782	0.0255308	0.0357433	0.0292702	0.0607729	0.033289	0.00733112	0.07995	0.0529205	0.0947977	0.334857	0.0783896
	HpGP-CHI-110	0.00383443	0.023874	0.0492351	0.025797	0.0459509	0.0300297	0.0270408	0.0369381	0.0317317	0.0755606	0.0373441	0.00710954	0.0720156	0.0611698	0.105189	0.3051	0.0620798
	HpGP-CHI-005	0.0027013	0.0315135	0.0254205	0.0462631	0.0673868	0.044875	0.0118103	0.0172401	0.0197648	0.0370936	0.017572	0.00442751	0.0485009	0.0310858	0.0554237	0.477581	0.0613399
	HpGP-CHI-127	0.00311354	0.0305595	0.0305963	0.0354137	0.0452019	0.0392198	0.0176288	0.0215081	0.0190775	0.0365587	0.0237889	0.00423997	0.0566169	0.031858	0.0759496	0.458277	0.0703922
	HpGP-CHI-018	0.00263521	0.0234787	0.0210806	0.0210602	0.0351886	0.0265274	0.0109451	0.0161035	0.0161086	0.0335401	0.0220417	0.00398366	0.0314188	0.0277067	0.0529415	0.598201	0.0570387
	HpGP-CHI-027	0.001672	0.0321871	0.0147063	0.0245479	0.0374042	0.029006	0.00852919	0.0196055	0.0219343	0.0233748	0.0152031	0.00459878	0.067491	0.0208878	0.0348499	0.570651	0.073351
	HpGP-CHI-024	0.00187201	0.0268473	0.0223238	0.0226881	0.0436953	0.0273483	0.0152792	0.0127574	0.0140495	0.0318569	0.0173237	0.00385682	0.0256294	0.0244971	0.0581977	0.563563	0.0882144
	HpGP-CHI-028	0.0013366	0.0164664	0.0185173	0.0145698	0.031745	0.0167705	0.0113687	0.0126614	0.0139309	0.0220991	0.0131987	0.00298864	0.0297404	0.0196958	0.0379788	0.664489	0.0724426
	HpGP-CHI-209	0.00248672	0.0458004	0.0198922	0.025238	0.0447969	0.0301946	0.0113843	0.0139626	0.0134066	0.0330209	0.0168548	0.00336665	0.030125	0.027071	0.0535913	0.529819	0.0989888
	HpGP-CHI-023	0.00194747	0.0299683	0.0272756	0.0397588	0.0461864	0.0332954	0.0150454	0.0209615	0.0247744	0.0387176	0.0170742	0.00464396	0.0449939	0.0312396	0.0596819	0.469038	0.0953976
	HpGP-CHI-026	0.00160066	0.0292007	0.024393	0.0179178	0.0431358	0.0248749	0.0151129	0.0198377	0.014724	0.0394231	0.019286	0.00408168	0.0331552	0.0305597	0.0639752	0.530641	0.0880808
	HpGP-CHI-119	0.00316923	0.0579487	0.0200274	0.0239156	0.0440398	0.0266041	0.0150046	0.0258865	0.0315977	0.0257721	0.0198838	0.00505747	0.0739553	0.0201032	0.0438798	0.471843	0.0913109
	HpGP-CHI-125	0.00165825	0.0226095	0.016002	0.0150825	0.0368918	0.0186667	0.0108425	0.0148345	0.0145712	0.0220515	0.0137671	0.00305706	0.0323484	0.0208632	0.0419119	0.625935	0.088907
	HpGP-CHI-120	0.00229529	0.0469702	0.0205665	0.169591	0.0878344	0.0817018	0.0127854	0.0362217	0.0386679	0.0202282	0.0223905	0.00619819	0.107708	0.0192741	0.0282834	0.264216	0.0350671
	HpGP-CHI-124	0.00324023	0.0474974	0.0275599	0.0840678	0.112631	0.0703419	0.0141904	0.022604	0.0257271	0.0401646	0.0208834	0.00607233	0.0628791	0.0304188	0.0613924	0.289349	0.0809811
	HpGP-CHI-021	0.00425185	0.0498016	0.0363679	0.0736593	0.109694	0.0697827	0.0192227	0.0178241	0.0190023	0.0515031	0.0262344	0.00594939	0.0376851	0.0418408	0.0789164	0.269817	0.0884471
	HpGP-CHI-022	0.00727105	0.200602	0.0394051	0.0472139	0.0633342	0.0650889	0.0176299	0.0221231	0.0191533	0.0464612	0.0267346	0.00659566	0.0416303	0.0382755	0.0769942	0.204777	0.0767098
	HpGP-CHI-004	0.00408695	0.0705395	0.0155159	0.0260398	0.0310378	0.029372	0.00860203	0.00739132	0.00792772	0.0210332	0.0109151	0.00291307	0.0136639	0.0179926	0.0318523	0.657808	0.0433084
	HpGP-CHI-123	0.00402824	0.0356922	0.0341772	0.0271799	0.0470055	0.0292667	0.0190192	0.0219282	0.0205322	0.0542762	0.0253324	0.00544174	0.0401985	0.0466177	0.0693499	0.445277	0.0746772
	HpGP-CHI-207	0.00572528	0.0836848	0.0518916	0.040058	0.0609249	0.0530124	0.0222331	0.0217482	0.0156492	0.0786432	0.0319161	0.00658	0.0247559	0.0617607	0.104134	0.224971	0.112311
	HpGP-CHI-122	0.00232094	0.0371129	0.0279638	0.0450386	0.0617661	0.0403748	0.0145529	0.0201022	0.0178853	0.0388673	0.0203162	0.00463551	0.048334	0.0328992	0.0768929	0.395919	0.115018
	HpGP-CHI-011	0.00421635	0.0720721	0.0289256	0.0300313	0.0577956	0.0345063	0.0165611	0.0136313	0.0170741	0.041088	0.0190186	0.00522874	0.0286104	0.0309059	0.0653301	0.402815	0.13219
	HpGP-TUR-002	0.00410178	0.0227341	0.0721534	0.0131455	0.0363311	0.0211906	0.0741116	0.0528355	0.0349243	0.149237	0.0971275	0.0120712	0.0271738	0.133156	0.100781	0.0801002	0.0688257
	HpGP-TUR-005	0.00412042	0.0224298	0.0726011	0.0132712	0.036756	0.021513	0.0739318	0.0523024	0.0349585	0.148233	0.0961059	0.0121795	0.0265972	0.132834	0.101522	0.0806995	0.0699452
	HpGP-IDN-003	0.00685717	0.0266046	0.086078	0.016917	0.0400356	0.0263956	0.0712678	0.0342423	0.0670575	0.133557	0.0748688	0.0174337	0.0296946	0.104623	0.10573	0.0786765	0.0799612
	HpGP-TUR-007	0.00604313	0.0183754	0.0675342	0.0118634	0.0340981	0.0178739	0.0734257	0.0524923	0.0308528	0.165764	0.0893298	0.0106051	0.0264447	0.145466	0.0991595	0.0807787	0.0698934
	HpGP-TUR-011	0.00601893	0.0179797	0.0672788	0.0112475	0.0339875	0.0181813	0.0735607	0.0523813	0.0312238	0.165276	0.0898034	0.0106451	0.0265086	0.14584	0.099069	0.0803481	0.0706502
	HpGP-TUR-021	0.00591196	0.0183328	0.0680259	0.0112403	0.0337227	0.0181666	0.0731899	0.052341	0.0312169	0.16513	0.0900191	0.0107588	0.0261794	0.145476	0.0992922	0.0803317	0.0706643
	HpGP-SWT-004	0.00736479	0.0217004	0.0695172	0.0128145	0.0350917	0.0200314	0.0681504	0.0578884	0.0294043	0.158461	0.094034	0.0115663	0.0234379	0.150934	0.08973	0.0770927	0.0727813
	HpGP-TUR-022	0.0059819	0.0207052	0.0695549	0.0152164	0.0374474	0.0206546	0.0762145	0.0584403	0.0340324	0.145606	0.0894846	0.0110395	0.0261261	0.141217	0.104848	0.0766774	0.0667535
	HpGP-IRN-001	0.00558562	0.0259722	0.073825	0.0127785	0.0390655	0.0248609	0.0642005	0.0509263	0.0358967	0.14402	0.108968	0.0105119	0.0242298	0.131996	0.0968047	0.0778585	0.0724992
	HpGP-TUR-016	0.00658267	0.0208817	0.0714506	0.0129623	0.0413499	0.0214141	0.0742276	0.0545754	0.0311533	0.160096	0.0807973	0.0121344	0.0241217	0.156729	0.091572	0.0705662	0.0693857
	HpGP-GRE-044	0.00457034	0.027901	0.082485	0.0171804	0.0416258	0.0252841	0.0690732	0.046796	0.0280534	0.150395	0.0772701	0.0109822	0.0208153	0.133346	0.106437	0.0800208	0.0777643
	30950	0.00488542	0.0208851	0.0753669	0.0150288	0.0380659	0.0209671	0.0684087	0.0513272	0.0297846	0.17752	0.0848117	0.0124774	0.0223024	0.143462	0.0904983	0.0743214	0.0698873
	HpGP-TUR-001	0.00493731	0.0216921	0.0659802	0.0111562	0.0378826	0.0224127	0.075454	0.0486065	0.0306458	0.151337	0.0854676	0.0145748	0.0217059	0.157239	0.0947103	0.0806788	0.075519
	HpGP-RUS-003	0.00613468	0.0221936	0.0713228	0.0121383	0.0350215	0.0199869	0.0691677	0.047773	0.026978	0.179845	0.0834745	0.0137344	0.0215581	0.146201	0.0926207	0.0764016	0.0754483
	HpGP-TUR-023	0.00546113	0.0230301	0.063085	0.0119048	0.0317491	0.0181023	0.0724429	0.0481587	0.0328093	0.161657	0.098503	0.0128354	0.02528	0.158082	0.0940692	0.0737415	0.069089
	HpGP-TUR-017	0.0061327	0.0251833	0.0748622	0.0133795	0.0404078	0.0253203	0.0611947	0.0433996	0.0260008	0.16169	0.0788786	0.0128705	0.0196576	0.140738	0.103037	0.0871514	0.0800957
	HpGP-GRE-011	0.00694406	0.0230718	0.0783769	0.0145056	0.0361455	0.022932	0.0625364	0.0410693	0.0255653	0.163475	0.0848516	0.0107984	0.0202319	0.142335	0.103656	0.0847771	0.0787278
	HpGP-TUR-006	0.00537679	0.0249021	0.0810557	0.0135292	0.0373601	0.0225342	0.0624709	0.0439591	0.0256587	0.156826	0.0812758	0.0115759	0.0201198	0.138223	0.115782	0.0799625	0.0793886
	HpGP-TUR-009	0.00511977	0.0232723	0.0740395	0.0147022	0.0383029	0.0200587	0.0790182	0.0561933	0.0307329	0.148226	0.0900064	0.0100163	0.0245611	0.147984	0.0927814	0.0728992	0.072085
	HpGP-RUS-008	0.00516768	0.0236077	0.0696691	0.0112987	0.035162	0.0204512	0.0693551	0.0601069	0.0367417	0.132624	0.0982306	0.0114798	0.0269208	0.132355	0.111469	0.0851006	0.0702597
	HpGP-ITA-022	0.00503219	0.0220743	0.0625779	0.012247	0.0340568	0.0178174	0.0622633	0.0469133	0.02474	0.274886	0.0766441	0.00934716	0.0209995	0.117776	0.0800032	0.0690286	0.0635925
	HpGP-ITA-027	0.00654519	0.0230488	0.0821196	0.0141933	0.0408723	0.0228313	0.058696	0.0418657	0.0254608	0.150366	0.0813852	0.0102216	0.0235843	0.135414	0.120634	0.0841581	0.0786035
	HpGP-BGR-003	0.00455054	0.0230131	0.0644772	0.00958597	0.0349865	0.0203283	0.0692154	0.0573922	0.0325988	0.17478	0.0889107	0.0129085	0.0274975	0.145963	0.0854026	0.0769731	0.0714161
	HpGP-KGZ-001	0.00542334	0.0222953	0.0669697	0.0128824	0.0339897	0.0226997	0.0620319	0.0544286	0.0341543	0.220663	0.101542	0.0108514	0.0257267	0.0983759	0.0951213	0.0699432	0.0629021
	HpGP-KGZ-008	0.005181	0.0199349	0.0617137	0.0118245	0.0310233	0.0188451	0.063082	0.0892084	0.048584	0.194826	0.0877901	0.0108307	0.0353827	0.0979185	0.0885248	0.0710427	0.0642876
	HpGP-LAT-003	0.00628213	0.0252312	0.0670759	0.0129864	0.0405937	0.0231399	0.0723499	0.0516765	0.0365002	0.138429	0.0954339	0.010031	0.0221773	0.12182	0.114637	0.0857331	0.0759021
	HpGP-KGZ-009	0.00579088	0.0196421	0.0614902	0.0109398	0.0302744	0.0210921	0.0824981	0.0706238	0.0486045	0.139409	0.142084	0.010686	0.0321249	0.105031	0.0848979	0.0750784	0.0597327
	HpGP-LAT-033	0.00485569	0.0210823	0.0977311	0.0121783	0.0379241	0.0236663	0.0572835	0.0441632	0.0252936	0.142099	0.0726331	0.0100248	0.0206255	0.186246	0.0978354	0.0751225	0.0712358
	HpGP-POL-010	0.00432527	0.027079	0.0834309	0.0133676	0.0380016	0.0264743	0.0546274	0.0369183	0.0226071	0.16368	0.0714571	0.00980348	0.0203929	0.149582	0.116143	0.0854289	0.076681
	HpGP-GER-002	0.00505597	0.0268843	0.0679995	0.0181017	0.0418005	0.0254628	0.0548862	0.0419175	0.02558	0.176904	0.0749561	0.0117045	0.0235138	0.160791	0.0991101	0.0695029	0.0758294
	HpGP-SWT-007	0.00639231	0.0219918	0.0790808	0.0147934	0.037942	0.0257426	0.0598808	0.047552	0.0290081	0.163484	0.0742236	0.0115944	0.0238652	0.15712	0.0944732	0.0788722	0.0739839
	HpGP-LAT-002	0.00402524	0.0216492	0.0770909	0.0127244	0.0433636	0.0229085	0.0609642	0.042487	0.0255551	0.142667	0.0735555	0.0102593	0.0197554	0.18338	0.106992	0.0808904	0.071732
	33375	0.0057414	0.0306073	0.078024	0.0221936	0.044632	0.0309826	0.0563595	0.0434738	0.0258706	0.135933	0.0706056	0.0107562	0.0202976	0.158443	0.112349	0.0744231	0.0793073
	GC65-HL	0.00487755	0.0275186	0.0683001	0.0184463	0.0442589	0.0259619	0.0605032	0.0441448	0.0258087	0.155215	0.078442	0.00997279	0.0255951	0.162465	0.0988867	0.0738069	0.0757962
	HpGP-LAT-008	0.00550349	0.0241923	0.0708423	0.0168971	0.0383866	0.0235217	0.0560384	0.0521456	0.0291113	0.142505	0.0767409	0.0100655	0.0252072	0.173808	0.103001	0.078853	0.0731803
	HpGP-GER-015	0.00547851	0.0215695	0.0648588	0.0148635	0.0339255	0.0228743	0.0577081	0.0522526	0.0279284	0.154394	0.0873116	0.01284	0.0267975	0.187439	0.0895033	0.0690241	0.0712309
	HpGP-POL-105	0.00476402	0.0222763	0.0704961	0.014804	0.0357602	0.0225538	0.0589145	0.0550517	0.0252118	0.148144	0.0960276	0.0113138	0.0218783	0.172359	0.0992053	0.0682166	0.0730233
	HpGP-POL-003	0.00524095	0.0275856	0.0762142	0.0153463	0.0388624	0.0265794	0.0480371	0.0406769	0.0226127	0.149456	0.0829075	0.00852357	0.0188324	0.156345	0.11565	0.0911953	0.075934
	HpGP-POL-009	0.00623275	0.026331	0.0665293	0.0152024	0.0454446	0.0265257	0.0553619	0.0455466	0.0273061	0.141352	0.0758654	0.00873384	0.0213067	0.167693	0.112521	0.0775074	0.0805403
	HpGP-FRA-007	0.00450262	0.0224317	0.0649318	0.0147926	0.0363668	0.0227452	0.0624486	0.0556703	0.0259974	0.155194	0.0868702	0.0116264	0.0257733	0.187523	0.0848598	0.0678814	0.0703842
	HpGP-RUS-011	0.00579009	0.021941	0.0725046	0.0137283	0.0373687	0.0228054	0.059842	0.0521717	0.0283689	0.131334	0.0891531	0.0121325	0.0231984	0.181939	0.0943589	0.0786874	0.0746759
	HpGP-LIT-012	0.00562663	0.0226464	0.0764315	0.0138467	0.0356943	0.0239696	0.055971	0.0445426	0.0278232	0.142752	0.0778089	0.0101682	0.0221599	0.193126	0.0942737	0.0746026	0.0785565
	HpGP-POL-002	0.0060191	0.025733	0.0935767	0.0149538	0.037449	0.0258905	0.0522601	0.0415753	0.0265707	0.142963	0.0739351	0.0111139	0.0201853	0.160628	0.108908	0.0763523	0.0818862
	HpGP-POL-006	0.00757739	0.0240971	0.0785611	0.0152017	0.0460655	0.0244294	0.0592464	0.0353392	0.0248599	0.149577	0.0700042	0.011909	0.0202787	0.154283	0.110496	0.0841081	0.0839668
	HpGP-GER-007	0.0054833	0.0244179	0.0628083	0.0176599	0.0402388	0.0222019	0.0596173	0.046988	0.0285431	0.151276	0.0780009	0.00884367	0.0258325	0.176194	0.0987628	0.0743934	0.0787382
	HpGP-GER-004	0.00514131	0.0224347	0.0743443	0.0127933	0.0389076	0.0240798	0.0579855	0.041841	0.0282682	0.15448	0.0768799	0.0113538	0.0263835	0.155673	0.107928	0.0815092	0.0799975
	HpGP-GER-010	0.00603529	0.0240493	0.0656919	0.0156764	0.0420967	0.0255067	0.0656594	0.0477804	0.0296783	0.138621	0.0804432	0.0105342	0.0249699	0.168283	0.100713	0.0725508	0.0817106
	HpGP-POL-001	0.00654874	0.0282049	0.0706946	0.0156229	0.0385311	0.0259175	0.0587052	0.0436713	0.0287163	0.149132	0.0816971	0.0115491	0.0233137	0.16298	0.098049	0.0803214	0.0763452
	HpGP-GER-009	0.00482208	0.0246316	0.0748649	0.0176081	0.046095	0.0275143	0.0542126	0.0410751	0.0243774	0.153471	0.0750798	0.00954784	0.023358	0.150457	0.108719	0.0809952	0.0831714
	HpGP-GER-016	0.00592145	0.0246784	0.0672	0.0173541	0.0439596	0.0236977	0.0576086	0.0472488	0.0274063	0.153724	0.0788463	0.011191	0.0244776	0.169836	0.100709	0.071308	0.0748341
	HpGP-GER-005	0.00511364	0.0229466	0.0641758	0.0172825	0.0367746	0.0258505	0.0643889	0.0424629	0.0299881	0.161163	0.0801201	0.0122401	0.0247187	0.166639	0.0961131	0.0744914	0.0755305
	HpGP-GER-012	0.00550302	0.0233742	0.0613377	0.0142817	0.0384043	0.0242343	0.0639666	0.0539081	0.0261349	0.158697	0.0814732	0.0117227	0.0237429	0.16402	0.0998419	0.0746529	0.0747043
	HpGP-GER-021	0.00488975	0.0274574	0.0617378	0.0183251	0.0412885	0.0268738	0.0582458	0.0453365	0.0275579	0.154048	0.0788585	0.0119756	0.022443	0.175596	0.0967316	0.0728481	0.0757864
	HpGP-SWT-008	0.00491485	0.0239614	0.0749297	0.0135157	0.0385764	0.0249328	0.0526795	0.0421989	0.025178	0.198124	0.0659648	0.00872845	0.0201127	0.155743	0.0991233	0.0772693	0.0740475
	HpGP-TUR-008	0.00585372	0.0236573	0.0796429	0.0124777	0.039914	0.0253396	0.0544644	0.0374282	0.0230268	0.226632	0.0649695	0.0100148	0.0176482	0.1458	0.0920685	0.0731644	0.0678976
	HpGP-BGR-005	0.00594672	0.0246318	0.0960027	0.014272	0.0400503	0.0257528	0.0571784	0.0394001	0.0252626	0.146401	0.0759874	0.0102474	0.0223746	0.136372	0.11588	0.0808617	0.0833789
	HpGP-ITA-029	0.00491898	0.0239618	0.0923594	0.0144316	0.0359522	0.0245068	0.0507236	0.0324148	0.0215829	0.247104	0.0660887	0.0102339	0.0178568	0.11936	0.0972486	0.0730062	0.0682491
	HpGP-SPA-709	0.00537275	0.0232294	0.0817362	0.0163093	0.0391681	0.0242678	0.0557311	0.0378972	0.0238772	0.157434	0.0790012	0.0100204	0.0226798	0.151052	0.106743	0.083791	0.0816901
	HpGP-BGR-008	0.00474263	0.0237865	0.0786844	0.0134423	0.0381601	0.0244609	0.0614377	0.04012	0.0262658	0.158549	0.0727953	0.0125654	0.0207128	0.137095	0.108259	0.0930983	0.0858253
	HpGP-SPA-504	0.0063815	0.0265503	0.0878271	0.0146067	0.0425837	0.0252365	0.0527773	0.036237	0.020899	0.163138	0.0686513	0.0109757	0.0207374	0.147863	0.115221	0.0787137	0.0816003
	GC31-B	0.00463922	0.0247202	0.0715736	0.0134586	0.0402945	0.0248661	0.0574115	0.0447263	0.0286234	0.158989	0.0859861	0.0118711	0.022536	0.156577	0.103759	0.0785816	0.0713862
	HpGP-BGR-007	0.00579497	0.0263776	0.0709843	0.0152982	0.0441604	0.0262119	0.0575392	0.0445969	0.0262144	0.166015	0.0726251	0.011826	0.0204896	0.159659	0.105056	0.0764273	0.0707232
	HpGP-GRE-001	0.00496668	0.0252586	0.0898043	0.0172174	0.0446405	0.0297885	0.0511242	0.0324354	0.0234595	0.161921	0.0697194	0.00950671	0.0182574	0.131185	0.11962	0.087569	0.0835268
	HpGP-GRE-012	0.00623794	0.0253901	0.0969544	0.0141237	0.045963	0.0298093	0.0533352	0.0415112	0.0229659	0.165954	0.0703919	0.00966881	0.0186262	0.12912	0.1045	0.0787296	0.0867195
	Hp-A11	0.00466259	0.0255228	0.0830672	0.0170693	0.0395953	0.0280537	0.0545522	0.0394504	0.0233074	0.159615	0.0730906	0.00978884	0.0218849	0.152989	0.109464	0.0780203	0.0798666
	HpGP-GRE-004	0.00728344	0.0250677	0.0848818	0.0159088	0.0458061	0.0279359	0.0487616	0.0358154	0.020951	0.153597	0.068099	0.00973013	0.0181795	0.132398	0.12505	0.0870558	0.0934778
	HpGP-SPA-101	0.00514507	0.0240986	0.12831	0.0128199	0.0410425	0.0223097	0.0533341	0.0326349	0.0201682	0.169237	0.0633664	0.0111508	0.0180048	0.130745	0.104246	0.0797757	0.0836121
	Hp-A27	0.00677678	0.0273681	0.0728274	0.0169196	0.040557	0.0283911	0.0563148	0.0423374	0.0270066	0.173855	0.0759527	0.0123013	0.0228848	0.136956	0.0995635	0.0804303	0.0795582
	HpGP-GRE-022	0.0059771	0.0285557	0.0842329	0.0179603	0.0419136	0.0279893	0.05189	0.0277805	0.0218355	0.1513	0.0649112	0.0116528	0.0163626	0.155017	0.112414	0.089826	0.0903804
	P12	0.00492054	0.0237185	0.0755206	0.0176102	0.0424	0.0283573	0.0546565	0.042231	0.0256026	0.17316	0.0746614	0.00984807	0.0208076	0.149995	0.104297	0.0777804	0.0744329
	HpGP-SWT-006	0.00600186	0.0240434	0.0779427	0.0149185	0.0376062	0.0245574	0.0582447	0.0374454	0.0242915	0.177363	0.0720941	0.0106177	0.0179604	0.141539	0.110547	0.0871011	0.0777261
	HpGP-GRE-043	0.00537397	0.0318267	0.0892102	0.0187326	0.0392955	0.0290762	0.0616855	0.0395378	0.0267217	0.149469	0.077781	0.0101123	0.020939	0.147728	0.096707	0.076197	0.0796067
	HpGP-GRE-020	0.00560164	0.027739	0.0823201	0.0174291	0.0429265	0.0304373	0.0490187	0.0313669	0.0202298	0.167374	0.0701614	0.00920421	0.0173988	0.130467	0.118967	0.0914481	0.0879094
	HpGP-GRE-008	0.00565743	0.0256881	0.086651	0.0144704	0.0419633	0.0269602	0.0564157	0.0413787	0.0248264	0.162044	0.0664706	0.0123581	0.021742	0.145107	0.107942	0.0835319	0.0767927
	HpGP-GRE-036	0.00459091	0.0256338	0.0962554	0.0177568	0.0395548	0.0262602	0.0554225	0.0342176	0.0204599	0.159112	0.0682168	0.00863832	0.016161	0.129393	0.126326	0.0830301	0.0889717
	HpGP-BGR-006	0.00531238	0.0239495	0.089577	0.0148097	0.0377553	0.0258695	0.0562391	0.0444256	0.0266391	0.157141	0.0766404	0.0103671	0.0220207	0.139049	0.106427	0.0787622	0.0850156
	HpGP-GRE-002	0.00623694	0.0279136	0.0834206	0.0163839	0.0438038	0.0284809	0.0523738	0.0366701	0.0238073	0.171783	0.0674802	0.0109894	0.0180652	0.134371	0.111902	0.0816454	0.0846731
	HpGP-SWT-002	0.00622312	0.0232176	0.0798481	0.0141387	0.042315	0.0273557	0.059725	0.0370961	0.0245696	0.164348	0.0756431	0.0103534	0.020958	0.146881	0.103709	0.0833276	0.0802911
	HpGP-GRE-018	0.00509942	0.0254544	0.0763166	0.0156657	0.0429311	0.0248826	0.0579132	0.0441726	0.0257423	0.154251	0.0779271	0.0111519	0.022539	0.136148	0.114521	0.0798202	0.085463
	HpGP-TUR-014	0.00507652	0.0229559	0.0720768	0.0147347	0.0378478	0.0247539	0.0527535	0.0463706	0.0244991	0.182818	0.0759444	0.0117855	0.0211967	0.142066	0.106606	0.0796486	0.0788666
	HpGP-GER-006	0.0058716	0.025643	0.0789986	0.012943	0.0442993	0.0255472	0.05875	0.0371995	0.0248367	0.15487	0.0751163	0.00892121	0.0214747	0.145259	0.119365	0.0837026	0.0772019
	HpGP-GRE-019	0.00648519	0.0274809	0.0763415	0.0151736	0.0423263	0.0268451	0.056661	0.0355695	0.0227252	0.1659	0.0728265	0.0101187	0.0193313	0.136198	0.113091	0.0824796	0.090446
	HpGP-LIT-002	0.00439482	0.0226031	0.0736645	0.0143838	0.037218	0.0229201	0.057022	0.0482381	0.0287637	0.149269	0.0771507	0.00959849	0.0229629	0.179439	0.0996034	0.0817561	0.071012
	HpGP-POL-107	0.00425161	0.0262663	0.0695644	0.0148165	0.041003	0.0238495	0.0526393	0.041808	0.0261176	0.149106	0.0730647	0.0127419	0.0194276	0.179778	0.106508	0.0820494	0.0770077
	HpGP-POL-008	0.00718915	0.0246653	0.0735946	0.0156893	0.0443802	0.0237595	0.0551127	0.042969	0.0272793	0.147225	0.0709821	0.00959427	0.0229636	0.169384	0.106817	0.0812306	0.0771646
	HpGP-POL-103	0.00462969	0.0239843	0.0612301	0.0130307	0.0386906	0.0223015	0.0626183	0.0514052	0.0259516	0.150518	0.0867479	0.0106081	0.0231362	0.199239	0.0875452	0.0681354	0.0702283
	HpGP-POL-102	0.00496539	0.0235782	0.0760822	0.0140736	0.0396343	0.023909	0.0563702	0.0419328	0.0253487	0.158138	0.0732925	0.0106399	0.0205018	0.166412	0.104866	0.0789666	0.0812888
	HpGP-GER-020	0.00545491	0.025781	0.0789423	0.0150097	0.0415546	0.0226844	0.0563631	0.0408857	0.029191	0.142653	0.0747763	0.0106032	0.0238211	0.15652	0.116138	0.085293	0.0743278
	HpGP-POL-004	0.00641659	0.0278423	0.0758566	0.0168035	0.0415031	0.0264999	0.0574246	0.0386373	0.0242843	0.1416	0.0721153	0.0100011	0.0229743	0.159617	0.116089	0.0827582	0.0795769
	HpGP-GER-001	0.00440508	0.0220757	0.0751521	0.0160321	0.0411938	0.0228152	0.0594241	0.043567	0.0284608	0.147304	0.0769691	0.0100818	0.0219544	0.175664	0.107512	0.0707407	0.076648
	HpGP-SWE-012	0.00548253	0.0255795	0.0701992	0.0139297	0.0373323	0.0254845	0.0548214	0.0469077	0.0291991	0.143614	0.0847564	0.0117445	0.0276476	0.192822	0.09415	0.067614	0.0687154
	HpGP-POL-104	0.00419106	0.0224518	0.0611653	0.0125131	0.0414357	0.0217722	0.0617501	0.0541429	0.0298001	0.15531	0.0781979	0.0108841	0.026274	0.192978	0.0905228	0.0700984	0.0665126
	HpGP-SWE-003	0.00818975	0.0232237	0.0573677	0.0178244	0.0348861	0.0220908	0.0522978	0.0459057	0.0359734	0.117622	0.0824317	0.0130318	0.0249303	0.25913	0.082084	0.0586814	0.0643298
	HpGP-SWE-004	0.00816987	0.0234685	0.0565775	0.0175128	0.0346832	0.0219233	0.0527446	0.0456207	0.0354988	0.117871	0.0827133	0.0134022	0.0249034	0.257624	0.0825685	0.0581819	0.0665368
	HpGP-POL-007	0.00414022	0.0238877	0.0800907	0.0155761	0.0395497	0.0253665	0.0577921	0.0441009	0.0246124	0.150941	0.0769229	0.00961637	0.0211738	0.167536	0.104204	0.0804775	0.0740118
	HpGP-LIT-024	0.00565087	0.0261846	0.074974	0.013711	0.0400571	0.0237311	0.0543681	0.0377593	0.0236711	0.145228	0.0743755	0.00949238	0.0221933	0.198976	0.104436	0.0753198	0.0698719
	HpGP-LIT-001	0.00535898	0.0241566	0.0664953	0.012524	0.035607	0.0223743	0.0508627	0.0457187	0.0224329	0.142439	0.0755557	0.00871246	0.0183279	0.235185	0.0903532	0.073055	0.070841
	HpGP-LIT-026	0.00542933	0.0238216	0.0689159	0.0129309	0.0390661	0.0219361	0.0544758	0.0544898	0.0270474	0.153343	0.0818923	0.0086753	0.02426	0.175615	0.0988378	0.0742289	0.0750346
	HpGP-ITA-028	0.00555552	0.0253038	0.0760211	0.0167971	0.0403054	0.0254018	0.0532314	0.0442698	0.0234503	0.148033	0.0701941	0.00924081	0.0218128	0.186801	0.104939	0.0784358	0.0702063
	HpGP-RUS-002	0.00599513	0.0241648	0.0707313	0.0141929	0.0439579	0.020947	0.0565389	0.0432789	0.0255827	0.154914	0.0812322	0.0108568	0.0241747	0.167135	0.105415	0.0800044	0.0708782
	HpGP-RUS-006	0.00588269	0.0218156	0.0755398	0.0141134	0.0417296	0.0196384	0.0563653	0.0468561	0.0253122	0.151554	0.0733003	0.00858673	0.0220561	0.178085	0.104113	0.081377	0.0736755
	HpGP-LIT-006	0.00481875	0.0220736	0.066493	0.0138596	0.0372302	0.022241	0.0539911	0.0470655	0.0331324	0.148407	0.0798025	0.00942095	0.0247037	0.195644	0.0979417	0.0711768	0.0719988
	HpGP-BGR-010	0.00529689	0.0232768	0.0716167	0.0150047	0.0359756	0.0248477	0.049953	0.045079	0.0245341	0.15894	0.0727927	0.00922408	0.0172892	0.204899	0.0951779	0.0724981	0.0735943
	HpGP-RUS-009	0.0039006	0.0246122	0.0718077	0.0131366	0.0419082	0.0266715	0.0559494	0.0407093	0.0221636	0.154483	0.0771796	0.00934664	0.0193909	0.200039	0.0959174	0.0753122	0.067472
	HpGP-POL-005	0.00531043	0.0248287	0.0738045	0.0135861	0.0395522	0.0262568	0.0591986	0.0415193	0.0242882	0.153028	0.0788831	0.0101335	0.0172704	0.167356	0.107882	0.0808287	0.0762731
	HpGP-POL-101	0.00515357	0.0265401	0.0730101	0.0140745	0.0428965	0.0226614	0.0535232	0.0380249	0.025547	0.156507	0.0758542	0.010678	0.0216121	0.163011	0.108703	0.0839194	0.0782843
	HpGP-POL-110	0.00539371	0.0248629	0.0719223	0.0130066	0.0466993	0.0249873	0.0589224	0.039829	0.0255896	0.152153	0.0711707	0.0106981	0.0209537	0.15128	0.112124	0.087607	0.0828008
	HpGP-POL-108	0.00516963	0.027275	0.0726367	0.0154242	0.0411478	0.02529	0.0558058	0.0430278	0.0255891	0.148948	0.0752346	0.00970609	0.0213621	0.156516	0.109525	0.0812054	0.0861367
	HpGP-POL-109	0.00591602	0.0268782	0.0743501	0.0144381	0.0402308	0.0226733	0.0594032	0.0404809	0.0295669	0.144985	0.0785764	0.0112643	0.021131	0.159902	0.105914	0.0853288	0.0789605
	HpGP-POL-106	0.00515681	0.0274037	0.072429	0.0153781	0.0411264	0.0260574	0.0558152	0.0430822	0.0255969	0.14991	0.0760677	0.00968188	0.0213251	0.155641	0.108703	0.0803704	0.086256
	HpGP-ITA-010	0.00595583	0.0300721	0.0814022	0.0174846	0.0453345	0.0286614	0.0517661	0.0334125	0.0249799	0.1466	0.0718323	0.0113629	0.0201216	0.153348	0.103646	0.0893999	0.0846195
	HpGP-ITA-020	0.00594891	0.0297701	0.0824904	0.0177414	0.04472	0.0291287	0.0522746	0.0328487	0.0244135	0.147037	0.0717114	0.0114848	0.0198819	0.152036	0.104591	0.0902135	0.0837079
	HpGP-FRA-021	0.0054314	0.0348236	0.0770563	0.0252147	0.0462877	0.0310796	0.0500372	0.0356705	0.0228334	0.148922	0.0627473	0.0100447	0.0191764	0.139634	0.114981	0.0870622	0.0889971
	HpGP-FRA-003	0.00480323	0.0382713	0.0736804	0.0327966	0.0530777	0.0388762	0.0458668	0.027976	0.0184975	0.132065	0.0586807	0.0098285	0.0191983	0.114183	0.13755	0.0962909	0.0983579
	GC34-HL	0.00464859	0.0306395	0.0790325	0.028044	0.0545576	0.0385586	0.0520611	0.0311668	0.0232553	0.143359	0.0633852	0.0101501	0.0196229	0.13539	0.113549	0.0805622	0.0920169
	21580	0.00588907	0.0285259	0.0737604	0.0282239	0.0496086	0.0324897	0.0475244	0.0348586	0.0229963	0.156345	0.0732547	0.0111486	0.0203844	0.144453	0.106183	0.0786837	0.0856707
	HpGP-ITA-013	0.00540362	0.0274295	0.0867897	0.0176688	0.0453113	0.0285556	0.0535123	0.0315515	0.0203723	0.156048	0.0640694	0.00939785	0.0193786	0.137065	0.120062	0.0877234	0.0896617
	HpGP-FRA-019	0.00677464	0.0373429	0.0786028	0.026081	0.0537455	0.0297478	0.0517825	0.0270704	0.0215559	0.142386	0.0622811	0.00849159	0.017284	0.134932	0.117429	0.0948403	0.0896519
	31181	0.00532713	0.0336165	0.0729798	0.0247222	0.0463231	0.0323119	0.0520894	0.0267759	0.0227067	0.159643	0.0686844	0.0110901	0.0176683	0.146778	0.109685	0.089913	0.0796852
	HpGP-FRA-002	0.00696361	0.0355527	0.0785795	0.0331102	0.0519751	0.0387507	0.0455967	0.0295267	0.021495	0.143305	0.0604862	0.0100809	0.0191213	0.121166	0.126517	0.0910233	0.0867502
	HpGP-ITA-006	0.00596993	0.0308646	0.0876151	0.0187411	0.0450193	0.0285982	0.0559528	0.0314698	0.0217056	0.153141	0.0639752	0.00810976	0.0176257	0.12577	0.130386	0.0902651	0.0847912
	HpGP-ITA-002	0.00574504	0.0280842	0.0893022	0.0176186	0.0485299	0.0276155	0.051191	0.031705	0.0191952	0.16739	0.0681868	0.0110309	0.0165833	0.123168	0.123731	0.087979	0.0829441
	HpGP-GER-019	0.00591586	0.0266899	0.0702505	0.021838	0.0447563	0.0282307	0.0532033	0.0355693	0.0266977	0.154721	0.0734058	0.0107984	0.0195621	0.147416	0.107892	0.087944	0.0851089
	HpGP-ITA-018	0.00481954	0.0306517	0.078486	0.0200967	0.0460234	0.032426	0.0526384	0.032098	0.0210363	0.148873	0.0632444	0.0105924	0.0208265	0.131253	0.129616	0.0870419	0.0902768
	HpGP-FRA-008	0.00580645	0.0326914	0.0837244	0.022618	0.0510902	0.0331003	0.0476758	0.0299452	0.0206875	0.137974	0.0630148	0.0100528	0.0171604	0.13299	0.128248	0.0916268	0.0915931
	HpGP-FRA-004	0.005377	0.0374522	0.0815134	0.035734	0.0540957	0.0436158	0.0474327	0.0288433	0.0226453	0.13779	0.0531117	0.00961031	0.0146396	0.127807	0.123173	0.0873144	0.089844
	HpGP-FRA-011	0.00608692	0.030822	0.0724056	0.023875	0.0441846	0.0341423	0.049066	0.0365612	0.0217873	0.129571	0.0689428	0.0127241	0.0211057	0.14688	0.125367	0.0864584	0.0900203
	HpGP-FRA-016	0.00555511	0.0292676	0.0723442	0.0280644	0.0484982	0.0320469	0.0538697	0.0375007	0.0257186	0.150068	0.0680414	0.0138618	0.0210997	0.144199	0.111029	0.0779279	0.0809077
	Hp-A14	0.00589066	0.0307275	0.0865042	0.021532	0.0457536	0.02927	0.0481819	0.0349305	0.0185996	0.157061	0.0633266	0.0102121	0.0165541	0.119748	0.129243	0.0937683	0.0886966
	HpGP-KAZ-001	0.00497481	0.0272463	0.0828178	0.0203502	0.052304	0.0328826	0.0500206	0.0374719	0.0222846	0.148262	0.0678494	0.00910757	0.0182222	0.136242	0.118986	0.0878915	0.0830862
	HpGP-KGZ-003	0.00438702	0.0228369	0.0773272	0.0155021	0.0371777	0.0253471	0.0604603	0.0433175	0.0274854	0.170334	0.0851224	0.00884938	0.0200784	0.116957	0.110844	0.0929545	0.0810191
	HpGP-GRE-006	0.00597903	0.0239918	0.0794008	0.0128211	0.0398034	0.0213096	0.0573058	0.0349813	0.022424	0.188467	0.0762469	0.00914082	0.017834	0.126039	0.107321	0.0952291	0.081705
	HpGP-GRE-042	0.00564247	0.0265124	0.0951482	0.0177422	0.0479237	0.0282742	0.0469451	0.0259667	0.0179543	0.171936	0.0595983	0.00879346	0.013563	0.114618	0.137312	0.0982947	0.0837752
	HpGP-BGR-004	0.00578654	0.0315437	0.0944946	0.0165436	0.0399755	0.0303734	0.0514766	0.0312395	0.0210261	0.155898	0.0646905	0.0109902	0.0189199	0.135421	0.119734	0.0890987	0.0827875
	HpGP-GRE-003	0.00601036	0.0256812	0.0909457	0.01838	0.0465851	0.026121	0.0510662	0.0308747	0.0213013	0.161699	0.0670995	0.0079191	0.0160575	0.119371	0.128874	0.0942324	0.0877813
	HpGP-TUR-004	0.00616612	0.0266955	0.0826841	0.014782	0.0411374	0.0268446	0.0544768	0.0359618	0.0239012	0.169706	0.0719508	0.0107075	0.0160859	0.132117	0.107563	0.0965564	0.0826635
	HpGP-TUR-010	0.00609824	0.0257671	0.0888631	0.017094	0.038992	0.0257886	0.0575725	0.0350676	0.0211966	0.143484	0.0698585	0.00931223	0.0152322	0.129142	0.140406	0.0942678	0.0818572
	HpGP-IRN-003	0.00659473	0.0280936	0.0829782	0.0170784	0.038934	0.0258133	0.0589339	0.0361171	0.0244378	0.165763	0.0677693	0.00957638	0.0188231	0.12449	0.120776	0.0914434	0.082377
	HpGP-BGR-001	0.00551861	0.0283418	0.0863013	0.0162887	0.0424305	0.0292918	0.051194	0.0320083	0.0237656	0.152898	0.0675956	0.0101991	0.0165883	0.134503	0.116963	0.100864	0.0852491
	HpGP-IRN-009	0.00497983	0.0288736	0.0794151	0.0159091	0.0395928	0.0258936	0.0628082	0.0423108	0.0252243	0.149819	0.082474	0.0097486	0.0198209	0.14025	0.108101	0.0878576	0.0769208
	HpGP-USA-009	0.0064157	0.0262839	0.0841515	0.0162462	0.0399285	0.0239387	0.0605378	0.0332003	0.0264991	0.165025	0.0739332	0.0103344	0.0184437	0.117039	0.117489	0.0942157	0.0863182
	HpGP-SWT-014	0.00630294	0.0247451	0.0818293	0.0150408	0.0394576	0.0240822	0.0573286	0.0329439	0.0241356	0.167135	0.0768243	0.0109107	0.017008	0.123671	0.114826	0.0935563	0.0902024
	HpGP-GRE-005	0.00591506	0.0283816	0.0870914	0.0187479	0.043805	0.0273764	0.0474292	0.0243579	0.0184975	0.173624	0.0651427	0.0100586	0.0155275	0.115011	0.130739	0.0958317	0.0924635
	29009	0.00566136	0.0274908	0.0906371	0.0185376	0.0443732	0.0290514	0.0520001	0.0340577	0.0261441	0.166939	0.0718607	0.00979463	0.0183015	0.123348	0.111734	0.0823006	0.0877677
	HpGP-ISR-006	0.0057309	0.0260947	0.0822935	0.0143452	0.0394852	0.0248212	0.0587214	0.0392891	0.0267433	0.161512	0.0769504	0.0100727	0.0192419	0.139718	0.103973	0.0863259	0.084682
	HpGP-SWT-013	0.00669251	0.0297569	0.0881402	0.0169019	0.0403461	0.0252404	0.0540897	0.0272331	0.019708	0.165311	0.0673221	0.00821672	0.0155997	0.122492	0.118447	0.100452	0.0940513
	HpGP-GRE-039	0.00635177	0.0260117	0.0853278	0.0150183	0.0408	0.0289774	0.0494259	0.0268087	0.0199543	0.162183	0.069627	0.00830129	0.0146835	0.125031	0.130134	0.0951685	0.096195
	HpGP-TUR-003	0.0057212	0.0272019	0.0826078	0.0154121	0.0448856	0.0273629	0.0615355	0.0299829	0.0252765	0.161578	0.0715368	0.00859453	0.018821	0.12963	0.116131	0.0869545	0.0867675
	HpGP-IRN-002	0.0051487	0.0266619	0.0890109	0.0157915	0.0380721	0.0246737	0.0580861	0.0320809	0.0211434	0.160797	0.0745519	0.0134379	0.0197063	0.129533	0.116369	0.0915227	0.0834124
	HpGP-FRA-006	0.00551526	0.0246433	0.0955732	0.0151164	0.0462699	0.0284764	0.0539282	0.0322712	0.0236102	0.165406	0.0684309	0.0103914	0.0160108	0.114272	0.119012	0.093061	0.088012
	HpGP-JOR-008	0.00675372	0.0371003	0.121902	0.0281464	0.0695158	0.0480001	0.041338	0.0209365	0.0204519	0.131224	0.0558698	0.00855299	0.0141782	0.100655	0.130295	0.0826871	0.0823934
	HpGP-ISR-003	0.00515515	0.0323806	0.112417	0.026326	0.0533542	0.0388814	0.0462291	0.0211496	0.0188068	0.137558	0.0598944	0.00939182	0.0122816	0.108204	0.131292	0.0890374	0.0976408
	HpGP-JOR-006	0.00726831	0.0341723	0.103589	0.0192172	0.0546956	0.0330021	0.0512607	0.0233731	0.0190164	0.143057	0.0608928	0.0101092	0.0151668	0.104679	0.129656	0.10411	0.0867336
	HpGP-JOR-005	0.00611467	0.0367592	0.108506	0.0243525	0.0634131	0.042657	0.0414303	0.0254973	0.0211341	0.148097	0.0534086	0.0084152	0.0153044	0.100068	0.12645	0.0917468	0.0866461
	HpGP-JOR-007	0.00646377	0.0373652	0.113277	0.0283603	0.0633882	0.039839	0.0463166	0.0219604	0.0206974	0.144364	0.057979	0.00949956	0.014991	0.0973777	0.118819	0.0900723	0.0892291
	HpGP-JOR-009	0.00820564	0.03226	0.11425	0.0185761	0.0435877	0.0334091	0.0507468	0.019158	0.0185053	0.146956	0.0539254	0.00820852	0.013855	0.106071	0.137533	0.098969	0.0957831
	HpGP-JOR-002	0.00836897	0.0291832	0.107133	0.0189319	0.0497623	0.0294913	0.0500809	0.0210949	0.0188949	0.155916	0.0588235	0.00867914	0.0146424	0.10793	0.127285	0.0974595	0.0963239
	HpGP-JOR-001	0.00514327	0.0288911	0.092641	0.0182035	0.0452942	0.0252697	0.0525166	0.0287255	0.0232073	0.150613	0.0638458	0.00903777	0.0175791	0.125557	0.126417	0.0991031	0.0879553
	HpGP-ISR-010	0.006637	0.030222	0.106073	0.0187258	0.0487932	0.0298381	0.0467026	0.0249544	0.0170408	0.148887	0.0610144	0.00787979	0.0153852	0.109857	0.133298	0.100544	0.0941476
	HpGP-JOR-003	0.00717076	0.0281865	0.113349	0.0184129	0.0492846	0.031163	0.0447667	0.0212652	0.0180905	0.1652	0.0560542	0.00870916	0.0154473	0.0954177	0.133293	0.105607	0.0885821
	HpGP-ISR-002	0.00712854	0.0298975	0.0979849	0.0189096	0.0521882	0.0267894	0.0468651	0.0210073	0.0204256	0.161084	0.0594292	0.00933143	0.0145239	0.10665	0.137377	0.0995177	0.0908909
	HpGP-JOR-010	0.00673444	0.0303236	0.104978	0.0200409	0.046079	0.0359546	0.0492557	0.0261549	0.0189268	0.155017	0.0597809	0.00813654	0.0143703	0.105756	0.130372	0.0975716	0.0905479
	HpGP-JOR-004	0.00649285	0.0306775	0.10536	0.018254	0.0491613	0.0296935	0.0503172	0.0235093	0.0185066	0.14869	0.0566226	0.0102478	0.0141954	0.10805	0.132999	0.106876	0.090346
	HpGP-ISR-001	0.00654774	0.032756	0.106299	0.0186287	0.0529875	0.0308937	0.0443459	0.020607	0.0185976	0.16386	0.0571275	0.00927788	0.0140144	0.106032	0.137359	0.092806	0.0878597
	HpGP-ISR-004	0.00736897	0.0299615	0.0958819	0.0183467	0.0534805	0.0281843	0.0506449	0.0249221	0.0152264	0.165017	0.0535568	0.00881024	0.0140848	0.109076	0.12938	0.101485	0.0945729
	HpGP-ISR-007	0.00714482	0.0314224	0.106806	0.019568	0.0463041	0.0322709	0.0491345	0.0212134	0.0204352	0.158183	0.0572704	0.00846796	0.0134188	0.111062	0.125768	0.095534	0.0959968
	HpGP-FRA-018	0.00671811	0.0353035	0.0899836	0.0255131	0.0561374	0.0368603	0.0454007	0.0250822	0.0193831	0.15116	0.0628662	0.00868653	0.016633	0.115727	0.119196	0.0903893	0.0949601
	B40	0.00581113	0.03357	0.0891521	0.0274455	0.056315	0.0371188	0.0406476	0.0195399	0.0184926	0.152135	0.0614143	0.00844683	0.0150667	0.104576	0.138083	0.0940881	0.0980966
	HpGP-BRA-004	0.005446	0.0292462	0.0807822	0.0243622	0.0504096	0.0277918	0.0505655	0.0256669	0.0193659	0.179997	0.0569415	0.00853744	0.0154802	0.122798	0.119331	0.0878193	0.0954596
	HpGP-SWE-006	0.00588411	0.0332802	0.0862858	0.0195512	0.047756	0.0357966	0.0478336	0.0260077	0.0187309	0.166101	0.0619089	0.00880963	0.015802	0.117353	0.129367	0.0866308	0.0929022
	HpGP-GRE-040	0.00440843	0.0362177	0.0965581	0.0256931	0.0537454	0.0369294	0.0442617	0.0227274	0.0203196	0.126294	0.0587295	0.00963663	0.0139812	0.110516	0.143333	0.096877	0.0997715
	HpGP-ITA-005	0.00622759	0.0328215	0.0924994	0.0247218	0.050742	0.0364772	0.0467142	0.0235222	0.0179524	0.16233	0.0599639	0.0081543	0.0146419	0.107234	0.118465	0.102517	0.0950156
	HpGP-SPA-011	0.00605141	0.0383981	0.0972601	0.0290596	0.0598621	0.0452165	0.0463477	0.0202538	0.0188628	0.1569	0.0557432	0.00794462	0.0153296	0.103159	0.117939	0.0908976	0.0907741
	HpGP-SWT-017	0.00613888	0.0345188	0.0916817	0.0237845	0.0500234	0.0424864	0.0423311	0.0243452	0.0198172	0.159817	0.053187	0.0081043	0.0159833	0.113316	0.121743	0.0968482	0.0958732
	HpGP-ITA-011	0.00513472	0.0290432	0.0938734	0.0254361	0.0543569	0.0388613	0.0411909	0.0236615	0.0158455	0.163304	0.0597523	0.010046	0.0143816	0.110962	0.131607	0.0899376	0.0926051
	HpGP-ITA-003	0.00556321	0.0343257	0.0887238	0.0238974	0.054813	0.0362573	0.0473138	0.0255533	0.0173181	0.165132	0.0623535	0.00833506	0.0154446	0.111953	0.12653	0.0869486	0.0895375
	B47	0.0058301	0.0332429	0.0928437	0.0313623	0.0522324	0.0405637	0.0421405	0.0213592	0.0162578	0.154496	0.0535316	0.00778419	0.0147646	0.103893	0.134437	0.102579	0.0926821
	HpGP-ITA-023	0.00480008	0.0292935	0.0746492	0.0176385	0.0429623	0.0296301	0.0487362	0.0362781	0.0241264	0.209837	0.0622974	0.010559	0.016758	0.134713	0.104217	0.0718774	0.0816279
	HpGP-ITA-016	0.00496541	0.0290021	0.0729967	0.0193456	0.0465802	0.0277839	0.0481471	0.0311161	0.0224084	0.220742	0.0620784	0.0101353	0.0150336	0.12923	0.107353	0.0724706	0.0806117
	HpGP-ITA-026	0.00555392	0.0286254	0.0791582	0.0184306	0.0455519	0.0325313	0.0459766	0.0326728	0.0219403	0.21815	0.0649509	0.0100583	0.0149045	0.122303	0.101522	0.0744537	0.0832175
	HpGP-ITA-014	0.00446184	0.0313558	0.0840949	0.0191846	0.046918	0.0338941	0.0442468	0.0279149	0.0234904	0.218913	0.0624355	0.00849984	0.0150865	0.118919	0.107712	0.0712491	0.0816242
	G27	0.00420718	0.0283018	0.0755398	0.0192575	0.0422542	0.0300768	0.0545849	0.0371092	0.0231747	0.17985	0.0731692	0.00977807	0.0171304	0.134861	0.107542	0.0788128	0.0843511
	HpGP-ITA-030	0.0053412	0.0268164	0.0736485	0.0191855	0.0432651	0.0267694	0.0588566	0.0384378	0.0226058	0.170685	0.0693477	0.00937247	0.0180386	0.149817	0.099872	0.0831276	0.084813
	HpGP-ITA-012	0.00545664	0.0287721	0.0781381	0.0190595	0.0441771	0.0283892	0.0532765	0.0352504	0.0253812	0.175731	0.0654579	0.00908784	0.0209825	0.136779	0.105535	0.0826139	0.0859119
	HpGP-FRA-015	0.00383456	0.0248985	0.0819592	0.021358	0.0435955	0.0297647	0.0503082	0.0375757	0.0266975	0.166123	0.0684263	0.0106098	0.0203755	0.146754	0.108621	0.0734895	0.0856086
	HpGP-FRA-013	0.00497183	0.0290919	0.0805866	0.0189829	0.0446314	0.028256	0.0506332	0.0380205	0.0257767	0.16822	0.0687082	0.0101508	0.0204421	0.1425	0.105671	0.0745994	0.0887569
	HpGP-ITA-009	0.0047822	0.0346516	0.0798373	0.0231454	0.0491711	0.0313134	0.0506829	0.0321246	0.0239052	0.168024	0.064833	0.0109089	0.0194007	0.139344	0.0987165	0.083717	0.0854423
	HpGP-ITA-025	0.00661853	0.02752	0.0841718	0.016527	0.0454347	0.0265893	0.0512834	0.0304829	0.0228651	0.159314	0.067415	0.00936701	0.0207107	0.13551	0.119656	0.0903578	0.0861772
	HpGP-ITA-015	0.00432361	0.0266082	0.0720181	0.0176989	0.045292	0.033637	0.0549992	0.0397036	0.0249812	0.173644	0.076384	0.0110593	0.0197992	0.139252	0.108507	0.0715268	0.0805653
	HpGP-ITA-004	0.00472089	0.0252453	0.0739739	0.016919	0.0431824	0.0276649	0.048803	0.0312414	0.020142	0.225378	0.0673944	0.00969117	0.0163061	0.127781	0.0989266	0.0838803	0.0787494
	HpGP-BRA-015	0.0051921	0.038014	0.0661061	0.0226682	0.0414828	0.0389315	0.0573906	0.033202	0.0225646	0.181735	0.0667354	0.0100382	0.019871	0.140584	0.101401	0.0737238	0.0803595
	HpGP-ITA-024	0.00463327	0.0260401	0.0735797	0.0173684	0.0400317	0.024865	0.0592209	0.0385985	0.0219059	0.179651	0.0698705	0.00960152	0.0226367	0.150342	0.100378	0.0791144	0.0821618
	HpGP-ITA-008	0.00422733	0.0225614	0.0717103	0.0175038	0.0416759	0.0247151	0.0557562	0.0442054	0.0234701	0.165948	0.0812518	0.0123071	0.0221089	0.14573	0.107914	0.0754917	0.0834232
	HpGP-ITA-017	0.00482024	0.0275833	0.0746649	0.0187973	0.0489905	0.0287297	0.0542097	0.0376467	0.0222088	0.165796	0.0728185	0.0107467	0.0188767	0.138428	0.103637	0.0896225	0.0824236
	HpGP-ITA-019	0.00441499	0.0281944	0.0800217	0.018184	0.0419482	0.0309631	0.0556699	0.0366049	0.0262713	0.165373	0.0708218	0.011116	0.0222048	0.140413	0.101115	0.0817683	0.084915
	HpGP-ITA-001	0.00588198	0.0249312	0.0855417	0.0176605	0.0419829	0.0281041	0.0512913	0.0382824	0.022793	0.160048	0.06784	0.0117563	0.0209913	0.134027	0.120917	0.0878698	0.0800813
	HpGP-ITA-007	0.00545446	0.0293639	0.0837829	0.0200777	0.049692	0.0292337	0.0599802	0.0332848	0.0237194	0.146956	0.0675194	0.0104077	0.0167473	0.138899	0.120192	0.0754074	0.0892817
	HpGP-IND-002	0.00422879	0.0140231	0.0449221	0.00822056	0.0196512	0.0166605	0.199699	0.0321882	0.0246421	0.387826	0.050936	0.01205	0.0170228	0.0569252	0.0429415	0.0351748	0.032888
	HpGP-NPL-010	0.00285705	0.0163397	0.0439942	0.00804484	0.0222252	0.0138063	0.12283	0.0242207	0.01983	0.472066	0.0634174	0.00755968	0.013528	0.0503324	0.0465566	0.0352221	0.0371694
	HpGP-IND-006	0.00343236	0.019885	0.0494667	0.0117499	0.0241869	0.0151251	0.115356	0.0202842	0.017181	0.471163	0.0443308	0.00965411	0.013537	0.0518943	0.0476964	0.0441209	0.0409354
	HpGP-BGD-005	0.0041077	0.0151636	0.0535128	0.0110578	0.0272753	0.0175991	0.121924	0.0269964	0.018509	0.413925	0.0563204	0.00849812	0.0140241	0.0614512	0.0588956	0.0476662	0.0430736
	HpGP-BGD-009	0.00453054	0.0168143	0.0491753	0.0126637	0.0229829	0.0154816	0.158597	0.0238516	0.0208943	0.431436	0.0446367	0.0093631	0.0151289	0.0508367	0.0443697	0.0387166	0.0405204
	HpGP-NPL-012	0.00395048	0.0159836	0.0404551	0.00866459	0.0230835	0.0146429	0.165281	0.0449425	0.0447201	0.136759	0.243873	0.0111355	0.0242654	0.0731805	0.0605435	0.0464552	0.0420651
	HpGP-IND-005	0.00656217	0.0263974	0.0832723	0.0218899	0.0484789	0.0320993	0.133194	0.0365882	0.0282503	0.137892	0.0767505	0.0123227	0.019274	0.101514	0.0947632	0.0719276	0.0688238
	HpGP-NPL-005	0.005177	0.0216877	0.0812596	0.0116422	0.0364157	0.0222981	0.127391	0.0381583	0.0305931	0.164688	0.0855252	0.0102494	0.0181171	0.104652	0.0977595	0.0767123	0.0676737
	HpGP-NPL-006	0.00521214	0.021682	0.0811042	0.0116855	0.0364642	0.0227575	0.128108	0.0376167	0.0283259	0.164373	0.08599	0.0102175	0.0179359	0.104538	0.0985358	0.0772829	0.0681714
	HpGP-BGD-006	0.00541483	0.0239147	0.0773186	0.0152919	0.0390736	0.0225164	0.136416	0.0342784	0.0234376	0.144187	0.0735171	0.00865933	0.0202186	0.109807	0.106221	0.083681	0.0760472
	HpGP-BGD-004	0.00655634	0.0230669	0.0694767	0.0129134	0.0380388	0.0218401	0.154881	0.048434	0.0325027	0.13941	0.0877242	0.0137524	0.0234489	0.101565	0.0870743	0.0695933	0.0697216
	HpGP-BGD-010	0.00420202	0.0213815	0.0791532	0.0136156	0.0384951	0.0222747	0.137654	0.0322943	0.0257573	0.146713	0.0753919	0.0123273	0.0198887	0.102086	0.106581	0.0828955	0.0792899
	HpGP-IND-003	0.00564401	0.0196546	0.0599782	0.0117446	0.0312755	0.0225526	0.151842	0.0448142	0.0304692	0.154342	0.0907551	0.0121179	0.0208113	0.12898	0.0838493	0.0646442	0.0665245
	HpGP-IND-004	0.00700457	0.023275	0.0815573	0.0142333	0.0378799	0.0261714	0.140996	0.0368154	0.0255119	0.139752	0.0709817	0.0141204	0.0203137	0.105789	0.105627	0.0802392	0.0697314
	HpGP-GRE-041	0.0101231	0.0252138	0.101093	0.0142203	0.0385882	0.0237991	0.0529735	0.0336533	0.020366	0.154726	0.0644168	0.0101359	0.0182976	0.131399	0.122312	0.0939491	0.0847335
	HpGP-GRE-046	0.0100655	0.0252104	0.102706	0.0139128	0.0385439	0.0238192	0.0530165	0.033894	0.0205301	0.153239	0.0653123	0.010069	0.0179829	0.13124	0.122344	0.0943854	0.0837288
	HpGP-BGD-007	0.00598835	0.0230074	0.0788781	0.0133496	0.0387357	0.0256129	0.101614	0.0317471	0.022274	0.199764	0.0737803	0.00917967	0.0201204	0.0938563	0.101781	0.0829588	0.077352
	HpGP-NPL-002	0.00650288	0.023687	0.0763844	0.0133982	0.0363283	0.0221698	0.150221	0.0350743	0.0258732	0.137244	0.0854336	0.0115056	0.0220081	0.0994181	0.102554	0.0784006	0.0737973
	HpGP-LAT-032	0.0034214	0.0212059	0.0516757	0.0129879	0.0288216	0.0173966	0.0565458	0.0497863	0.0279105	0.1352	0.085021	0.0100366	0.023994	0.287563	0.0755288	0.0582955	0.0546098
	HpGP-LAT-011	0.00385644	0.0183753	0.0581266	0.0113118	0.0291286	0.0186801	0.0533705	0.0517124	0.0255611	0.137985	0.0821675	0.00987468	0.0224175	0.288031	0.070405	0.0609124	0.058084
	HpGP-SPA-806	0.00493281	0.0241926	0.077667	0.0137079	0.0368227	0.0220535	0.0565638	0.0476954	0.0261926	0.152733	0.0783278	0.00920678	0.0231832	0.184797	0.106918	0.0712226	0.0637834
	HpGP-LIT-008	0.00415817	0.0226163	0.0645219	0.0110837	0.0301863	0.0186462	0.0469263	0.0415261	0.0222234	0.125911	0.0604541	0.0102227	0.0183475	0.325992	0.0763252	0.0658292	0.0550294
	HpGP-LAT-022	0.00507674	0.0240521	0.060763	0.0141646	0.0332551	0.026144	0.0560595	0.0455299	0.0272263	0.135807	0.0846159	0.0103661	0.0239028	0.231357	0.0909561	0.0665501	0.0641734
	HpGP-LIT-029	0.00445219	0.0204617	0.0602636	0.0136754	0.0351848	0.0223397	0.0578896	0.0534899	0.0279935	0.131541	0.0919146	0.0121759	0.024255	0.232252	0.0841905	0.0647432	0.0631771
	HpGP-LIT-007	0.00435751	0.0218317	0.0650036	0.0123229	0.0369844	0.0204932	0.0578259	0.0517264	0.0269749	0.131357	0.0864518	0.0105013	0.0241194	0.225916	0.089961	0.0709757	0.0631977
	HpGP-LAT-012	0.00460658	0.0196102	0.0513191	0.0111136	0.0319082	0.0199529	0.0676828	0.0608621	0.0328237	0.138149	0.0957578	0.0116469	0.0314066	0.229959	0.0755823	0.0608232	0.0567959
	HpGP-LIT-023	0.00404678	0.0220556	0.0592071	0.0133682	0.0350261	0.022066	0.0645588	0.0605427	0.0283852	0.134911	0.0880549	0.0110074	0.0222646	0.210033	0.0861829	0.0707404	0.0675489
	HpGP-LAT-009	0.00556471	0.0226931	0.0593467	0.0121754	0.0360516	0.0224026	0.0608429	0.0483556	0.0274626	0.139356	0.0821256	0.00964916	0.0254574	0.231417	0.091006	0.0631953	0.0628978
	HpGP-LAT-023	0.00538223	0.0221966	0.0596861	0.0138348	0.0387095	0.0200759	0.0561603	0.0502322	0.0279763	0.138501	0.0824516	0.0109831	0.0233838	0.225055	0.0888201	0.0717742	0.0647768
	HpGP-LIT-030	0.00386412	0.0215792	0.0593265	0.0121823	0.0321922	0.0220311	0.0576296	0.0484233	0.0268876	0.135766	0.0916587	0.0122765	0.023459	0.236118	0.090045	0.0667601	0.0598007
	HpGP-LIT-025	0.00416514	0.0200136	0.0627306	0.015707	0.0348965	0.0234465	0.0611672	0.0487742	0.0326836	0.144455	0.0874795	0.0123012	0.0264219	0.200911	0.0885339	0.067072	0.0692414
	HpGP-LAT-027	0.00591954	0.0188154	0.0505584	0.0110655	0.0332742	0.018079	0.0619992	0.105314	0.0436708	0.124543	0.103902	0.0116767	0.037451	0.190966	0.068765	0.0558131	0.0581878
	HpGP-LAT-030	0.00522192	0.0222206	0.0606161	0.0136045	0.0362424	0.018662	0.0603699	0.0547225	0.0290885	0.13824	0.08445	0.0112518	0.0239658	0.218031	0.0890079	0.0671216	0.0671842
	HpGP-LIT-041	0.0047804	0.0190834	0.0601804	0.0136881	0.0335006	0.0198857	0.0641759	0.0680482	0.0348682	0.136082	0.0902907	0.0127804	0.0311421	0.198795	0.0848623	0.0646701	0.0631656
	HpGP-LIT-020	0.00422868	0.0245674	0.08842	0.0117166	0.032669	0.0232226	0.0509426	0.0458048	0.0255304	0.145368	0.0823256	0.0121495	0.0262108	0.211217	0.0882699	0.0658328	0.0615243
	HpGP-RUS-004	0.00593673	0.02358	0.0632407	0.0135118	0.0363553	0.0204466	0.0629168	0.0555685	0.0322223	0.133147	0.0911586	0.012756	0.0269088	0.192657	0.0913183	0.071115	0.0671609
	HpGP-LIT-003	0.00475426	0.0236482	0.0582286	0.0137366	0.0331787	0.0229753	0.063589	0.0563038	0.0303254	0.148994	0.0921279	0.0126257	0.0257052	0.188878	0.0864409	0.0691198	0.069368
	HpGP-LAT-025	0.00319206	0.0218157	0.0535554	0.0126807	0.0329863	0.0188146	0.0581549	0.0546328	0.0303113	0.13871	0.0867078	0.0121177	0.0266406	0.232863	0.0826246	0.06493	0.0692622
	HpGP-LAT-014	0.00405289	0.0185736	0.0534202	0.0113478	0.0307684	0.017841	0.0536056	0.0581647	0.0291674	0.132457	0.0977762	0.0111481	0.0265164	0.259604	0.0768358	0.0596823	0.0590385
	HpGP-LIT-028	0.00543817	0.0213836	0.0587237	0.0135721	0.0362302	0.0193372	0.0596603	0.0513364	0.0301937	0.145518	0.0801207	0.0111873	0.0260633	0.207242	0.10222	0.0683351	0.0634379
	HpGP-RUS-001	0.00504215	0.0243383	0.0582971	0.0127721	0.03189	0.0214907	0.0535612	0.0553025	0.0274033	0.143271	0.0982756	0.00966008	0.0236834	0.20659	0.0935754	0.0694659	0.0653814
	HpGP-LAT-004	0.00421748	0.0188738	0.0542876	0.0106065	0.0345243	0.0180407	0.0485807	0.0495771	0.0266778	0.132113	0.115126	0.0104576	0.0286428	0.248305	0.0803354	0.0572123	0.0624211
	HpGP-RUS-007	0.0036144	0.0211195	0.0586634	0.012616	0.0302238	0.0212175	0.0536132	0.0508771	0.0315887	0.128626	0.104422	0.0101269	0.027626	0.227087	0.090073	0.0653911	0.0631145
	HpGP-LIT-013	0.00402394	0.0228305	0.065169	0.0131882	0.0333415	0.0205198	0.050194	0.0486136	0.0251604	0.141256	0.0879548	0.0123508	0.0255762	0.230803	0.0882318	0.0638833	0.0669033
	HpGP-LAT-026	0.00483323	0.0191662	0.0576104	0.0114679	0.0316012	0.0174373	0.0549387	0.0490235	0.0240862	0.124087	0.108658	0.0107971	0.0202342	0.267171	0.0816664	0.0594763	0.0577452
	HpGP-LAT-007	0.00344722	0.0239366	0.0795441	0.0129281	0.035951	0.0242215	0.0514553	0.0412245	0.0231541	0.140771	0.0767433	0.00953147	0.0216035	0.221101	0.0928584	0.0728637	0.0686652
	HpGP-LIT-004	0.00487911	0.0190383	0.0638013	0.0128142	0.0318414	0.0227783	0.0561213	0.0544657	0.0259097	0.13555	0.0874304	0.0113093	0.0224412	0.21824	0.0934868	0.0705842	0.0693085
	HpGP-LIT-032	0.00474007	0.0235051	0.0651829	0.0127896	0.0379694	0.0245027	0.0599369	0.0507544	0.030613	0.132225	0.0850652	0.00988717	0.0243756	0.216092	0.0875122	0.0618633	0.0729858
	HpGP-LIT-035	0.00485861	0.0164345	0.0470193	0.0116206	0.0340686	0.0171491	0.057811	0.0664792	0.0314208	0.121194	0.0927753	0.0105964	0.0329552	0.258707	0.076783	0.0601594	0.0599677
	HpGP-LAT-024	0.00341447	0.0167719	0.0482909	0.0111849	0.0295452	0.0188321	0.0656189	0.0653925	0.0322991	0.11527	0.0958149	0.0104425	0.0329865	0.272452	0.0696722	0.053945	0.058067
	HpGP-LAT-001	0.00461887	0.0211387	0.0613134	0.0127677	0.0332374	0.0192388	0.0550533	0.0576333	0.0318492	0.140191	0.0882776	0.011332	0.0252127	0.22162	0.0834347	0.0690754	0.064006
	HpGP-LAT-018	0.00371979	0.0148751	0.0678439	0.00931116	0.0303748	0.0198783	0.0455619	0.0524742	0.0261198	0.123767	0.0753042	0.0104852	0.0259229	0.306187	0.0783533	0.0533407	0.0564803
	HpGP-LAT-021	0.00410021	0.017043	0.0469501	0.0120624	0.0286104	0.0183509	0.0548573	0.0539804	0.0297356	0.115021	0.0751027	0.0127115	0.0256866	0.316732	0.0751673	0.057346	0.0565427
	HpGP-LIT-021	0.00502715	0.0155099	0.0518989	0.00973799	0.027282	0.0163094	0.0535201	0.0533178	0.0298288	0.126254	0.0934737	0.0124356	0.0291693	0.295921	0.0680407	0.0580682	0.0542048
	HpGP-LAT-006	0.00332087	0.0172053	0.0610846	0.0100498	0.0275322	0.0199707	0.0566793	0.0522284	0.0308569	0.122528	0.0892106	0.0117241	0.027205	0.283698	0.0699496	0.0560857	0.0606708
	HpGP-LAT-015	0.00439093	0.0164506	0.0553919	0.0123975	0.0301089	0.0161373	0.059653	0.0552886	0.0314455	0.120446	0.0872497	0.0134436	0.0259115	0.276867	0.0709201	0.0681188	0.0557784
	HpGP-LAT-034	0.00577723	0.0193412	0.0528655	0.0116469	0.0347628	0.0199979	0.055293	0.0501818	0.0273747	0.137959	0.0872012	0.00983443	0.0280216	0.264371	0.0749542	0.0588095	0.0616082
	HpGP-LIT-031	0.00465369	0.0216292	0.0512744	0.0122684	0.032187	0.0209491	0.060726	0.0574294	0.0323285	0.142777	0.0840007	0.0135908	0.0290185	0.238889	0.0784792	0.0606501	0.0591498
	HpGP-LAT-010	0.00501093	0.0214315	0.0586904	0.0127421	0.030957	0.0187216	0.0552321	0.0489061	0.0294823	0.127675	0.0837729	0.0124082	0.0239035	0.26208	0.0791537	0.0628507	0.0669812
	HpGP-LAT-019	0.00373476	0.0182857	0.0525723	0.0110205	0.0279126	0.0169855	0.0568868	0.0528873	0.025661	0.118038	0.07814	0.0099352	0.0257395	0.327939	0.0735961	0.0518265	0.0488389
	HpGP-LAT-031	0.00409273	0.0172749	0.0440544	0.00896447	0.0269032	0.0169652	0.0499259	0.0477551	0.024876	0.106611	0.0791579	0.0112011	0.0203167	0.367495	0.0726412	0.0533901	0.0483747
	HpGP-LAT-028	0.00251341	0.0150127	0.043808	0.00863073	0.024847	0.015024	0.0419118	0.0405433	0.0211082	0.11089	0.0801086	0.00882803	0.0178609	0.42553	0.0547978	0.0437169	0.0448681
	HpGP-LAT-005	0.00307566	0.0195095	0.0535467	0.0113432	0.0293432	0.0181542	0.0480705	0.0418201	0.0265253	0.120658	0.0765057	0.00922298	0.0219786	0.331928	0.0684328	0.0622136	0.0576716
	HpGP-LAT-035	0.00351704	0.0206627	0.0646159	0.0141465	0.0283631	0.0175816	0.0544769	0.0532607	0.0297249	0.137535	0.0915471	0.0088754	0.0252881	0.248638	0.0875349	0.0551789	0.0590539
	HpGP-RUS-010	0.00367979	0.0191808	0.0500417	0.0102636	0.033121	0.0173917	0.0454205	0.0447041	0.0211786	0.117968	0.0797471	0.00937	0.0203395	0.339009	0.0672934	0.0629548	0.0583367
	HpGP-LAT-036	0.0036094	0.0192239	0.0508322	0.0110677	0.0288771	0.0199415	0.0571111	0.047607	0.0283591	0.136512	0.102668	0.0120696	0.0258136	0.266336	0.0772612	0.0589285	0.0537815
	HpGP-LIT-010	0.00513138	0.0196056	0.052107	0.0122606	0.0292159	0.0191082	0.0586806	0.0514033	0.0307102	0.138369	0.0898266	0.0106003	0.0257105	0.266683	0.0759306	0.0581907	0.0564665
	HpGP-LAT-017	0.0050918	0.0165998	0.0686487	0.0122629	0.0307555	0.0184408	0.0500446	0.0461088	0.0259031	0.13664	0.0858749	0.0103814	0.0261187	0.264354	0.0830885	0.0585217	0.0611649
	HpGP-LAT-020	0.00376984	0.0208334	0.0507042	0.0116286	0.0303924	0.018815	0.0494298	0.0579617	0.0287355	0.125739	0.0816307	0.00964883	0.0276571	0.287539	0.0765522	0.0586231	0.0603398
	HpGP-KGZ-002	0.00426862	0.0192433	0.0526156	0.00944945	0.0284928	0.0201485	0.059072	0.0524151	0.0249043	0.12866	0.100257	0.0138887	0.0256737	0.273593	0.0747266	0.0554686	0.057123
	HpGP-FRA-012	0.00442464	0.0298398	0.0782506	0.0282722	0.049884	0.0359618	0.0445323	0.032717	0.0235392	0.151396	0.0609201	0.00944478	0.0172947	0.154644	0.113534	0.0782577	0.0870877
	HpGP-FRA-014	0.00440571	0.0300651	0.0790614	0.0283109	0.049921	0.0359755	0.044309	0.0327184	0.0238108	0.151439	0.0605105	0.00944464	0.0168548	0.154905	0.113506	0.0784712	0.0862912
	HpGP-USA-101	0.00446315	0.0257493	0.102264	0.0198863	0.0386343	0.0331825	0.0549046	0.0511664	0.0252811	0.123042	0.0792603	0.0114915	0.0225906	0.184087	0.0922195	0.0693234	0.0624536
	HpGP-USA-123	0.00502779	0.0295504	0.0731076	0.0222852	0.0451593	0.0302075	0.0513516	0.0491511	0.0285958	0.123038	0.0701657	0.0113053	0.035622	0.170991	0.101051	0.079436	0.0739557
	SSR8	0.00388233	0.0185895	0.0542538	0.0176413	0.0368182	0.0284895	0.0594499	0.0564766	0.0313086	0.12106	0.0838267	0.0139584	0.0273494	0.225288	0.0897368	0.0681969	0.0636743
	444	0.00543422	0.0266048	0.0680455	0.020945	0.0465535	0.0318063	0.0545571	0.0422451	0.0260015	0.133563	0.0793598	0.0107952	0.0197467	0.186295	0.0932952	0.0740917	0.0806602
	HpGP-GER-013	0.00594292	0.0257984	0.0648444	0.0183898	0.0416501	0.0276129	0.0539194	0.0472517	0.029535	0.140303	0.0760375	0.0113456	0.021445	0.184962	0.102747	0.0785594	0.0696552
	SW21C	0.00558659	0.025419	0.0617015	0.0205383	0.0389833	0.0320222	0.0577305	0.0481918	0.0285098	0.128276	0.0860807	0.0127818	0.0262925	0.197788	0.0994762	0.0657557	0.0648667
	HpGP-SWT-011	0.00452296	0.0244851	0.0692261	0.0201025	0.0383445	0.0309993	0.05335	0.0441263	0.0254107	0.132738	0.0679744	0.0119878	0.0250207	0.202606	0.0983054	0.0775446	0.0732554
	SW7C	0.00511156	0.0247485	0.0596628	0.0187152	0.041655	0.0249308	0.0661749	0.053708	0.0278178	0.137816	0.0836791	0.0133198	0.0273055	0.191976	0.0875119	0.0671848	0.0686818
	448	0.00550084	0.0261555	0.0698575	0.0210559	0.0403327	0.0299953	0.0581681	0.0414055	0.0268936	0.131708	0.0760774	0.0115853	0.022075	0.1946	0.0974514	0.0699714	0.0771659
	26695	0.00545618	0.0236416	0.065416	0.0182445	0.0377569	0.0289697	0.0597257	0.0514665	0.0301308	0.127933	0.0825394	0.0118085	0.0293341	0.22305	0.0822144	0.0576742	0.0646381
	HpGP-26695-ATCC	0.00548982	0.0236502	0.0653265	0.018261	0.0377454	0.028988	0.0595755	0.0514449	0.0303611	0.128668	0.0828149	0.0118226	0.0291927	0.221525	0.082532	0.0579275	0.0646741
	HpGP-IDN-004	0.0131522	0.0212007	0.0562505	0.0143322	0.0355512	0.0230081	0.0496748	0.0426175	0.0382639	0.102856	0.0644914	0.0098753	0.0242611	0.324175	0.0713829	0.0521336	0.0567746
	HpGP-SWE-030	0.0119842	0.0188808	0.0542344	0.0144424	0.0364643	0.0250144	0.0514574	0.0473096	0.034566	0.116877	0.0735464	0.0117845	0.0247607	0.270461	0.0816092	0.0610191	0.0655885
	HpGP-SWE-005	0.00722431	0.0200509	0.0616809	0.0156628	0.0352246	0.0257349	0.060848	0.0552671	0.0328795	0.124178	0.0850817	0.0125477	0.0281825	0.231575	0.0780779	0.0637009	0.0620831
	HpGP-SWE-015	0.00465761	0.0221877	0.0624564	0.0178961	0.0354452	0.0231331	0.0570167	0.0547791	0.0283217	0.121837	0.085069	0.0113801	0.0251936	0.233845	0.0854868	0.0675058	0.0637887
	HpGP-SWE-025	0.00518161	0.0249889	0.0554955	0.0174608	0.0328207	0.0261744	0.0601123	0.0511955	0.0286855	0.120169	0.0867291	0.0130624	0.0248616	0.241515	0.0853561	0.0606715	0.06552
	HpGP-SWE-016	0.00650802	0.0255804	0.0563227	0.0171217	0.0416995	0.0260467	0.0597422	0.0526602	0.0287491	0.118321	0.0780631	0.011155	0.0264516	0.242857	0.0826807	0.0629834	0.0630583
	HE-NC24-6	0.00792405	0.0221522	0.0633656	0.0182488	0.0400708	0.0277212	0.0578352	0.0479502	0.0287076	0.123798	0.0846774	0.011935	0.0250693	0.21108	0.091851	0.0673581	0.070255
	HpGP-SWE-007	0.00410221	0.0235741	0.055308	0.0175418	0.0339096	0.0287707	0.0581399	0.0527881	0.029314	0.116633	0.0813482	0.0116534	0.0233664	0.260256	0.0791968	0.0610439	0.063054
	HpGP-SWE-002	0.00552156	0.022792	0.0569473	0.0179803	0.037194	0.026402	0.0566111	0.0514803	0.031114	0.110983	0.0883519	0.0102997	0.0273362	0.255925	0.0798842	0.0608179	0.0603597
	HPAG1	0.00431864	0.0257889	0.0570356	0.0158157	0.0344186	0.0248554	0.0579008	0.0576877	0.0320392	0.126863	0.0864029	0.0113952	0.02713	0.226387	0.0859153	0.0648584	0.0611873
	HpGP-SWE-031	0.00552683	0.0203477	0.0567889	0.0144398	0.0368782	0.0260833	0.0598712	0.0621531	0.0336678	0.124629	0.0884261	0.0113778	0.0299851	0.236288	0.0779941	0.0566799	0.0588632
	HpGP-SWE-008	0.00426211	0.019867	0.0561129	0.014535	0.0327361	0.0250596	0.0585443	0.0591159	0.0319621	0.120847	0.0954551	0.0119993	0.0296019	0.244826	0.0804138	0.0543592	0.0603025
	HpGP-SWE-010	0.00458699	0.0194544	0.0543852	0.0160516	0.0364422	0.0253403	0.0578309	0.0586123	0.0329189	0.124032	0.0911291	0.0118137	0.0291309	0.236489	0.0779064	0.0616865	0.0621888
	HpGP-SWE-036	0.00444635	0.0193994	0.0461403	0.0138558	0.0332184	0.0188426	0.0595683	0.0605533	0.0323751	0.10246	0.0885662	0.0136001	0.0259502	0.307056	0.072016	0.050786	0.0511654
	HpGP-SWE-032	0.00427472	0.021593	0.0519666	0.0121395	0.0326334	0.0224933	0.058725	0.0587767	0.0312552	0.116057	0.0897605	0.0136783	0.0289284	0.267904	0.0760203	0.060099	0.0536948
	HpGP-SWE-017	0.00315278	0.0199057	0.0505545	0.0150112	0.0329846	0.0253641	0.0607621	0.0612525	0.0360971	0.122373	0.087518	0.0149316	0.0313706	0.250467	0.0723569	0.0555015	0.0603968
	HE-C33	0.00578152	0.024568	0.0536694	0.0164449	0.0373469	0.0232797	0.0652013	0.0535486	0.0309553	0.117657	0.0861038	0.0140702	0.028916	0.216749	0.0899478	0.0721125	0.0636482
	HE-C50	0.00414882	0.0222251	0.0581418	0.0155986	0.0357862	0.0230176	0.0600938	0.0586103	0.0321926	0.116811	0.0827995	0.0122907	0.0296792	0.254521	0.0783037	0.0607874	0.0549925
	HpGP-SWE-022	0.00407498	0.0194415	0.0440985	0.0117479	0.0365498	0.0199973	0.0652196	0.0708893	0.0369242	0.103787	0.10162	0.0150937	0.0326861	0.27087	0.0635443	0.0524909	0.0509653
	HpGP-SWE-034	0.00522945	0.021187	0.0548903	0.0164637	0.0301543	0.0239127	0.0601175	0.0703275	0.0367351	0.115467	0.0914217	0.0133409	0.0302445	0.231741	0.0788094	0.0612487	0.0587093
	HpGP-SWE-033	0.00466535	0.0218838	0.055657	0.0137645	0.0369447	0.0250569	0.0577393	0.0509377	0.0278888	0.112036	0.077752	0.0114714	0.0286162	0.268023	0.0830856	0.0610263	0.0634506
	HpGP-SWE-013	0.00434309	0.0208489	0.05499	0.0162958	0.0391761	0.0242847	0.0602721	0.0572456	0.0293831	0.124358	0.0808427	0.0137999	0.0264615	0.240618	0.0756402	0.0653383	0.0661016
	HpGP-SWE-024	0.0047777	0.0209595	0.0615878	0.0158915	0.0346489	0.0262185	0.0555915	0.0526444	0.0343521	0.122681	0.0877545	0.0138106	0.0254435	0.229485	0.0813572	0.0693528	0.0634433
	HpGP-SWE-027	0.00635128	0.019731	0.0476476	0.0136607	0.0321882	0.022541	0.0587774	0.0658238	0.0387086	0.113409	0.0892839	0.013736	0.0325282	0.265537	0.0720032	0.0528122	0.0552606
	HpGP-SWE-001	0.00400769	0.0196968	0.0659115	0.0147214	0.0371053	0.0276379	0.0628494	0.0472074	0.0316856	0.132193	0.0845852	0.0113067	0.0280147	0.226568	0.0772296	0.0651935	0.0640862
	HpGP-SWE-019	0.00636954	0.0206211	0.0607782	0.0157805	0.0340575	0.0232806	0.0638827	0.0590222	0.0276955	0.123612	0.0898659	0.0113891	0.0318901	0.219626	0.084372	0.0680628	0.0596945
	HpGP-SWE-028	0.00486801	0.0207932	0.0514499	0.0131167	0.0335929	0.0227792	0.0610313	0.0630693	0.0402944	0.12265	0.0916948	0.0134706	0.0305504	0.254614	0.0665647	0.0534951	0.0559657
	HE-NC32-5	0.00491483	0.0235058	0.0601209	0.0162756	0.0382901	0.0256397	0.0569737	0.0526413	0.0335521	0.126493	0.0836162	0.0107488	0.0286604	0.232721	0.0823062	0.0597453	0.0637944
	HpGP-SWE-014	0.00412511	0.0204456	0.0547475	0.0158585	0.0380774	0.0276605	0.0563471	0.0559052	0.0302247	0.126106	0.0823628	0.0127856	0.0273858	0.232215	0.0842722	0.0660801	0.0654012
	HpGP-SWE-026	0.00704377	0.0259569	0.063777	0.0150568	0.0393131	0.0279035	0.0576351	0.0528736	0.0300518	0.122253	0.0769653	0.0121409	0.0239289	0.226815	0.0887655	0.0660323	0.0634879
	HpGP-CAN-026	0.00405321	0.0146646	0.0437023	0.0140958	0.0684553	0.0274425	0.0618121	0.0706618	0.0348744	0.0980728	0.0884158	0.0123399	0.0686771	0.242732	0.0570876	0.0448932	0.0480189
	HpGP-CAN-025	0.00040448	0.00220116	0.00413257	0.00335905	0.0622022	0.0039014	0.00592212	0.007665	0.00535011	0.0111239	0.00850117	0.00113938	0.0105219	0.856338	0.00626588	0.00604067	0.00493055
	HpGP-CAN-022	0.000762477	0.00318701	0.00358353	0.00309331	0.0892921	0.00445056	0.00585367	0.00969564	0.00555611	0.0121368	0.00587247	0.0010588	0.0114182	0.827166	0.00564376	0.00603545	0.00519446
	HpGP-CAN-008	0.023716	0.0218147	0.0526169	0.0151088	0.0848585	0.0213168	0.0500367	0.0605392	0.0604998	0.092361	0.0710822	0.0114608	0.0887239	0.185794	0.0644104	0.0484315	0.0472283
	HpGP-CAN-014	0.000991356	0.00225754	0.0027137	0.000830083	0.00959627	0.00197144	0.00558311	0.0436589	0.0230733	0.00455562	0.0120512	0.00298977	0.185462	0.686004	0.00280406	0.00920074	0.00625688
	HpGP-CAN-017	0.0045176	0.0192658	0.041771	0.0151498	0.0308793	0.0196793	0.0446636	0.0717638	0.0444896	0.0895128	0.0687989	0.010601	0.200857	0.164692	0.0643731	0.0536049	0.0553807
	HpGP-ISL-003	0.00366497	0.0110393	0.0343624	0.0092328	0.0234752	0.015759	0.0667937	0.0820144	0.0391574	0.0898819	0.0966694	0.0133169	0.0355485	0.368202	0.0426921	0.035708	0.0324824
	HpGP-ISL-011	0.00488547	0.0115446	0.0325689	0.00730172	0.0212728	0.0172141	0.074402	0.0911684	0.0361435	0.0964145	0.115284	0.0172454	0.0372468	0.326637	0.0422783	0.0353565	0.0330355
	HpGP-ISL-007	0.0034519	0.0110302	0.0305216	0.00793964	0.0166135	0.0156815	0.0647584	0.0828831	0.0368285	0.0922906	0.104142	0.0147199	0.0390236	0.37186	0.0409024	0.0321883	0.0351643
	HpGP-ISL-006	0.00506115	0.0124282	0.0268266	0.00788605	0.0219364	0.0180212	0.0770003	0.0841959	0.0341908	0.0915366	0.10117	0.0148687	0.040375	0.351883	0.0425716	0.033682	0.0363665
	HpGP-ISL-009	0.00332119	0.0120318	0.0287287	0.00950803	0.0215256	0.0146561	0.0743115	0.0909025	0.0419752	0.105045	0.113976	0.0172053	0.0407125	0.306223	0.0459334	0.0373102	0.0366335
	HpGP-ISL-008	0.00288421	0.0113345	0.0277019	0.00826346	0.0184422	0.0177788	0.0703687	0.0869245	0.0385745	0.0920822	0.108258	0.0123984	0.0397148	0.35197	0.0438551	0.0341023	0.0353464
	HpGP-ISL-010	0.00378007	0.0111	0.0326116	0.00791149	0.0202924	0.0150525	0.0656437	0.0779838	0.0363404	0.0888196	0.102063	0.0138826	0.0381427	0.373381	0.0400884	0.0356742	0.0372316
	HpGP-ISL-002	0.00300097	0.0118532	0.0295303	0.00670277	0.0226924	0.0171834	0.0733642	0.0882703	0.0449263	0.106485	0.110491	0.0159711	0.0386932	0.309697	0.0462941	0.0373179	0.0375275
	HpGP-ISL-004	0.00377652	0.0111113	0.0308992	0.00836568	0.0205217	0.0164788	0.0658896	0.077831	0.0337107	0.0958201	0.0960615	0.0151329	0.0386089	0.367707	0.0430147	0.0353562	0.0397143
	HpGP-ISL-005	0.00314468	0.0116051	0.0330853	0.00903485	0.0215144	0.0168426	0.0622145	0.0806076	0.0376791	0.0922326	0.102842	0.0140072	0.034857	0.367709	0.0386652	0.0384571	0.0355009
	HpGP-ISL-001	0.00341585	0.0111049	0.0316162	0.00728945	0.019309	0.0153113	0.0674287	0.0884943	0.0365635	0.0866904	0.0962078	0.0141417	0.0348996	0.371432	0.0435072	0.0354769	0.037111
	HpGP-SWE-021	0.00388991	0.0134585	0.0460299	0.00936462	0.0317372	0.0183521	0.0633409	0.0746083	0.0376278	0.111362	0.11172	0.0127832	0.0309453	0.272866	0.065911	0.0500438	0.045959
	SSR5	0.00248182	0.0124112	0.0359242	0.00951563	0.0252489	0.0183528	0.0662816	0.0819785	0.0384142	0.109691	0.106594	0.0159041	0.038652	0.304291	0.0505558	0.0394118	0.0442911
	SSR7	0.0028403	0.0149111	0.0329559	0.0102845	0.02315	0.0184575	0.0783574	0.0844821	0.0439967	0.109103	0.10451	0.0178608	0.0377266	0.291018	0.0481781	0.041391	0.0407779
	HpGP-SWE-018	0.00307118	0.0167615	0.0428627	0.0117334	0.0276516	0.0226593	0.0685368	0.0808869	0.0387338	0.100865	0.102538	0.0143033	0.0363922	0.281068	0.0601953	0.0478488	0.043892
	SSR3	0.00329299	0.0161558	0.0417902	0.0121865	0.0275443	0.0203573	0.0724699	0.0712063	0.0381906	0.115472	0.100056	0.013798	0.0345249	0.292953	0.0531095	0.0424389	0.0444537
	SSR9	0.00314082	0.014763	0.0398224	0.0111136	0.0264837	0.0192763	0.0686109	0.0777199	0.0374228	0.113402	0.106965	0.0137722	0.0391002	0.29072	0.0519474	0.0432565	0.0424842
	HpGP-COL-102	0.00352022	0.0507055	0.0252116	0.0969519	0.378179	0.0968099	0.0127688	0.0092174	0.00941151	0.0324729	0.0140736	0.00450415	0.00919489	0.02478	0.0524669	0.0604054	0.119326
	HpGP-COL-006	0.0039147	0.0488353	0.0296606	0.0695439	0.367975	0.105764	0.0119041	0.00919571	0.0122571	0.0397037	0.0156838	0.00382069	0.0172054	0.0298298	0.0518143	0.0644759	0.118416
	HpGP-COL-108	0.00301109	0.0327559	0.0160332	0.0504163	0.592508	0.0752974	0.00782699	0.00701967	0.00647098	0.0200165	0.0103135	0.00204577	0.00814162	0.0176078	0.0294458	0.0352232	0.0858661
	HpGP-COL-109	0.00527153	0.0798618	0.0345678	0.153541	0.17598	0.110896	0.015085	0.0106272	0.0122189	0.0468078	0.0214264	0.00451944	0.0155327	0.0351578	0.0729997	0.0701456	0.135361
	HpGP-SPA-609	0.00360802	0.0749129	0.0310117	0.109255	0.197334	0.183696	0.0134215	0.00975842	0.0163373	0.0386904	0.0182554	0.00404498	0.013822	0.0299734	0.0566561	0.0624825	0.136741
	HpGP-COL-206	0.00330989	0.06685	0.0357863	0.0658371	0.154121	0.116103	0.0202146	0.016581	0.0184384	0.0503713	0.0271625	0.00606521	0.0365235	0.0438414	0.0898142	0.0801072	0.168874
	HpGP-NGA-010	0.00856044	0.102595	0.167275	0.087239	0.116087	0.129445	0.018232	0.00806978	0.016336	0.0637941	0.0262009	0.00610061	0.00861294	0.0406379	0.0758308	0.0565048	0.0684785
	HpGP-NGA-006	0.00762797	0.0897773	0.180526	0.0871045	0.0697247	0.128892	0.0186701	0.00861038	0.0179402	0.0749061	0.0278141	0.00773894	0.00913381	0.0388765	0.0840761	0.0674342	0.0811467
	HpGP-HON-014	0.00474582	0.123692	0.0343889	0.108703	0.216222	0.0918395	0.0166384	0.0140856	0.016759	0.0411409	0.0192875	0.00542776	0.035273	0.0345128	0.0723975	0.0750241	0.0898619
	HpGP-COL-003	0.00399735	0.072459	0.0313074	0.14133	0.242042	0.107615	0.0130915	0.00981699	0.0124411	0.0373173	0.0166377	0.00395443	0.0112272	0.030737	0.0698406	0.0734596	0.122726
	HpGP-HON-006	0.00487161	0.13999	0.0403997	0.104	0.092122	0.0967531	0.0183454	0.0145877	0.0153996	0.0490718	0.0254654	0.00533099	0.0235143	0.0421714	0.085408	0.0840034	0.158565
	HpGP-HON-013	0.00367523	0.11603	0.0263867	0.125163	0.312035	0.0939917	0.0127404	0.0126412	0.0137258	0.030757	0.0153044	0.00317143	0.0205736	0.022295	0.0484186	0.0575024	0.0855884
	Nic29_A	0.00257486	0.0887788	0.0150487	0.0438345	0.542478	0.0412195	0.0101248	0.0136457	0.0201435	0.0243755	0.0138119	0.0036566	0.0446219	0.0207824	0.0303784	0.0352991	0.0492259
	Nic24_A	0.00220175	0.11511	0.011443	0.0360038	0.552791	0.0383208	0.00743636	0.0158178	0.0171764	0.0169222	0.00986524	0.00397142	0.0405382	0.0134223	0.0286248	0.0316523	0.0587024
	Nic30_A	0.00439533	0.135388	0.0203307	0.0350052	0.455027	0.0511537	0.00942095	0.0136519	0.0159706	0.021445	0.0145653	0.00362849	0.0304688	0.0169805	0.048428	0.0540525	0.070088
	Nic21_C	0.00404353	0.0892966	0.0169159	0.165546	0.387723	0.0895426	0.00736969	0.0126767	0.0168034	0.0198992	0.0117199	0.00388241	0.0389851	0.0148169	0.0306932	0.0397703	0.0503155
	MM2005-72	0.00483301	0.0750793	0.0424892	0.180136	0.0991808	0.13003	0.0206111	0.0182297	0.0187576	0.0554645	0.027733	0.00565311	0.0297009	0.0494617	0.0740584	0.0763776	0.0922037
	MX-2004-102	0.00346318	0.077187	0.0266093	0.22407	0.118551	0.162117	0.0127201	0.0196263	0.0221109	0.0257713	0.0179803	0.00484614	0.0892802	0.0229019	0.0451951	0.0582984	0.0692716
	HpGP-PER-140	0.005132	0.0977823	0.0596216	0.0712454	0.0647979	0.222478	0.0188494	0.0133559	0.0234021	0.0555619	0.0226974	0.00642432	0.0408052	0.0422595	0.0798044	0.0591541	0.116629
	PeCan18	0.00555906	0.109767	0.0292896	0.118545	0.073262	0.224592	0.0157825	0.0298513	0.0370026	0.0346138	0.0220125	0.00639845	0.0943109	0.0251673	0.0586183	0.0585082	0.0567195
	HpGP-PER-112	0.00453543	0.0845692	0.0375928	0.112931	0.0798423	0.255169	0.0143124	0.0164885	0.0195823	0.0427505	0.0214837	0.00518825	0.0469939	0.0334777	0.0675418	0.072969	0.0845716
	HpGP-USA-411	0.00506988	0.064746	0.0503491	0.327681	0.118285	0.162927	0.0154477	0.0121419	0.0116787	0.0321853	0.0171769	0.00430539	0.00732109	0.0443361	0.0413357	0.0443822	0.0406316
	HpGP-SPA-402	0.00576779	0.0828384	0.0294886	0.269289	0.157243	0.172596	0.0111596	0.00680141	0.0100411	0.0276808	0.0124288	0.00473809	0.00552024	0.0225041	0.0586357	0.0605674	0.0627003
	HpGP-SPA-409	0.00550197	0.0813692	0.0428804	0.234367	0.134448	0.155166	0.0127093	0.00827171	0.0117821	0.0481669	0.0193683	0.0045426	0.00769378	0.0331141	0.0710599	0.0638067	0.0657514
	HpGP-CAN-002	0.000764341	0.0150399	0.0076101	0.0566734	0.730082	0.0304054	0.00392176	0.0113813	0.00511902	0.00933612	0.00787979	0.00120539	0.0316269	0.0524458	0.010214	0.0120183	0.0142763
	HpGP-CAN-004	0.000800776	0.01239	0.0054831	0.0435175	0.732776	0.0263301	0.0042162	0.0160275	0.0120878	0.00695474	0.00892262	0.00230832	0.0658129	0.0335895	0.00842449	0.0116169	0.00874139
	HpGP-CRI-004	0.00518266	0.0819601	0.0273201	0.0854304	0.078323	0.397751	0.0112392	0.00829768	0.0124792	0.0273982	0.0149811	0.00310722	0.00897095	0.025951	0.048308	0.0421947	0.121105
	HpGP-CRI-007	0.00347482	0.082823	0.0279686	0.096224	0.0734166	0.41111	0.0107828	0.00772406	0.0135648	0.0286564	0.0137315	0.00370596	0.00691093	0.0263408	0.0457099	0.0455535	0.102302
	HpGP-SPA-202	0.00504722	0.14532	0.0314223	0.153134	0.102545	0.35137	0.00774856	0.00449617	0.0159129	0.0206787	0.0105164	0.00306508	0.00769513	0.0156784	0.0406482	0.0394801	0.0452416
	HpGP-BRA-018	0.00804371	0.236269	0.0220935	0.0820711	0.0684595	0.42512	0.00615302	0.00388601	0.0133874	0.0155058	0.00692112	0.0024232	0.00706367	0.0116588	0.023494	0.0347443	0.0327053
	HpGP-USA-428	0.00346542	0.118829	0.0436951	0.168648	0.102833	0.379771	0.00712423	0.00487184	0.0109105	0.0212056	0.010612	0.00380966	0.0053876	0.01885	0.0307108	0.0353316	0.0339451
	J99	0.00390906	0.0953095	0.0350212	0.184404	0.101718	0.356303	0.0123262	0.00905648	0.0128994	0.0260402	0.0167094	0.00416867	0.00746675	0.0288624	0.0314363	0.0388665	0.0355038
	HpGP-USA-408	0.00466998	0.105836	0.090757	0.147158	0.0986838	0.317087	0.0113059	0.0106318	0.0153245	0.0238462	0.0175036	0.00409863	0.00753927	0.0419936	0.0298359	0.0394266	0.0343021
	HpGP-USA-413	0.00597779	0.0984863	0.049924	0.138778	0.0900575	0.290293	0.0188423	0.0186182	0.016914	0.0414213	0.0282513	0.00467797	0.00764033	0.0575147	0.0403048	0.0434043	0.0488943
	HpGP-COL-306	0.00527198	0.0845378	0.0248234	0.130824	0.121167	0.304477	0.0116577	0.00598794	0.0107034	0.0270998	0.0117114	0.00286631	0.0118734	0.0213724	0.0440939	0.0758658	0.105666
	HpGP-CAN-012	0.00362443	0.107866	0.0317277	0.171229	0.0936499	0.294829	0.0137217	0.0177082	0.0196474	0.023897	0.0158227	0.00578512	0.0453417	0.0391584	0.0323676	0.0399526	0.0436704
	HpGP-NGA-019	0.00500896	0.120455	0.0225404	0.156775	0.117918	0.440819	0.00565379	0.0039551	0.0140042	0.0105763	0.00681059	0.00194811	0.00412487	0.00798154	0.0219224	0.0275062	0.0319991
	HpGP-USA-003	0.00410221	0.11131	0.0319626	0.115759	0.109405	0.267188	0.0136118	0.0128317	0.0184304	0.0338493	0.0172965	0.00367609	0.0279367	0.0275252	0.0593871	0.0619559	0.0837714
	HpGP-COL-207	0.00325209	0.0807588	0.0261399	0.108142	0.207977	0.297523	0.00867524	0.00965608	0.0138592	0.0285053	0.0137164	0.00334314	0.0249888	0.0188497	0.0462657	0.0442256	0.0641223
	HpGP-COL-208	0.00345332	0.0905435	0.0222494	0.133822	0.161853	0.382187	0.00678296	0.00592702	0.011721	0.017882	0.00978897	0.00286789	0.0139152	0.0123269	0.0337668	0.0384418	0.0524712
	HpGP-BRA-014	0.00713949	0.147009	0.0311594	0.105958	0.111714	0.252173	0.0122422	0.00644775	0.0154578	0.0378543	0.0160315	0.0033728	0.0103522	0.0334253	0.0597471	0.0734917	0.0764251
	HpGP-USA-206	0.00635518	0.115822	0.0393068	0.123957	0.0999336	0.225532	0.0141262	0.0126573	0.0160313	0.0414625	0.020724	0.00536252	0.0213401	0.0299257	0.0703759	0.0684633	0.0886242
	HpGP-DOM-007	0.00679055	0.0939656	0.0432048	0.105369	0.0961215	0.266864	0.0171588	0.00916905	0.0139143	0.052121	0.0202918	0.00391469	0.00879839	0.0427672	0.0749409	0.077084	0.0675235
	HpGP-PER-013	0.00487577	0.130893	0.0317991	0.132637	0.140863	0.313996	0.00892946	0.00899155	0.0164218	0.0238138	0.012622	0.00387203	0.0207787	0.0162091	0.0319821	0.0437071	0.0576079
	HpGP-PER-020	0.00363566	0.108762	0.0258743	0.110404	0.154116	0.253319	0.00805459	0.011565	0.0145245	0.0226874	0.0145785	0.00338755	0.0261248	0.0189563	0.038002	0.0564197	0.129588
	HpGP-USA-104	0.00457706	0.151623	0.048113	0.145952	0.108025	0.344514	0.00814331	0.00489311	0.0134217	0.021685	0.0112669	0.00301597	0.0052903	0.0204492	0.0391516	0.0348206	0.0350585
	HpGP-USA-437	0.00385658	0.11092	0.0679523	0.129143	0.0826775	0.438006	0.00713166	0.0054253	0.0118107	0.0161562	0.00991053	0.00336716	0.00405989	0.0198779	0.0246384	0.0281851	0.0368811
	HpGP-USA-415	0.00451687	0.112411	0.0350976	0.176661	0.100486	0.384557	0.00672785	0.00637678	0.00970485	0.0214982	0.0116102	0.00209158	0.00616929	0.0208809	0.0300381	0.0335491	0.0376232
	HpGP-USA-418	0.00601179	0.156887	0.0279514	0.15205	0.114424	0.38898	0.00518966	0.00316849	0.0121539	0.0134963	0.00695497	0.00217786	0.00393968	0.00907194	0.0296889	0.0287538	0.0390995
	HpGP-USA-434	0.00402855	0.109126	0.038494	0.157678	0.0907254	0.435113	0.00803199	0.00546694	0.0136631	0.0163797	0.0115151	0.00285378	0.00430615	0.0165458	0.0192944	0.0323292	0.0344483
	HpGP-USA-301	0.00639597	0.167661	0.0261539	0.135911	0.161561	0.364992	0.00589043	0.0032519	0.0113652	0.0132388	0.00692197	0.00282587	0.00442868	0.00837562	0.0235685	0.0281769	0.02928
	HpGP-USA-311	0.00655083	0.151378	0.0533771	0.152021	0.0967627	0.263279	0.0152461	0.0110299	0.0162337	0.036235	0.0205174	0.00353364	0.010929	0.0420339	0.0406676	0.0380097	0.042195
	HpGP-USA-420	0.00789947	0.243442	0.032884	0.138301	0.101624	0.283326	0.00785259	0.00460891	0.0146046	0.0200729	0.0120992	0.00365048	0.00498984	0.0205026	0.0320188	0.036663	0.0354609
	HpGP-NGA-017	0.00728243	0.24689	0.0295529	0.125719	0.0988304	0.332367	0.00562172	0.00457646	0.0118905	0.0163581	0.00801721	0.00309318	0.0040915	0.0127046	0.0283927	0.0336851	0.0309271
	NYPt273	0.00604377	0.215768	0.0310803	0.145368	0.107297	0.328041	0.00553599	0.00378929	0.0175956	0.0181027	0.007925	0.00348463	0.00472649	0.0120619	0.0277526	0.0299147	0.0355137
	HpGP-ZAF-011	0.030284	0.225307	0.0246655	0.131967	0.0938171	0.305568	0.00977952	0.00531039	0.018462	0.0169791	0.0100089	0.00266343	0.00614455	0.0190326	0.0296928	0.0351281	0.0351892
	SA161C	0.021019	0.200825	0.00995106	0.0392126	0.0311489	0.598402	0.00758679	0.00356756	0.0203093	0.00738813	0.00501165	0.00117646	0.00302353	0.0117412	0.0122375	0.0140706	0.0133293
	HpGP-USA-105	0.00447685	0.0963807	0.0661349	0.151508	0.192953	0.263041	0.0117439	0.0101283	0.0135851	0.0252426	0.0147329	0.00311478	0.00653826	0.0329136	0.0305659	0.0380854	0.0388553
	HpGP-USA-424	0.00467842	0.140002	0.0954528	0.19276	0.101908	0.269842	0.00787267	0.00649278	0.0117562	0.0240994	0.0117241	0.00320593	0.00488439	0.0198914	0.0355518	0.0332343	0.0366444
	HpGP-USA-409	0.00474199	0.0976502	0.0861077	0.176619	0.104035	0.275135	0.0135288	0.0114937	0.0142304	0.0280846	0.0181039	0.00310455	0.00946352	0.0389165	0.0364791	0.0392286	0.043078
	HpGP-USA-421	0.00348856	0.115658	0.0483457	0.193626	0.11158	0.346131	0.00608856	0.00599254	0.0119803	0.0195074	0.0103504	0.00282599	0.00499715	0.0172734	0.0305751	0.035522	0.0360584
	HpGP-BRA-002	0.00516079	0.198858	0.0287852	0.153984	0.113912	0.29837	0.0076545	0.00414563	0.0204315	0.0192178	0.00918908	0.00338759	0.00507006	0.0143897	0.0347583	0.0370631	0.0456232
	HpGP-USA-102	0.00436081	0.116795	0.0665498	0.156415	0.10473	0.335045	0.0108361	0.00829838	0.0141886	0.0240529	0.0128418	0.00392802	0.00584852	0.0280073	0.033189	0.0349806	0.0399324
	HpGP-USA-202	0.00614441	0.176657	0.0274885	0.177121	0.099695	0.346919	0.00684096	0.00463008	0.0116912	0.0148315	0.00633144	0.00265471	0.00461854	0.0127301	0.0272163	0.034655	0.0397758
	HpGP-USA-433	0.00279661	0.105286	0.0338509	0.196746	0.0925779	0.436133	0.00453274	0.00380357	0.0116471	0.0131509	0.00778651	0.00207792	0.00350659	0.00903677	0.0224263	0.025719	0.0289218
	HpP_8	0.00336838	0.0983659	0.020451	0.366986	0.112747	0.234361	0.00653251	0.00468151	0.0107688	0.0154435	0.00961125	0.00322385	0.0050099	0.0145038	0.026795	0.0330067	0.0341438
	HpGP-USA-429	0.00575041	0.105865	0.0236906	0.281138	0.135921	0.27558	0.00663782	0.0040995	0.0113373	0.0148412	0.00786011	0.0032734	0.00535744	0.0140192	0.0294721	0.0367752	0.0383804
	Hp-P-11	0.00473838	0.108012	0.0642227	0.197674	0.106355	0.346221	0.00590578	0.00634836	0.00993344	0.0165301	0.00978221	0.00296128	0.00423389	0.0139422	0.0309164	0.034973	0.0372501
	HpGP-BRA-001	0.00490087	0.132292	0.0300428	0.153037	0.11716	0.341257	0.0088532	0.00566697	0.0128767	0.0247346	0.0122003	0.00346829	0.00447956	0.0199168	0.0373879	0.0425372	0.0491898
	Hp-P-13	0.00698633	0.121322	0.0281725	0.180053	0.113213	0.392399	0.00491863	0.00370568	0.0121609	0.0152293	0.00743371	0.00319654	0.00365059	0.0101704	0.0270071	0.0369603	0.0334215
	HpGP-USA-419	0.00417149	0.129325	0.0249411	0.187561	0.11143	0.38313	0.0058842	0.0031611	0.0119892	0.0135887	0.00656665	0.00242253	0.00393026	0.00851821	0.0287624	0.03333	0.0412877
	HpGP-DOM-004	0.00495687	0.137962	0.0241485	0.158878	0.104682	0.411513	0.00523631	0.00295349	0.0128276	0.0144631	0.00639386	0.00281929	0.00365239	0.00990501	0.0290286	0.0346575	0.0359227
	HpGP-COL-205	0.00440653	0.127626	0.0317394	0.14919	0.107583	0.326406	0.00873767	0.00670948	0.0140905	0.023535	0.0126087	0.00345936	0.0106914	0.0183785	0.0414715	0.0470614	0.0663061
	HpGP-PRI-005	0.00585231	0.147237	0.0288495	0.152917	0.123635	0.342764	0.00726433	0.00524587	0.0115385	0.0194031	0.00924161	0.00325087	0.0052312	0.0133074	0.0393193	0.0398359	0.0451065
	HpGP-DOM-011	0.00455786	0.118914	0.0207337	0.173079	0.121592	0.388376	0.00667387	0.00431128	0.0119452	0.0166759	0.00684908	0.00291517	0.0051142	0.0109691	0.0308173	0.0331925	0.0432838
	HpGP-USA-432	0.00492393	0.133184	0.0310224	0.180994	0.10731	0.376672	0.00599066	0.00474467	0.0142133	0.0188043	0.0077405	0.00295101	0.00521402	0.0148822	0.0267058	0.0304755	0.0341727
	HpGP-GHA-009	0.00455216	0.123309	0.0278355	0.169182	0.126346	0.390091	0.00490946	0.00396113	0.0145893	0.0135153	0.0070763	0.00251026	0.00415173	0.0110663	0.0285185	0.0301334	0.0382536
	HpGP-USA-305	0.00465304	0.106504	0.0351307	0.149506	0.115393	0.337346	0.0115509	0.00692659	0.0140557	0.0267049	0.012994	0.0033441	0.00589622	0.0210485	0.0461379	0.0440014	0.0588075
	HpGP-USA-412	0.00543346	0.119975	0.0477756	0.141815	0.098848	0.325984	0.014721	0.00949933	0.0161732	0.0313059	0.0162016	0.00381491	0.0090038	0.0411144	0.0352229	0.0419558	0.0411568
	NYPt310	0.00471913	0.127323	0.0235656	0.181839	0.124775	0.364974	0.00655055	0.00534152	0.0138859	0.0162248	0.00764923	0.00320937	0.00623841	0.0165412	0.0271198	0.030204	0.0398404
	HpGP-USA-406	0.00478423	0.119133	0.0354132	0.173915	0.117967	0.371587	0.0072598	0.00408356	0.0178896	0.0148358	0.00723289	0.00294429	0.00598361	0.0169669	0.0265974	0.0383743	0.0350324
	NYPt189	0.00445839	0.123911	0.0321102	0.180166	0.105033	0.377485	0.00848168	0.00558499	0.0165357	0.0204032	0.00974617	0.0023456	0.00622202	0.0168836	0.0266932	0.0296498	0.0342893
	HpGP-USA-303	0.00527016	0.129245	0.0203192	0.230669	0.118152	0.311169	0.0080517	0.00489248	0.013138	0.0179174	0.0105719	0.00328742	0.00509468	0.0192015	0.0260953	0.034723	0.0422013
	HpGP-DOM-006	0.00431543	0.138005	0.0265186	0.162404	0.145274	0.354176	0.00536973	0.00462234	0.00797829	0.0178882	0.00771403	0.00299787	0.00318257	0.0110309	0.0352473	0.0321511	0.0411243
	HpGP-USA-306	0.00578436	0.124163	0.0293201	0.12916	0.0998115	0.33459	0.0123083	0.00693175	0.0166384	0.0308167	0.0134348	0.0043756	0.0071246	0.0267583	0.0474713	0.0536413	0.0576693
	HpGP-GMB-009	0.00396282	0.113158	0.0262982	0.250832	0.114163	0.328207	0.00650722	0.00385508	0.0105146	0.014757	0.00714337	0.00243276	0.00424098	0.0121906	0.0294862	0.0381043	0.0341466
	HpGP-USA-417	0.00386116	0.106564	0.0230687	0.257095	0.120821	0.328482	0.00622404	0.00430944	0.0100009	0.0149432	0.00785308	0.00335973	0.00421958	0.00900558	0.0258656	0.0403324	0.0339942
	HpGP-GHA-003	0.00418562	0.114498	0.0236209	0.19653	0.104547	0.408536	0.0049336	0.00275363	0.00820767	0.0131873	0.00549968	0.00233964	0.00386996	0.00951255	0.0237538	0.0391317	0.0348933
	HpGP-BRA-019	0.00541648	0.152183	0.02391	0.164906	0.106388	0.384264	0.00551881	0.00330498	0.0124121	0.0149878	0.00636197	0.00288697	0.00413069	0.00893197	0.0282612	0.0359846	0.0401517
	HpGP-SPA-317	0.00498041	0.111841	0.0246828	0.262334	0.113903	0.324996	0.00531905	0.00362252	0.0136503	0.013369	0.00727478	0.0028881	0.00441997	0.0101435	0.0259923	0.0335688	0.0370147
	HpGP-USA-416	0.00648573	0.137162	0.0282467	0.231078	0.112242	0.318034	0.00606379	0.0040522	0.0139397	0.0132612	0.00745513	0.00271216	0.00522415	0.0126387	0.0318809	0.0331677	0.0363555
	HpGP-USA-304	0.00436324	0.117652	0.0197144	0.2147	0.11702	0.373438	0.00532076	0.00248189	0.0109438	0.0134358	0.00757957	0.00287042	0.00463944	0.00835836	0.0260686	0.0364991	0.0349143
	GAM121Aii	0.00302167	0.0569612	0.0155343	0.588007	0.0889423	0.135158	0.00503711	0.0026894	0.00642926	0.0106717	0.0060105	0.00216073	0.00454515	0.00693839	0.0200743	0.0255865	0.0222318
	Gambia94-24	0.00214118	0.0395576	0.0111226	0.669059	0.0577017	0.140759	0.00252766	0.00202727	0.00437826	0.00523595	0.00315761	0.00175638	0.00327283	0.00598685	0.0139645	0.0206042	0.0167469
	GAM119Bi	0.00291777	0.0601932	0.0155917	0.541172	0.102906	0.153289	0.00361601	0.00285028	0.00719109	0.00965407	0.00574893	0.00245097	0.00325741	0.00659558	0.021462	0.0337396	0.027364
	HpGP-GMB-007	0.00301803	0.0515007	0.0132219	0.586354	0.0916619	0.138518	0.00486436	0.00278896	0.00502003	0.00950593	0.00507683	0.00205132	0.00370689	0.00736094	0.0210213	0.0309722	0.0233564
	GAM120Ai	0.00252966	0.0457542	0.0117252	0.640802	0.0639579	0.148926	0.00276122	0.00139065	0.00424232	0.00626147	0.00331277	0.00190946	0.00168156	0.00511006	0.0144247	0.0255695	0.0196409
	HpGP-POR-004	0.00290652	0.0709334	0.0161364	0.482171	0.128289	0.159973	0.00472713	0.0028163	0.00695823	0.0103766	0.00490611	0.00238691	0.00336572	0.00921437	0.027293	0.0372821	0.0302647
	GAM115Ai	0.0033008	0.0569363	0.0148512	0.555621	0.0857236	0.169702	0.00427422	0.00266059	0.00525983	0.00904535	0.00538413	0.00204284	0.00331625	0.00660115	0.0225393	0.0287744	0.0239672
	HpGP-GMB-008	0.00349586	0.0692451	0.0185167	0.495598	0.0997108	0.184765	0.00429091	0.00302722	0.00822341	0.0117329	0.00502571	0.00243361	0.00368236	0.007987	0.021626	0.030243	0.0303962
	GAM118Bi	0.00278091	0.052237	0.0153894	0.573118	0.10009	0.138325	0.00351631	0.00242499	0.00594002	0.007137	0.00468822	0.00209246	0.00404195	0.0065687	0.020654	0.0299875	0.031007
	HpGP-GMB-004	0.004829	0.0691792	0.0159471	0.476913	0.119137	0.1782	0.00436294	0.00274886	0.00602492	0.0102488	0.00532198	0.00227503	0.00360254	0.0083659	0.0252947	0.0365368	0.031012
	GAM103Bi	0.00432516	0.0922761	0.020526	0.32631	0.138806	0.255679	0.00599926	0.00324221	0.0077965	0.0140158	0.00510735	0.00258583	0.00386503	0.010411	0.0296646	0.0406124	0.0387783
	HpGP-USA-427	0.0040999	0.0799544	0.017728	0.477761	0.104519	0.19036	0.00485537	0.00301765	0.00673866	0.0111395	0.00615358	0.00247072	0.00295962	0.0119394	0.021603	0.0277196	0.0269804
	GAM100Ai	0.00390228	0.0796744	0.0204478	0.416566	0.13938	0.181278	0.00513143	0.00364231	0.00809989	0.0111911	0.00608063	0.00279891	0.00459751	0.0114684	0.0292539	0.0418961	0.0345911
	HpGP-USA-403	0.00414933	0.0814161	0.0220517	0.393437	0.132168	0.196389	0.0064329	0.00403334	0.0089885	0.0141607	0.00878119	0.00296499	0.00380714	0.0181785	0.0305739	0.0389857	0.0334812
	GAM245Ai	0.00256288	0.0650579	0.015813	0.528009	0.102481	0.163087	0.00393073	0.00316589	0.00682833	0.00938956	0.00408931	0.0022581	0.00477897	0.0081864	0.0248398	0.0318028	0.0237203
	GAM105Ai	0.00373855	0.0839843	0.0179363	0.373432	0.148063	0.20277	0.00556349	0.00316133	0.00824411	0.0129115	0.0066166	0.00315106	0.00659211	0.00990424	0.0298488	0.0467265	0.0373556
	GAM239Bi	0.00376746	0.0626178	0.0197491	0.564711	0.0993459	0.112559	0.00422196	0.00387457	0.00657637	0.0106879	0.00606198	0.00333986	0.00301667	0.00948365	0.0273026	0.0328536	0.0298295
	HpGP-GMB-003	0.00405083	0.0624362	0.0184924	0.571578	0.0896628	0.122463	0.0041267	0.00256211	0.00666225	0.0094898	0.00590585	0.00262794	0.00354784	0.00934344	0.028763	0.02934	0.028948
	GAM101Biv	0.0038892	0.0610558	0.014669	0.547979	0.100267	0.13528	0.00558876	0.00332624	0.00799873	0.0109795	0.00533428	0.00283543	0.00407833	0.00865338	0.0255775	0.0329422	0.0295452
	GAMchjs106B	0.00390986	0.0558107	0.0158409	0.554645	0.104467	0.128709	0.00481743	0.00345015	0.00779897	0.0101446	0.00485057	0.00301555	0.00393332	0.00841082	0.0285516	0.0337523	0.0278925
	GAM201Ai	0.00442705	0.0796418	0.0207282	0.45384	0.118335	0.152958	0.00501623	0.0036942	0.00739327	0.0123844	0.00781365	0.00380502	0.00492646	0.0116675	0.033897	0.040853	0.03862
	HpGP-USA-435	0.0040277	0.0661562	0.0441318	0.484516	0.0903331	0.12794	0.00813568	0.00562868	0.0108422	0.0175242	0.00873457	0.0033233	0.00488478	0.0186784	0.0341552	0.0373393	0.0336487
	HpGP-HON-010	0.00596292	0.261168	0.0314519	0.0417368	0.133044	0.0645909	0.0127283	0.0138694	0.0147728	0.0359303	0.015296	0.0034221	0.0251178	0.0269505	0.0576405	0.0631129	0.193204
	HpGP-HON-021	0.00603967	0.465259	0.0218454	0.0416331	0.0677888	0.0642226	0.00989598	0.0113223	0.013719	0.0264748	0.0123907	0.00407385	0.0252862	0.0219281	0.0355645	0.0532077	0.119348
	HpGP-HON-023	0.00713721	0.453293	0.0229958	0.026125	0.0591794	0.0486367	0.00888937	0.0088646	0.0124346	0.028843	0.013046	0.0025613	0.0242924	0.0241485	0.0405983	0.0586419	0.160313
	HpGP-HON-015	0.00870905	0.384154	0.0269844	0.0353969	0.0685562	0.0672064	0.0117975	0.00954902	0.0120732	0.0313333	0.015435	0.00334213	0.0128565	0.0275648	0.0522603	0.0590471	0.173735
	HpGP-PER-116	0.0120293	0.404358	0.0276494	0.0477314	0.0647926	0.0714087	0.0137453	0.0151769	0.0156684	0.0332139	0.015313	0.00449201	0.0391472	0.030606	0.0522478	0.0661648	0.0862547
	HpGP-HON-012	0.00969346	0.428759	0.0249246	0.0333391	0.0809025	0.067145	0.0111133	0.0128443	0.0229805	0.0305683	0.015041	0.00402423	0.0400778	0.0262562	0.0518546	0.052961	0.087515
	HpGP-HON-004	0.0102866	0.501784	0.018905	0.0381817	0.0714827	0.0791838	0.00909343	0.0129925	0.0228687	0.0184869	0.0111198	0.00291536	0.0417562	0.0143321	0.0287183	0.0414656	0.0764274
	HpGP-HON-019	0.00846899	0.527583	0.0267773	0.0433241	0.0704585	0.0650516	0.00790526	0.00749994	0.0112626	0.0244299	0.0123636	0.00249949	0.0150238	0.0204405	0.0381519	0.0443622	0.0743972
	HpGP-HON-020	0.00315358	0.580982	0.0222673	0.023346	0.0522671	0.0374096	0.00871065	0.00732548	0.00744137	0.0289269	0.0108763	0.00178806	0.0132614	0.02322	0.0410232	0.0412456	0.0967553
	HpGP-HON-017	0.00942686	0.503729	0.0142543	0.0391257	0.144947	0.0728492	0.00731366	0.00769162	0.0115991	0.020051	0.0112387	0.00192244	0.0136872	0.013312	0.0308446	0.0405193	0.0574888
	HpGP-HON-018	0.00489186	0.686165	0.0121183	0.0213157	0.0441085	0.0352187	0.00723019	0.00646621	0.00824681	0.0210651	0.00959261	0.0022751	0.00913367	0.0144408	0.0314693	0.0304978	0.0557644
	HpGP-HON-007	0.00387851	0.681533	0.0127094	0.0201016	0.0892822	0.0304694	0.00536939	0.00544217	0.00666985	0.0138874	0.00882382	0.00239965	0.00759485	0.0116522	0.0234072	0.0219456	0.0548338
	HpGP-HON-003	0.00709565	0.363783	0.0273793	0.0606849	0.105521	0.0952846	0.0116668	0.0097478	0.0112595	0.0277899	0.015114	0.00392651	0.0204671	0.0209976	0.0510063	0.0481735	0.120103
	Nic32_A	0.00674235	0.358077	0.0235987	0.0516146	0.150582	0.0856763	0.0122692	0.011472	0.0161988	0.0299327	0.0166388	0.00369176	0.0260936	0.0198664	0.0515108	0.0654699	0.0705642
	HpGP-GTM-010	0.00773285	0.432585	0.0174295	0.0465528	0.192257	0.0672127	0.00644123	0.0105972	0.0167994	0.017357	0.00979225	0.00393328	0.0233476	0.0172314	0.0252621	0.0540759	0.0513918
	HpGP-BRA-023	0.00825749	0.491627	0.022438	0.0449979	0.0575498	0.0947972	0.0102906	0.010844	0.0178538	0.0270386	0.0129259	0.00279687	0.0231661	0.0246625	0.0462685	0.0458057	0.0586798
	HpGP-ARG-006	0.0104711	0.459968	0.0236527	0.0425754	0.0550078	0.0776701	0.00761323	0.00875037	0.01622	0.0261582	0.014735	0.00406505	0.0247965	0.0209289	0.0346981	0.136628	0.0360618
	HpGP-COL-318	0.00679962	0.258163	0.0307359	0.0350413	0.095369	0.0603621	0.0182171	0.0106843	0.0144037	0.0456658	0.0226557	0.00412315	0.0206797	0.0339933	0.0830997	0.0835024	0.176504
	VE-HV055	0.00895367	0.298741	0.0359223	0.0424679	0.0697545	0.0776265	0.0157062	0.0142585	0.0154766	0.045925	0.0217283	0.00437462	0.0254256	0.042075	0.072427	0.0833889	0.125748
	SA46C	0.15143	0.623069	0.0123281	0.0301606	0.0321693	0.0661334	0.00331533	0.00178831	0.018391	0.00586897	0.00390444	0.00207417	0.00199438	0.00447608	0.0109818	0.0184951	0.0134195
	SA30C	0.0950773	0.662471	0.0112398	0.0335185	0.0395037	0.0803722	0.00206179	0.00142908	0.0181969	0.00546101	0.0031154	0.00140214	0.00208434	0.004809	0.00951753	0.0180736	0.0116663
	SA146C	0.125945	0.591475	0.0122265	0.0401791	0.0343602	0.0851906	0.0048534	0.00305709	0.0202033	0.0102165	0.00602089	0.00199113	0.00275951	0.00977887	0.0166574	0.019122	0.0159634
	SA45C	0.102721	0.702511	0.0117369	0.0266472	0.0245163	0.0630936	0.00197332	0.00113964	0.0167966	0.00415935	0.00328575	0.00169904	0.00192759	0.00376934	0.00899018	0.0148968	0.0101355
	SA158C	0.0851958	0.737043	0.0109525	0.0225847	0.0229386	0.0592535	0.00206489	0.00126924	0.0159984	0.00501342	0.00322829	0.00123796	0.00204259	0.0030936	0.00753559	0.0119033	0.00864465
	SA35C	0.0917797	0.723967	0.010926	0.0266718	0.0217294	0.0617546	0.00186818	0.0010468	0.0203681	0.00456717	0.00283878	0.00133955	0.0010186	0.00299983	0.00583539	0.0118666	0.0094225
	HpGP-ZAF-002	0.0654072	0.491116	0.0265373	0.0438202	0.0442164	0.108289	0.0213716	0.00694447	0.0450734	0.0233924	0.0146187	0.00339066	0.00765627	0.0276435	0.0201499	0.0275068	0.0228657
	SA170C	0.0429093	0.643893	0.0175659	0.0489127	0.0452809	0.0990213	0.00331095	0.0019546	0.0167168	0.00719692	0.00423836	0.00289364	0.00278738	0.00701139	0.0127242	0.0252993	0.0182831
	HpGP-ZAF-004	0.0365942	0.584316	0.0197031	0.0405539	0.0409869	0.109978	0.0220728	0.00570205	0.022673	0.0153376	0.0105102	0.00313402	0.00415177	0.0176369	0.0198192	0.0232354	0.0235946
	SA157A	0.0496616	0.612729	0.019786	0.0426539	0.0396858	0.0951228	0.0100776	0.00461653	0.0213433	0.0170579	0.00986221	0.00240746	0.00319185	0.0150996	0.0172756	0.0232481	0.0161806
	SA226A	0.0339339	0.457233	0.0293137	0.0504583	0.0440644	0.106021	0.0273903	0.0097789	0.0499218	0.0306465	0.0191078	0.00496871	0.0103949	0.0378824	0.0274822	0.0305888	0.0308141
	SA156C	0.0271603	0.516747	0.0262782	0.0382932	0.0354256	0.101415	0.0416114	0.0105842	0.0351962	0.0275348	0.0173257	0.00416889	0.00743433	0.0354131	0.0238484	0.0284741	0.0230898
	SA220C	0.0775467	0.251133	0.0233421	0.0944467	0.0677799	0.219131	0.0319443	0.00771214	0.0688352	0.0209713	0.0143821	0.00345124	0.00695266	0.0222139	0.0292218	0.027007	0.0339281
	HpGP-ZAF-010	0.14283	0.477291	0.0174683	0.0384962	0.0277841	0.0964508	0.0288494	0.00776371	0.033976	0.016676	0.0136002	0.00434709	0.00575688	0.0308385	0.0192146	0.0198705	0.018787
	SA227C	0.021419	0.295211	0.0200868	0.053126	0.0400781	0.125763	0.0268417	0.00693267	0.299262	0.0155696	0.0103321	0.00394031	0.00463775	0.0132185	0.0210965	0.0216948	0.02079
	SA168C	0.0305566	0.0444199	0.00420828	0.0115049	0.0101251	0.0214874	0.00661464	0.00220794	0.824014	0.00790617	0.00409852	0.000705487	0.00124703	0.0136494	0.0074009	0.00489051	0.0049629
	SA252C	0.0756281	0.298217	0.0288616	0.0744596	0.0594068	0.165925	0.0401714	0.0126801	0.00960985	0.0311863	0.0246331	0.0067419	0.00829787	0.0565678	0.0329795	0.0373679	0.0372665
	HpGP-ZAF-008	0.24255	0.104145	0.0759877	0.0188454	0.038661	0.0356762	0.0315085	0.0160106	0.0214358	0.0890929	0.0333432	0.00727437	0.0117608	0.0681905	0.0811963	0.062882	0.0614394
	HpGP-COG-003	0.0160769	0.718473	0.0137897	0.0410228	0.0370877	0.092399	0.00263157	0.00196251	0.00783477	0.00600307	0.00320253	0.00108923	0.00297425	0.00527156	0.0119561	0.022198	0.0160271
	HpGP-COG-007	0.019414	0.61636	0.0308771	0.0487693	0.0470248	0.113375	0.00341708	0.00263835	0.017449	0.0127337	0.00637068	0.00296064	0.00409649	0.0086384	0.0178862	0.0310452	0.0169442
	HpGP-COG-004	0.0130995	0.615035	0.0197917	0.0561438	0.0507107	0.140672	0.00407014	0.00217558	0.0109547	0.00795056	0.00499195	0.00179849	0.00325787	0.00663777	0.0155105	0.0275981	0.0196009
	HpGP-COG-010	0.0155215	0.692031	0.0157898	0.0416951	0.0445056	0.10248	0.00303534	0.00192837	0.0111429	0.00647221	0.0041442	0.00164993	0.00258549	0.00530516	0.0098654	0.026742	0.0151054
	HpGP-COG-005	0.0159429	0.615838	0.0213961	0.0533658	0.0602263	0.133308	0.00339482	0.00192024	0.0097872	0.00836574	0.00443858	0.00175777	0.00241538	0.00684842	0.0149737	0.0281726	0.0178484
	HpGP-COG-008	0.0126456	0.706613	0.0141232	0.0416943	0.043057	0.100044	0.00271449	0.00148238	0.0080006	0.00591026	0.00256626	0.00131192	0.00281035	0.00406606	0.011697	0.0250214	0.0162428
	HpGP-COG-006	0.0189294	0.677653	0.0184349	0.0426881	0.0441355	0.103526	0.00303616	0.00228058	0.0128961	0.00871957	0.0049486	0.00197138	0.00230878	0.00460017	0.0123296	0.0237648	0.0177767
	HpGP-COG-011	0.0110143	0.574113	0.0217919	0.0690425	0.0572986	0.160539	0.00341677	0.00272298	0.0110741	0.00969626	0.00462661	0.00229928	0.00341824	0.00624411	0.0157175	0.0240869	0.0228977
	HpGP-COG-001	0.0140537	0.613485	0.0222279	0.0628715	0.0539761	0.137356	0.00259241	0.00281809	0.00812607	0.00904333	0.00436002	0.00194032	0.00328814	0.00504083	0.0161624	0.0244519	0.0182061
	HpGP-BRA-007	0.0127687	0.631982	0.0188551	0.0380864	0.04855	0.0994336	0.00476173	0.00422609	0.00938643	0.0137925	0.00714337	0.00199915	0.00641827	0.010903	0.0250943	0.0417733	0.0248254
	HpGP-BRA-022	0.011286	0.622738	0.0215326	0.0371577	0.0568954	0.0846504	0.00539026	0.00308388	0.00883484	0.0147041	0.0063149	0.00184327	0.00544692	0.0127408	0.0332659	0.0400087	0.0341061
	HpGP-BRA-020	0.018528	0.671427	0.0114851	0.0424116	0.0554573	0.0991806	0.00274744	0.00171247	0.00843968	0.00859916	0.00387485	0.00151881	0.00305418	0.00608598	0.0119693	0.0319558	0.0215525
	HpGP-COG-009	0.0110843	0.716617	0.0136098	0.0346699	0.0475475	0.0834259	0.0036774	0.0012816	0.0084797	0.00706485	0.00373172	0.00115602	0.00186882	0.00469871	0.0132795	0.0309433	0.0168636
	HpGP-POR-006	0.0105306	0.60525	0.0193281	0.0428931	0.0520541	0.095829	0.00605317	0.0038613	0.0119289	0.0148806	0.00682496	0.00171167	0.00302136	0.0116714	0.030954	0.043061	0.0401462
	HpGP-BRA-013	0.0131107	0.480195	0.0248568	0.0701824	0.0641486	0.164209	0.00682174	0.00614487	0.0139199	0.0184534	0.00933983	0.00201372	0.0115456	0.0125974	0.0281442	0.0403113	0.0340051
	HpGP-BRA-005	0.0114083	0.477968	0.0229087	0.079668	0.0701774	0.208845	0.0041616	0.00222418	0.0114616	0.00997918	0.00555976	0.00206812	0.00310015	0.0074495	0.0213469	0.0330572	0.0286159
	HpGP-BRA-010	0.00781106	0.446818	0.0221114	0.0763224	0.0737991	0.212013	0.00646705	0.00340121	0.0111936	0.0171888	0.00867396	0.00319302	0.0054168	0.0121452	0.0253643	0.0366314	0.0314494
	K26A1	0.846691	0.037579	0.0111236	0.00820239	0.00771029	0.0099686	0.00669699	0.00665071	0.00902109	0.0074687	0.00600075	0.00567983	0.0061092	0.00738286	0.00845424	0.00756403	0.00769637
	SA251C	0.943555	0.00656879	0.00559648	0.00171863	0.00261063	0.00203278	0.00285004	0.00275587	0.00196413	0.00765991	0.00341648	0.000575912	0.000857237	0.00478031	0.00592799	0.00374457	0.00338545
	SA144A	0.98884	0.00415673	0.000185576	0.000341282	0.000443969	0.000837521	0.00023148	0.000260224	0.00122893	0.000302109	0.000345143	0.000119461	0.000153436	0.000243783	0.000750976	0.000301345	0.00125758
	SA194C	0.933064	0.0365142	0.00223465	0.00240255	0.00247096	0.00733557	0.00113815	0.000784981	0.00218343	0.00144361	0.00126891	0.000840448	0.00101957	0.00103126	0.00212994	0.00165612	0.00248126
	SouthAfrica7	0.871593	0.0612941	0.00481137	0.00562601	0.00527477	0.0104624	0.00410711	0.00262719	0.00482158	0.00418506	0.00291103	0.00150284	0.00194796	0.00502593	0.00468286	0.00414382	0.00498224
	SA253C	0.926546	0.0286435	0.00450967	0.00399258	0.00272855	0.00595072	0.00135849	0.00142027	0.0034574	0.00265461	0.00225573	0.00128357	0.00181429	0.0027981	0.00383663	0.00361533	0.00313474
	SA155C	0.951937	0.0188632	0.00227009	0.00236308	0.00248342	0.00318561	0.00182314	0.00123158	0.00409431	0.00177607	0.000998571	0.00103832	0.00117636	0.00130966	0.00215842	0.00169399	0.00159686
	SA175A	0.918286	0.0303934	0.00447389	0.00349702	0.00341513	0.00536511	0.00229688	0.00186511	0.00469552	0.00418322	0.00222835	0.00201085	0.00133371	0.00342155	0.0049605	0.00382637	0.00374722
	SouthAfrica20	0.920389	0.0344289	0.00357353	0.00368824	0.00338692	0.00527519	0.00216707	0.0019166	0.00433555	0.00327052	0.00230809	0.00132237	0.00197876	0.00295443	0.00357083	0.00288516	0.00254901
	SA233C	0.943028	0.0211272	0.00306749	0.00226891	0.00275307	0.0053301	0.0019874	0.00129469	0.00380862	0.00212006	0.0016167	0.00127853	0.00118666	0.00187628	0.00256805	0.00252308	0.00216487
	HpGP-ZAF-001	0.910505	0.0223871	0.00537365	0.00397807	0.00459123	0.00659099	0.00466218	0.00218356	0.00513079	0.00517761	0.00421441	0.00136522	0.00181476	0.00546043	0.00673145	0.00524567	0.00458781
	SA166A	0.852883	0.0515797	0.00627989	0.0039001	0.0043326	0.00707397	0.00636015	0.00218798	0.011735	0.00598797	0.0044728	0.00189433	0.00187915	0.0246951	0.00459577	0.00436461	0.00577783
	HpGP-ZAF-007	0.908799	0.0343404	0.00407334	0.00357441	0.00424872	0.00691954	0.00266251	0.00184518	0.00799519	0.00372729	0.00250595	0.00146361	0.00193173	0.00289119	0.00501828	0.00446127	0.00354265
	SA172C	0.877352	0.032833	0.00899801	0.00462121	0.00580304	0.00949393	0.00415794	0.00241808	0.00547663	0.0105399	0.00432969	0.00134319	0.00184908	0.00777796	0.0105954	0.00552261	0.00688787
	SouthAfrica50	0.912588	0.0414042	0.00305995	0.00458236	0.00312136	0.00795262	0.0020437	0.00144303	0.0037277	0.00299951	0.00173333	0.00143137	0.00162353	0.00242816	0.00278151	0.00376269	0.00331669
	SA169C	0.916385	0.0357916	0.00496177	0.00258112	0.00266991	0.00485729	0.00207345	0.00138187	0.00633167	0.00345307	0.00284559	0.0013576	0.0015565	0.00352386	0.00383485	0.00368581	0.00270927
	HpGP-ZAF-006	0.881444	0.0317229	0.00803795	0.00417634	0.00731006	0.00885266	0.00365022	0.00320632	0.00467437	0.00862262	0.00370185	0.00210617	0.00192562	0.00838468	0.00829695	0.00678069	0.00710599
	SA29A	0.889266	0.0676026	0.00263767	0.00524337	0.00425537	0.00699268	0.00136716	0.000784048	0.00350378	0.00206539	0.00135023	0.00227726	0.00115866	0.00206433	0.00206718	0.00506322	0.00230105
	HpGP-ZAF-009	0.855793	0.0262158	0.0134634	0.00439499	0.00588193	0.0086125	0.00580684	0.00375974	0.00510026	0.011681	0.00714151	0.00194621	0.00395329	0.0131684	0.0129399	0.0114828	0.00865784
	HpGP-JAP-102	0.0038679	0.0139182	0.0505948	0.00893784	0.0261059	0.0159191	0.103604	0.0743037	0.16469	0.129186	0.0980783	0.0119807	0.0471753	0.0813534	0.0674147	0.0547826	0.0480879
	HpGP-JAP-104	0.00139607	0.00469339	0.0111213	0.00259176	0.00857988	0.00482552	0.0266397	0.0494073	0.132266	0.0273901	0.619258	0.00758492	0.0402823	0.0172276	0.0176734	0.0170204	0.0120429
	HpGP-KGZ-004	0.00363562	0.0124837	0.0291687	0.00652495	0.022487	0.0117132	0.0644929	0.235766	0.0973674	0.0771575	0.141336	0.0158912	0.070214	0.0875105	0.045465	0.0431057	0.0356807
	HpGP-KGZ-010	0.00345505	0.0138949	0.0406709	0.00781981	0.0228076	0.0137353	0.0839721	0.201319	0.0958308	0.0915244	0.11343	0.0143891	0.0686771	0.0860955	0.0558903	0.0434035	0.0430845
	HpGP-KGZ-005	0.00374351	0.0149463	0.0392362	0.00767891	0.0266285	0.0117971	0.0736086	0.153719	0.0812896	0.114417	0.158944	0.013187	0.0519303	0.0962709	0.0578622	0.0492177	0.045523
	HpGP-KGZ-007	0.00337402	0.0134651	0.0452678	0.00861672	0.0242469	0.0144259	0.120708	0.137317	0.0719642	0.116672	0.110613	0.0141635	0.0518829	0.0975752	0.0659677	0.0521752	0.0515643
	HpGP-LAT-029	0.00544171	0.018896	0.05297	0.011228	0.0302656	0.0198053	0.0846885	0.10479	0.052813	0.126992	0.121245	0.013519	0.0386234	0.119891	0.079248	0.0628948	0.0566872
	HpGP-IDN-001	0.00490481	0.0260144	0.237975	0.0173262	0.0385364	0.0239916	0.0400726	0.0336197	0.109548	0.0526292	0.196669	0.017428	0.034598	0.0372068	0.0499142	0.0390935	0.040473
	HpGP-IDN-007	0.00339032	0.0106729	0.0280278	0.00602318	0.0132827	0.00893884	0.0715195	0.078874	0.319492	0.0240677	0.225845	0.0364128	0.0845883	0.0313126	0.0192424	0.0223084	0.016001
	HpGP-IDN-010	0.00264874	0.0123657	0.0234861	0.0055528	0.0174165	0.00861784	0.352934	0.0657046	0.158641	0.0489228	0.0841607	0.0349335	0.0578485	0.0450745	0.0301687	0.0282202	0.0233039
	L7	0.00358839	0.00921256	0.0201243	0.00495723	0.0169474	0.00882901	0.211117	0.139743	0.136484	0.0693993	0.120454	0.0231942	0.0561309	0.0967663	0.0307479	0.0286296	0.0236761
	HpGP-NPL-004	0.00277423	0.00862169	0.016875	0.00466272	0.0148898	0.0085084	0.19918	0.106024	0.251711	0.0486722	0.108759	0.0211018	0.071437	0.0607643	0.0285305	0.0278185	0.0196689
	HpGP-NPL-007	0.00341373	0.0105467	0.0178597	0.00513345	0.0144204	0.0084152	0.18349	0.114473	0.23124	0.0539056	0.117319	0.019598	0.0739993	0.0675925	0.0284192	0.026193	0.0239819
	Nentsy37	0.000268545	0.00108851	0.00274756	0.00102681	0.00205383	0.0016414	0.00451741	0.0294248	0.00677151	0.00802947	0.901522	0.00166632	0.013449	0.0135518	0.0031034	0.00511266	0.00402428
	Nentsy90	0.000414151	0.00239333	0.0084421	0.00106641	0.00336068	0.00228506	0.00787281	0.0711118	0.0206581	0.00930083	0.793311	0.00357117	0.0377381	0.0165859	0.00836446	0.00799094	0.00553278
	Nentsy65	0.000520804	0.00192279	0.00434222	0.000950939	0.0035908	0.00187588	0.00648476	0.0569064	0.0141265	0.00689092	0.846825	0.00171747	0.0240073	0.0140179	0.00420002	0.00626251	0.00535801
	Nentsy29	0.000106725	0.00102433	0.001529	0.000281945	0.000990999	0.000530938	0.00202208	0.0254527	0.00787137	0.00224283	0.934399	0.000776914	0.0159443	0.00235698	0.00117807	0.00179214	0.00149946
	Nentsy32	0.000841882	0.00375103	0.00942711	0.00176969	0.00570262	0.0034983	0.0136773	0.0494842	0.0176443	0.0157439	0.81581	0.00303688	0.0182809	0.0172871	0.0083285	0.00826956	0.00744664
	Khanty39	0.00135031	0.00482373	0.0117472	0.00301454	0.00700864	0.00653854	0.0164205	0.0948831	0.0282356	0.0252169	0.667652	0.00495332	0.0472802	0.039197	0.0118091	0.016558	0.0133115
	Nentsy38	0.000362242	0.0011334	0.00261069	0.000644146	0.00332208	0.00112511	0.00415558	0.0205427	0.0111777	0.00690861	0.908646	0.00180833	0.0120662	0.0125434	0.00458731	0.0040621	0.00430391
	Nentsy28	0.000788726	0.00282768	0.00520126	0.001322	0.00489214	0.0021849	0.00769636	0.0446255	0.0144923	0.0130222	0.830044	0.00218192	0.0260532	0.0229006	0.00832841	0.00633845	0.00709984
	Khanty17	0.00158698	0.00729235	0.0151304	0.00411114	0.0109024	0.00691703	0.0216188	0.0639726	0.0216922	0.0403916	0.63193	0.00553384	0.0297326	0.0684158	0.0258743	0.0227037	0.0221939
	Khanty27	0.000364609	0.00100188	0.00139499	0.000872773	0.00257632	0.000976927	0.00427542	0.0539736	0.0150997	0.00291326	0.863985	0.00256587	0.0353697	0.00561597	0.00246117	0.0036409	0.00291149
	Khanty16	0.000368088	0.00123669	0.00136504	0.000768605	0.00263804	0.00112923	0.0045012	0.046856	0.0140969	0.00349829	0.870932	0.0025669	0.0313724	0.00681376	0.00271657	0.00538399	0.00375595
	Khanty26	0.00214731	0.00808596	0.0182126	0.00529061	0.0133285	0.00681192	0.0271745	0.0593484	0.0222084	0.0484471	0.594517	0.00575609	0.0297744	0.0849551	0.0291783	0.0220839	0.0226801
	Nentsy82	0.00213272	0.00744034	0.0181734	0.00575413	0.0138745	0.00595283	0.0270214	0.155301	0.0399808	0.0487461	0.43384	0.00949094	0.0716357	0.0781443	0.0308762	0.0272177	0.0244176
	Khanty30	0.000406275	0.00324283	0.00610773	0.0018663	0.00388743	0.00337775	0.00792201	0.0189894	0.00519801	0.0142524	0.881684	0.00163565	0.0054201	0.024486	0.00980717	0.00654451	0.00517242
	Khanty40	0.000503611	0.0017703	0.00242752	0.000988112	0.00348653	0.00120971	0.00599275	0.0434607	0.0129353	0.00752124	0.86791	0.00128785	0.0201329	0.0132135	0.00613939	0.00672208	0.00429865
	HPJ071	0.0021533	0.00407502	0.00577249	0.00283958	0.00528118	0.00398597	0.016487	0.0138333	0.0191632	0.00847281	0.0119691	0.861186	0.0139118	0.0101447	0.00790897	0.00717616	0.00563965
	HP99440	0.00308114	0.00669144	0.01149	0.00464215	0.00857253	0.00632459	0.0293167	0.0246995	0.0296908	0.0165466	0.0215586	0.760245	0.0256164	0.0187184	0.0117764	0.011941	0.00908874
	HPJ023	5.78e-06	3.62e-05	1.93e-05	1.24e-05	2.53e-05	1.73e-05	3.36e-05	2.89e-05	6.07e-05	0.00110102	3.47e-05	0.996281	2.34e-05	0.000127991	0.000848276	0.000360758	0.000983145
	ausabrJ05	4.63e-06	1.52e-05	0.000441447	3.25e-06	1.28e-05	6.16e-06	0.000225808	5.31e-05	8.77e-05	0.000159425	7.46e-05	0.998679	8.02e-05	5.59e-05	4e-05	2.17e-05	3.86e-05
	HPAS23	0.00292447	0.00768443	0.00888753	0.00400609	0.00763176	0.00648177	0.0217603	0.0208505	0.02258	0.0114245	0.0158139	0.802111	0.024143	0.0163822	0.010343	0.00841522	0.00856059
	HPJ148	0.00186909	0.00351727	0.00581959	0.00327901	0.00481081	0.00308669	0.0180847	0.0155787	0.0211697	0.0104025	0.0131383	0.847566	0.0179955	0.0129195	0.00742427	0.00729904	0.00603941
	HPJ156	0.00250112	0.00415715	0.00805845	0.00325454	0.00528032	0.00437995	0.019845	0.0175274	0.0206903	0.0106162	0.0140002	0.83972	0.0173466	0.0118672	0.00800569	0.00686308	0.0058862
	Neuguinea12	5.52e-05	6.53e-05	0.000498359	4.57e-05	0.00029852	7.81e-05	0.00101305	0.00239105	0.00407182	0.000228885	0.00135695	0.987231	0.00150789	0.000456037	0.000241167	0.000245059	0.000215786
	Neuguinea63	0.000256	0.000807234	0.000143749	0.000228738	0.000649133	0.000136936	0.000737114	0.00220992	0.0069631	0.000325401	0.00209625	0.981534	0.00206916	0.000643411	0.000448027	0.000427028	0.000324844
	Neuguinea66	3.97e-05	0.000120672	0.000261549	6.99e-05	9.46e-05	0.000134016	0.000418652	0.000959847	0.00504946	0.000167898	0.00150951	0.988238	0.00152379	0.000377539	0.000187024	0.000345498	0.00050227
	PNG84A	3.04e-05	0.000139927	0.000127701	0.000104568	0.00010158	5.81e-05	0.000511444	0.000795224	0.0025637	0.000196315	0.00154726	0.992097	0.00115752	0.000224078	7.75e-05	0.000166553	0.000100303
	Neuguinea78	0.000271623	0.00050854	0.000918064	0.000764928	0.000817109	0.000613838	0.00281806	0.00412196	0.0128686	0.00134833	0.00483323	0.960051	0.00576649	0.00150895	0.000593757	0.000886192	0.00130879
	Neuguinea51	7.03e-05	8.71e-05	0.000343523	3.52e-05	0.000284284	0.000109728	0.000204802	0.00083569	0.00261251	0.00024974	0.000849498	0.993281	0.000481192	0.000161836	8.97e-05	0.000106292	0.0001973
	Neuguinea42	0.000108861	0.000107533	0.000195212	0.000255709	0.000377586	8.47e-05	0.000633118	0.0017222	0.00380706	0.000241793	0.00104123	0.988414	0.00157436	0.000440854	0.000137556	0.000527208	0.00033025
	Neuguinea25	2.76e-05	0.000145389	5.08e-05	6.34e-05	0.000118427	8.68e-05	0.000306991	0.00121067	0.001947	0.000219547	0.000261495	0.99417	0.000635644	0.000143328	0.00019059	0.00029663	0.000124896
	HpGP-IDN-011	0.00379788	0.00684753	0.0132575	0.00675605	0.00925661	0.0063926	0.0430942	0.0346128	0.0537272	0.0216071	0.0391218	0.668394	0.0336729	0.02183	0.0138329	0.0126546	0.0111441
	ALA3	0.00232383	0.00500708	0.0137707	0.00264125	0.0205615	0.00685439	0.0174714	0.287002	0.0983657	0.0186504	0.0578376	0.009858	0.388047	0.0240585	0.00989768	0.0227411	0.0149116
	Koryak37	0.000952159	0.00422119	0.00370704	0.00181845	0.00612888	0.00223497	0.00957382	0.732599	0.0413973	0.00790144	0.0255654	0.0054681	0.127087	0.0098135	0.0044593	0.0111903	0.0058825
	Koryak28	0.00181421	0.0052696	0.00512808	0.00289384	0.0129006	0.00542632	0.0199516	0.303808	0.107315	0.0122944	0.0639646	0.0129061	0.388377	0.0198772	0.00725627	0.019704	0.0111136
	Evenky58	0.00233092	0.00671871	0.00736824	0.00319162	0.0135889	0.00474826	0.0221161	0.391037	0.120709	0.0185432	0.0827175	0.0122515	0.239091	0.0301706	0.0106674	0.0193933	0.0153567
	Sakhalin60	0.00257022	0.00515615	0.00751286	0.00294399	0.014501	0.00582929	0.0216109	0.362427	0.155284	0.0143925	0.0646123	0.013466	0.260357	0.027476	0.00899332	0.0197036	0.0131636
	Nanai40	0.00314718	0.00517102	0.00872476	0.00307536	0.0124972	0.00538213	0.0203504	0.342662	0.168512	0.0165527	0.0730543	0.0148942	0.253197	0.0263407	0.0116482	0.0218144	0.0129762
	Even14	0.0020734	0.00609722	0.0116977	0.00370542	0.0139946	0.00582794	0.0430685	0.376713	0.109873	0.0305664	0.0825542	0.0117793	0.199638	0.0489214	0.0149168	0.022634	0.0159397
	Nentsy81	0.00251827	0.00688686	0.0148733	0.00465367	0.0150748	0.00673062	0.0281559	0.278472	0.0821485	0.0313476	0.223438	0.0108541	0.17278	0.0558457	0.019003	0.0279864	0.019231
	Khanty04	0.0022069	0.00503673	0.00570522	0.00335616	0.011082	0.00524686	0.0212671	0.345263	0.103943	0.0153087	0.158321	0.0115419	0.243228	0.0290059	0.00960419	0.0188527	0.0110306
	Khanty47	0.00222657	0.00539501	0.00891518	0.00352806	0.0130344	0.00679892	0.0224122	0.305695	0.0784216	0.0223267	0.211485	0.0101406	0.226352	0.0350013	0.0123395	0.0235056	0.0124222
	Keto18	0.00332027	0.00647471	0.0178093	0.00443946	0.015493	0.00814109	0.0512847	0.319735	0.107589	0.0430804	0.133738	0.0129408	0.146455	0.0609073	0.024493	0.0243622	0.019736
	Keto60	0.00193976	0.00608976	0.0127458	0.0042695	0.0125675	0.00636467	0.0301368	0.438369	0.080974	0.034532	0.131001	0.0110575	0.112489	0.0573892	0.019075	0.0252904	0.0157087
	Evenky73	0.00165355	0.00697952	0.0110175	0.00320265	0.0130446	0.00669442	0.0486899	0.429402	0.114277	0.0343476	0.0811654	0.0111542	0.125358	0.0581769	0.0169203	0.0229514	0.0149655
	Evenky01	0.00205404	0.00667086	0.011597	0.00345883	0.0117819	0.00627598	0.0509763	0.432825	0.105717	0.0363777	0.0825427	0.0107735	0.130217	0.0548605	0.0172533	0.0218713	0.0147467
	Nanai30	0.00257969	0.00650064	0.00926917	0.00325375	0.014298	0.00781484	0.0432282	0.337159	0.187743	0.0320996	0.0893924	0.0157981	0.153238	0.0443885	0.0143622	0.0219203	0.016954
	BURYAT9	0.00225604	0.00750924	0.0123073	0.00314231	0.0117574	0.00448015	0.0272399	0.498956	0.13867	0.0261529	0.0632467	0.0084813	0.119393	0.0267355	0.0124474	0.0230813	0.0141441
	BURYAT14	0.00176816	0.00568906	0.00692397	0.00286832	0.00894324	0.0047982	0.0215619	0.528476	0.154085	0.0121094	0.0568554	0.0112359	0.1297	0.0208773	0.00891864	0.0141552	0.0110345
	TUVAB18a	0.00190765	0.0042859	0.00532292	0.00200918	0.0088383	0.00593562	0.0234891	0.540158	0.150169	0.0152203	0.0547681	0.012305	0.119101	0.0231681	0.00765029	0.0160832	0.00958835
	Tuvac80	0.00288932	0.00604912	0.0101848	0.00297682	0.0131562	0.00625444	0.0533168	0.44657	0.117486	0.034199	0.0926179	0.0135156	0.0929271	0.0567305	0.0144549	0.0185535	0.0181186
	Tuvac46	0.00281387	0.00727331	0.0140702	0.00362474	0.0132633	0.00682589	0.0622477	0.360213	0.133048	0.0463744	0.093899	0.0150431	0.105396	0.0679448	0.0221511	0.0263301	0.0194802
	Evenky11	0.00253397	0.00617631	0.0106061	0.00355416	0.0128895	0.00674706	0.0494645	0.381594	0.123257	0.033354	0.0920757	0.0143741	0.157018	0.0521225	0.0161504	0.022555	0.0155279
	BURYAT27	0.0024752	0.00826398	0.0131111	0.0040517	0.0148794	0.00731129	0.0588211	0.38494	0.117815	0.0473916	0.0939115	0.0129354	0.101791	0.0677491	0.0204491	0.0257557	0.018347
	HpGP-KAZ-002	0.00218274	0.00781725	0.0174633	0.00501438	0.0178069	0.00876018	0.0712023	0.294538	0.14009	0.0551367	0.111876	0.0152919	0.102834	0.068596	0.0254779	0.0295278	0.0263847
	mong44	0.00201386	0.00803719	0.0157485	0.00399463	0.015405	0.00675433	0.067508	0.340887	0.141483	0.0456384	0.101069	0.0157374	0.100211	0.0711697	0.0216926	0.0253722	0.0172787
	TUVAB15	0.00268965	0.00744978	0.0140958	0.00479848	0.013648	0.00768517	0.0656082	0.344793	0.1325	0.0372359	0.105138	0.0150137	0.117059	0.0714151	0.0182888	0.0244677	0.0181139
	altai59	0.00240407	0.00584131	0.0132344	0.00412513	0.0130268	0.00680245	0.0672425	0.350354	0.13019	0.0468478	0.100302	0.0152568	0.112963	0.0713104	0.0196121	0.0228157	0.0176729
	mong49	0.00263571	0.00930746	0.0215246	0.00340599	0.0158128	0.00667796	0.0559522	0.347432	0.128348	0.0452063	0.0964659	0.0181867	0.10637	0.0659746	0.0176277	0.0348117	0.0242606
	altai11	0.00224481	0.00850261	0.0170794	0.00477915	0.0162193	0.00828526	0.0701852	0.333395	0.121593	0.0489278	0.106101	0.0147815	0.106241	0.0689164	0.0212392	0.0278814	0.0236281
	BURYAT49	0.00179455	0.00601863	0.0125286	0.00453231	0.0116971	0.00802921	0.0632375	0.405437	0.12495	0.035262	0.0918372	0.0123266	0.110614	0.0578314	0.017145	0.0217052	0.015053
	BURYAT19	0.00254411	0.00583816	0.0104786	0.00309052	0.0107683	0.00539464	0.0617372	0.38626	0.135204	0.034142	0.0947601	0.0124824	0.111356	0.0693366	0.0166821	0.0211597	0.018766
	Evenky65	0.00255233	0.00891077	0.0174207	0.00609837	0.0155431	0.00802383	0.0561624	0.392879	0.0985487	0.0476947	0.0947775	0.0113831	0.0892793	0.0757238	0.0277714	0.0270282	0.0202022
	yak97	0.00228441	0.00631519	0.0117319	0.0035516	0.0137249	0.00699458	0.0572547	0.383715	0.126697	0.0418321	0.098713	0.0156951	0.109248	0.0618496	0.018117	0.0232781	0.0189979
	HpGP-KGZ-006	0.00361403	0.0103162	0.0207268	0.00418174	0.0156947	0.00874864	0.0666068	0.308493	0.116261	0.0579442	0.113679	0.016538	0.0993569	0.0724326	0.0275334	0.0341543	0.0237184
	MX-2002-14	0.00220582	0.0240407	0.012822	0.0224359	0.0448431	0.0165868	0.0217434	0.105215	0.105284	0.0197604	0.0416793	0.0113995	0.438331	0.0259649	0.0249425	0.0433703	0.0393757
	HpGP-MEX-028	0.00175114	0.0210839	0.0104867	0.00427917	0.03431	0.0121677	0.0219799	0.127625	0.133593	0.0150627	0.0367544	0.0139392	0.44828	0.0232465	0.0149366	0.0479131	0.0325897
	Hui1764	0.00190099	0.0133794	0.00610373	0.00245502	0.0297059	0.00627137	0.0254564	0.117718	0.136685	0.0127585	0.0460117	0.0150475	0.486317	0.019925	0.00938158	0.0457803	0.025102
	Hui1766	7.04e-06	8.25e-05	3.62e-05	5.95e-05	0.000594876	5.07e-05	0.000711615	0.00225129	0.00200274	0.000214187	0.00070865	0.000144687	0.990795	0.000587963	6.01e-05	0.00142326	0.000269273
	HpGP-USA-205	0.00252502	0.0212969	0.0120251	0.00752856	0.026703	0.0101963	0.0213221	0.105856	0.0918496	0.0202364	0.039394	0.0114571	0.514705	0.0241064	0.0186865	0.0454239	0.026688
	MX-2004-125	0.00203885	0.0155372	0.00895016	0.00963046	0.033505	0.0119877	0.0210348	0.123253	0.112292	0.0182007	0.0465723	0.0134458	0.470752	0.0225728	0.0153156	0.0494209	0.0254907
	Cuz20	0.000859986	0.00561155	0.00250721	0.00119004	0.0122144	0.00217221	0.010898	0.0473899	0.0624148	0.00579774	0.0219289	0.00700528	0.776176	0.00783392	0.00430128	0.0213771	0.0103215
	Sat464	0.00119011	0.00917071	0.00405292	0.00151844	0.018354	0.00439261	0.0140023	0.0711391	0.0975346	0.00935419	0.0264757	0.00861675	0.661152	0.0131019	0.00492016	0.0334026	0.0216219
	Shi112	0.000746691	0.00440859	0.00299131	0.00107926	0.0114271	0.00266624	0.00823652	0.0419854	0.051607	0.00478882	0.0157964	0.00472947	0.810476	0.00814301	0.0044374	0.0180574	0.00842274
	Shi470	0.000796212	0.00741174	0.00351026	0.00140896	0.0144807	0.00320812	0.0112924	0.0591362	0.0700863	0.00793868	0.0216647	0.00924328	0.722034	0.014124	0.00556379	0.0307998	0.0173002
	Shi169	0.00104528	0.00518092	0.00267576	0.0014227	0.0172502	0.00348773	0.0134956	0.0640002	0.0797079	0.00726323	0.0230934	0.00870554	0.706485	0.0134262	0.00517131	0.0274091	0.02018
	Shi417	0.000823709	0.00412034	0.0021705	0.00109905	0.0133094	0.00266343	0.00945648	0.0524293	0.050014	0.00538034	0.0198782	0.0082373	0.782831	0.0085139	0.00537721	0.0213165	0.0123793
	HpGP-PER-121	0.00135677	0.0115236	0.00722231	0.00462691	0.0303672	0.0118219	0.0190623	0.0968547	0.104918	0.0127691	0.0360789	0.0137833	0.526027	0.0189547	0.0126932	0.0517562	0.0401832
	v225d	0.00167788	0.00980627	0.00554402	0.00255486	0.0279884	0.00512148	0.0210186	0.118472	0.125616	0.0134624	0.0427211	0.0171927	0.508526	0.019473	0.00814854	0.0478435	0.0248333
	Hui1769	0.00158987	0.0131853	0.00880005	0.00457787	0.032809	0.00710896	0.0188476	0.0987956	0.113582	0.0144047	0.0355968	0.0147709	0.526978	0.0219771	0.0145907	0.0397644	0.0326213
	HpGP-PER-019	0.00129882	0.00906098	0.00614577	0.00399619	0.0328616	0.00543045	0.0183799	0.0900837	0.109787	0.0123778	0.0334314	0.0121744	0.543845	0.0193633	0.00971978	0.0521559	0.0398878
	HpGP-PER-111	0.00188144	0.0126556	0.00757318	0.00493578	0.0353489	0.00710345	0.0229358	0.0991214	0.126713	0.0137222	0.0412852	0.013396	0.480706	0.0183868	0.0175429	0.0473542	0.0493386
	HpGP-PER-138	0.00161506	0.0111345	0.00861208	0.00554466	0.0321025	0.00671598	0.021713	0.0939073	0.106686	0.0168472	0.0392405	0.0121072	0.523954	0.0199407	0.0142303	0.0437128	0.0419363
	PeCan4	0.00274686	0.0391997	0.0243329	0.0200266	0.061427	0.0272268	0.0295836	0.0790919	0.0844174	0.0409308	0.0432442	0.0103014	0.276874	0.039545	0.0511669	0.0696522	0.100233
	HpGP-SPA-706	0.00173965	0.0137025	0.0130171	0.00671316	0.0368693	0.00978914	0.0208532	0.0918074	0.0944023	0.020375	0.0376493	0.0128028	0.482171	0.0240194	0.0210459	0.0654265	0.047616
	Puno120	0.00181015	0.0103806	0.0121642	0.005587	0.0334387	0.00795687	0.0211401	0.0971845	0.111427	0.0202582	0.0381373	0.0105084	0.498771	0.0226022	0.0186799	0.0461791	0.0437742
	HpGP-PER-011	0.00317678	0.0165128	0.0167833	0.00757939	0.0409165	0.0109812	0.0284547	0.0822144	0.0913723	0.0264384	0.0408219	0.0113292	0.403813	0.0298546	0.0268647	0.0582715	0.104615
	Puno135	0.00202577	0.010857	0.00774352	0.00481775	0.0442396	0.00774048	0.0251885	0.115174	0.127343	0.0161252	0.0455	0.0147806	0.45951	0.0226199	0.0114214	0.0497984	0.0351148
	HpGP-CHI-105	0.0023448	0.0135149	0.00945061	0.00598064	0.022615	0.00779825	0.021461	0.0988858	0.0999291	0.0167008	0.0363394	0.0130098	0.386032	0.0238847	0.0151545	0.201444	0.0254543
	HpGP-CHI-116	0.00285752	0.0119513	0.00883686	0.00607678	0.0183539	0.00781662	0.0179731	0.0997852	0.0920518	0.0143498	0.0363168	0.0129566	0.391962	0.0209177	0.0130525	0.219616	0.0251249
	CAN-258	2.45e-05	8.45e-05	6.38e-05	6.38e-05	0.000518473	0.000101401	0.000963302	0.00235893	0.000749042	0.000293505	0.000277522	0.000300252	0.99328	0.00039519	0.000201633	0.000224757	9.88e-05
	CAN-095	8.62e-09	1.61e-08	8.67e-08	1.23e-08	1.87e-08	1.3e-08	2.62e-07	5.09e-07	4.93e-07	1.11e-07	4.12e-07	2.38e-07	0.999997	1.05e-07	7.28e-08	2.76e-07	6.56e-08
	CAN-172	1.49e-08	3.25e-08	4.14e-08	2.57e-08	3.66e-08	3.21e-08	5.1e-08	2.22e-07	3.89e-07	4.73e-08	1.83e-07	4.34e-08	0.999998	7.4e-08	4.52e-08	1.06e-07	5.64e-08
	CAN-136	4.95e-06	1.83e-05	4.39e-05	5.23e-06	2.57e-05	1.07e-05	4.21e-05	0.000279447	0.000142621	0.000188462	0.000721076	0.000106543	0.996636	0.00115209	0.000300288	0.000140824	0.000181242
	HpGP-CAN-011	1.55e-05	0.000104003	1.5e-05	2.5e-06	2.74e-05	3.94e-06	0.000288426	0.000172284	0.000123283	9.12e-05	4.96e-05	4.1e-06	0.998638	0.000139579	4.67e-05	9.14e-05	0.000187037
	HpGP-CAN-006	5.51e-08	1.31e-07	6.1e-08	1.7e-06	5.93e-07	2.08e-06	8.06e-08	1.23e-05	1.23e-05	3.36e-07	5.89e-06	1.24e-07	0.999939	2e-05	1.3e-07	5.49e-06	1.68e-07
	Aklavik86	9.43e-06	5.91e-06	3.67e-06	4.65e-06	3.08e-06	0.000257177	3e-05	0.000174726	3.39e-05	6.61e-06	8.96e-06	8.26e-06	0.999103	8.58e-06	6.61e-06	3.42e-06	0.000332284
	CAN-290	1.15e-05	1.01e-05	6.21e-06	4.74e-06	0.000102376	0.000257876	3.76e-05	0.000395327	4.29e-05	1.19e-05	3.04e-05	1.54e-05	0.998411	0.000302208	1.01e-05	1.19e-05	0.000338524
	HpGP-CAN-015	1.15e-05	6.62e-06	6.18e-06	4.68e-06	0.000102329	0.000257372	3.3e-05	0.000385419	4.11e-05	1.05e-05	2.82e-05	1.54e-05	0.998732	1.26e-05	8.82e-06	9.97e-06	0.000334169
	HpGP-CAN-010	0.00151988	0.00452012	0.00306472	0.00323794	0.0375714	0.00680081	0.00965345	0.0901436	0.0628463	0.00585364	0.0314718	0.00886429	0.675472	0.0234942	0.00486816	0.0221799	0.00843756
	CAN-019	9.43e-06	5.9e-06	3.67e-06	4.65e-06	3.07e-06	0.000257173	3e-05	0.000174712	3.39e-05	6.6e-06	8.95e-06	8.26e-06	0.999103	8.57e-06	6.61e-06	3.41e-06	0.000332277
	HpGP-CAN-018	0.000962121	0.00441282	0.00422394	0.00384666	0.010884	0.127035	0.00967799	0.0573507	0.0463993	0.00631608	0.0187595	0.00550219	0.665135	0.0120739	0.00449323	0.0145779	0.00834948
	HpGP-CAN-016	0.00163754	0.00481831	0.00612172	0.00296627	0.0188908	0.0156448	0.0144405	0.0926873	0.0646261	0.0131341	0.030678	0.00935807	0.653446	0.0250853	0.00974593	0.0229403	0.0137793
	Ca-97-34	0.0014358	0.00476154	0.00373394	0.00195354	0.0192699	0.00335497	0.0122614	0.149647	0.0702854	0.00928862	0.0336051	0.00816793	0.632397	0.0178379	0.00557762	0.0178429	0.00857947
	HpGP-CAN-007	0.00194252	0.00453381	0.0041842	0.00283909	0.0188489	0.00461979	0.0133025	0.144263	0.0796617	0.00830818	0.0367424	0.00861099	0.614331	0.0200693	0.00585196	0.0225015	0.0093885
	Ca-97-30	0.0013261	0.00445966	0.0041018	0.00190198	0.02257	0.00432893	0.0135777	0.153987	0.0693433	0.00813145	0.0362413	0.00845407	0.619755	0.0161721	0.00635297	0.0192744	0.0100216
	CAN-243	0.00188264	0.00458535	0.00425331	0.00302161	0.0339909	0.00609422	0.0137121	0.148947	0.0791455	0.00911867	0.0368199	0.0106319	0.58892	0.020658	0.0066163	0.0224861	0.00911625
	ALA9	0.00231789	0.00594307	0.00376412	0.00176077	0.0167512	0.00401181	0.0107725	0.108419	0.0622513	0.00704537	0.0289465	0.00609684	0.601598	0.108841	0.00574953	0.0167825	0.0089471
	Aklavik117	0.00153288	0.00576193	0.00433268	0.00159949	0.0185612	0.00383929	0.0141884	0.120169	0.091918	0.00977734	0.0373747	0.0107813	0.61645	0.01849	0.00564179	0.0265798	0.0130027
	ALA5	0.00143512	0.00516993	0.00480433	0.0021496	0.0187613	0.00507332	0.0160082	0.169095	0.0779524	0.0078281	0.0446049	0.00903523	0.574008	0.0258613	0.00690318	0.0206969	0.0106125
	HpGP-CAN-020	0.00177768	0.00541015	0.00458111	0.00164814	0.020518	0.00868573	0.0151693	0.157107	0.0885718	0.00935914	0.0389085	0.0108103	0.569687	0.0216573	0.00719332	0.025276	0.0136399
	HpGP-CAN-023	0.00109672	0.00436675	0.00389537	0.00237919	0.019047	0.00702546	0.0130599	0.127483	0.0652054	0.00823582	0.0330157	0.00790772	0.649244	0.0205143	0.00564215	0.0210671	0.010814
	HpGP-CAN-001	0.00155423	0.00504983	0.00643029	0.00256303	0.0285388	0.00582667	0.0157956	0.173415	0.0837446	0.0125988	0.0434399	0.00869365	0.536897	0.036458	0.00806444	0.020862	0.0100685
	CAN-196	0.0021654	0.0103835	0.0100555	0.00496823	0.022591	0.00625073	0.0219111	0.128449	0.096556	0.0217338	0.0457888	0.0117921	0.501765	0.0321697	0.0254713	0.0343754	0.023573
	HpGP-CAN-019	0.00255178	0.00590211	0.00526345	0.00256389	0.0155701	0.00493975	0.0158491	0.138925	0.0956849	0.0125548	0.0354548	0.012965	0.581685	0.0197327	0.00718897	0.0325201	0.0106478
	HpGP-MMR-009	0.00236675	0.0102655	0.0194321	0.00524802	0.0110696	0.00755152	0.591635	0.0423931	0.0515274	0.0443174	0.0681109	0.0155367	0.0276049	0.0418776	0.0242527	0.0186205	0.0181905
	Yangon179	0.00231884	0.0100825	0.0139873	0.0056273	0.00957815	0.00810212	0.576475	0.0434542	0.0618265	0.0483631	0.0677062	0.0204797	0.0250956	0.0487366	0.0217496	0.0156612	0.020756
	HpGP-MMR-007	0.00251719	0.00936831	0.0160923	0.0050494	0.0103748	0.00708675	0.59782	0.0397556	0.0489303	0.0457421	0.0737759	0.0172887	0.025417	0.0428009	0.0219633	0.0192632	0.0167539
	HpGP-MMR-012	0.0039632	0.0115971	0.0194767	0.00574752	0.0132751	0.00899619	0.587106	0.042939	0.0459685	0.0438303	0.0644902	0.0197978	0.0244738	0.0469039	0.0211684	0.0204129	0.0198529
	HpGP-MMR-010	0.00267151	0.00902764	0.0155967	0.00537815	0.0114877	0.00787785	0.579026	0.0484599	0.064064	0.0401878	0.0655945	0.0182746	0.0264067	0.0458282	0.0235439	0.0190644	0.0175107
	Myanmar66	0.00388756	0.00958278	0.0223011	0.00622696	0.0134582	0.0089378	0.528655	0.0508954	0.039225	0.0566153	0.0814932	0.0183062	0.0254122	0.0578142	0.027143	0.0261967	0.023849
	HpGP-MMR-006	0.0030071	0.0123424	0.0279278	0.0067597	0.014475	0.0111258	0.467479	0.0551634	0.0564572	0.0651326	0.0882291	0.0192094	0.0278781	0.0570561	0.0336121	0.0273722	0.0267732
	Yangon142	0.00310484	0.0117513	0.0244259	0.00637296	0.0152734	0.00972381	0.46686	0.0577609	0.0629725	0.0615206	0.0877052	0.0214815	0.0287134	0.057657	0.0327379	0.0270208	0.0249178
	NAK7	0.00323998	0.012316	0.0229454	0.00653311	0.0151259	0.0106694	0.476608	0.0502689	0.0455918	0.064603	0.0969315	0.0218065	0.0274873	0.0587516	0.0348725	0.0269897	0.0252593
	Myanmar51	0.00284843	0.0114322	0.017068	0.00615215	0.0114392	0.00718625	0.552498	0.0509699	0.0354747	0.0533125	0.0853508	0.0198768	0.0233441	0.0533729	0.0244689	0.0227853	0.0224195
	HpGP-MMR-001	0.00283237	0.00979415	0.0202401	0.00459131	0.0136726	0.00890913	0.531143	0.0449128	0.045671	0.0528933	0.0906663	0.0175623	0.0304378	0.0529402	0.0248631	0.0237135	0.0251573
	India7	0.00321196	0.0140664	0.037435	0.00818732	0.0210822	0.0128188	0.405679	0.049109	0.0357579	0.0737466	0.0900595	0.015186	0.0262951	0.0723079	0.0542835	0.0405378	0.040236
	HpGP-MMR-004	0.00299406	0.0110992	0.0188649	0.00563349	0.0145555	0.00851712	0.499517	0.052579	0.0809969	0.0512971	0.0824792	0.019859	0.0325925	0.0515838	0.0229196	0.0234497	0.0210617
	HpGP-BGD-001	0.00420832	0.0113789	0.0243726	0.00652694	0.0161626	0.0115539	0.49927	0.0497391	0.0372836	0.0614485	0.0895535	0.0191958	0.0265481	0.0602282	0.0327437	0.0252872	0.0244986
	HpGP-MMR-011	0.00403343	0.0122628	0.0186842	0.0054383	0.0129929	0.00838402	0.527473	0.0495942	0.0514665	0.0496277	0.0875445	0.0200249	0.0288753	0.0503036	0.0260697	0.0237704	0.0234547
	HpGP-BGD-008	0.00325344	0.0103489	0.0257175	0.00657303	0.0158404	0.0104516	0.483387	0.0463948	0.0335917	0.105147	0.0805213	0.0200796	0.0240548	0.0558461	0.0319072	0.0239137	0.0229719
	HpGP-BGD-002	0.00305059	0.0104009	0.0265252	0.0057101	0.0169611	0.0104463	0.504945	0.0510927	0.035456	0.0630384	0.0765818	0.0217364	0.0259933	0.0629578	0.0312365	0.0288687	0.024999
	HpGP-BGD-003	0.00347338	0.011011	0.0305541	0.00861657	0.017479	0.0112154	0.425334	0.0531067	0.0370582	0.0719642	0.0969231	0.0211699	0.0268091	0.071498	0.0468901	0.0351637	0.0317338
	Myanmar52	0.00258494	0.0089583	0.0172169	0.00449406	0.0143032	0.00707094	0.523209	0.0533824	0.0582763	0.0487528	0.0902788	0.0219638	0.0293679	0.0528711	0.0272436	0.0221223	0.0179037
	HpGP-MMR-008	0.00305395	0.011102	0.0231048	0.00618994	0.015832	0.0103409	0.501568	0.0504875	0.0467919	0.0580652	0.0875834	0.0202576	0.0285407	0.0525117	0.030706	0.0261342	0.0277301
	HpGP-MMR-002	0.00282691	0.00969291	0.0249124	0.00635387	0.0143763	0.00909162	0.51497	0.0468365	0.0498433	0.0505856	0.0966746	0.0214538	0.0249563	0.0542798	0.0291849	0.0213627	0.022598
	HpGP-MMR-005	0.00325227	0.00856013	0.0185465	0.0045041	0.0117113	0.00702031	0.603247	0.042761	0.0372298	0.0471398	0.0695236	0.0160973	0.0197258	0.0469715	0.0236957	0.0199366	0.020077
	HpGP-USA-422	0.00366507	0.0100611	0.0232679	0.0066283	0.0144875	0.0106775	0.526808	0.0476092	0.0338168	0.0617443	0.0744601	0.0190074	0.0232379	0.0573781	0.0330164	0.0293725	0.0247615
	HpGP-MAL-017	0.00267341	0.00986113	0.0164028	0.00550029	0.0125133	0.00849989	0.552871	0.0588599	0.0416137	0.048912	0.0764847	0.0246475	0.0260815	0.0493778	0.0244051	0.02092	0.0203759
	HpGP-IND-010	0.00345116	0.015787	0.026207	0.00567802	0.0147853	0.0102447	0.495605	0.0530731	0.0390643	0.0685981	0.0752845	0.0199496	0.0263019	0.0582226	0.0318167	0.0274141	0.0285166
	HpGP-MAL-019	0.00344811	0.0111111	0.0176732	0.0055706	0.0115313	0.00736227	0.604659	0.0420032	0.0376564	0.0407346	0.0679485	0.0203254	0.0252737	0.0469389	0.0200448	0.0198226	0.0178957
	FD662	0.00271628	0.0152053	0.0151354	0.00523874	0.0125166	0.0068561	0.552734	0.053864	0.041238	0.0477532	0.0767336	0.0261126	0.0308014	0.051675	0.0228476	0.0197911	0.0187812
	HpGP-MMR-003	0.00408688	0.0107015	0.0219036	0.00671774	0.0136286	0.00947796	0.489705	0.0499828	0.0829251	0.0508445	0.0777193	0.0230232	0.0306295	0.0497304	0.0310345	0.0242019	0.0236876
	HpGP-MAL-025	0.00255495	0.0135027	0.0209775	0.00705459	0.0142171	0.0105318	0.534447	0.0489011	0.0398037	0.0535367	0.0717853	0.0254272	0.0310435	0.0547488	0.0284468	0.0226543	0.0203672
	HpGP-MAL-004	0.00412547	0.0112413	0.0172272	0.00651486	0.0131792	0.0084027	0.533331	0.0553376	0.0432503	0.052121	0.0790983	0.0306468	0.0283907	0.0531853	0.0227782	0.0202297	0.0209404
	HpGP-MAL-002	0.00307213	0.0132548	0.0212884	0.0064326	0.0139701	0.00887651	0.514541	0.0504506	0.0365396	0.0551568	0.0941181	0.0235256	0.0271241	0.0570796	0.0290406	0.0235689	0.0219606
	HpGP-MAL-016	0.00247575	0.00950155	0.0174612	0.00462115	0.0107068	0.00818366	0.589834	0.0514324	0.0368702	0.0460134	0.0701248	0.0219759	0.02325	0.0487754	0.0239141	0.0188232	0.0160367
	HpGP-IND-007	0.00335652	0.00907429	0.0181587	0.00601375	0.0126141	0.00712883	0.518694	0.0566168	0.04298	0.0560073	0.0881412	0.0225108	0.0318263	0.05891	0.0268466	0.0220278	0.0190928
	HpGP-IND-008	0.00383466	0.0121757	0.0302688	0.00750776	0.0185465	0.0117605	0.443941	0.0547058	0.0384723	0.0654096	0.0869398	0.0222641	0.0266627	0.0665057	0.0424207	0.0336269	0.0349577
	HpGP-IND-001	0.00421613	0.0103667	0.0169438	0.00599007	0.0118603	0.00762617	0.507945	0.0585316	0.0465809	0.0565491	0.089892	0.0281356	0.0345339	0.0567864	0.0228636	0.0212398	0.0199386
	HpGP-IND-009	0.00413545	0.010576	0.0219013	0.00549419	0.0142397	0.00840253	0.49994	0.0544622	0.0419815	0.0574775	0.0897706	0.0242872	0.0288282	0.0606916	0.0279209	0.0249834	0.0249073
	HpGP-NPL-001	0.00405191	0.0142182	0.0394878	0.00776624	0.0203759	0.0118037	0.306436	0.0409814	0.0383119	0.111245	0.156572	0.0115772	0.019369	0.0734618	0.0626542	0.0425912	0.0390957
	HpGP-NPL-011	0.00334329	0.0137743	0.0375778	0.00761462	0.0223879	0.0125106	0.441772	0.039578	0.0287569	0.0775852	0.0968843	0.0112068	0.019928	0.069304	0.0451294	0.0369009	0.0357456
	NP05-272	0.00359125	0.0144398	0.0413501	0.00766129	0.0215907	0.0140935	0.321525	0.0598755	0.0403512	0.094688	0.122891	0.0184923	0.028171	0.0775568	0.0534862	0.041744	0.0384921
	HpGP-NPL-013	0.00383369	0.0144519	0.0369149	0.00759904	0.0177598	0.0117321	0.362855	0.0497701	0.0376169	0.0898024	0.121248	0.0141484	0.0238611	0.0794583	0.0500584	0.0429919	0.0358978
	HpGP-NPL-003	0.00357793	0.0133271	0.0364697	0.00668055	0.0185206	0.0117743	0.365544	0.0579484	0.0352831	0.0907265	0.110036	0.0166245	0.0265746	0.0810386	0.0504045	0.0358885	0.0395808
	NP04	0.00305532	0.00940451	0.027881	0.00604624	0.0160102	0.0119045	0.420974	0.0569474	0.0417922	0.0784053	0.112798	0.0165131	0.02733	0.0762483	0.037967	0.02916	0.0275634
	NP05-112	0.0034055	0.0130167	0.0292865	0.00567734	0.0188846	0.0093014	0.368324	0.066982	0.0551856	0.076869	0.126403	0.0142222	0.0273609	0.0780884	0.0390525	0.0350444	0.0328954
	HpGP-NPL-009	0.00403018	0.0115923	0.0361133	0.00852791	0.0197776	0.0136195	0.369578	0.0597663	0.0367406	0.0839065	0.114469	0.0150962	0.0266367	0.0800683	0.0466979	0.0379944	0.0353854
	NP05-278	0.00352224	0.012305	0.0267104	0.00692342	0.0175876	0.0113491	0.422524	0.0591113	0.0380057	0.0755441	0.109205	0.0155722	0.0260108	0.0770388	0.0413745	0.0287601	0.0284558
	HpGP-NPL-008	0.00260772	0.010412	0.028729	0.00542992	0.0168162	0.0105921	0.41455	0.0602817	0.0425689	0.0938037	0.112232	0.0168719	0.0231397	0.0702062	0.0373896	0.0271316	0.0272374
	NP05-121	0.00339121	0.0111608	0.027896	0.00577493	0.0170715	0.0106759	0.419336	0.0605758	0.0398974	0.0723526	0.11844	0.0176905	0.0263284	0.0714415	0.0376516	0.030055	0.0302607
	NP05-107	0.00291587	0.0111605	0.0303274	0.00606826	0.0203094	0.0114623	0.383685	0.060545	0.037122	0.0824558	0.123433	0.0187828	0.0278247	0.0775277	0.0404666	0.0369181	0.0289953
	HpGP-KOR-032	0.00338398	0.0104589	0.0171549	0.00507928	0.015131	0.0101592	0.0663565	0.145022	0.358037	0.0483261	0.0899374	0.0140046	0.0776586	0.0631402	0.0256408	0.0269641	0.0235453
	HpGP-KOR-052	0.00138167	0.00542275	0.0065099	0.00330975	0.00951969	0.0041081	0.0319511	0.125427	0.537679	0.0166927	0.075428	0.0153449	0.110625	0.0210833	0.00850546	0.0172179	0.00979377
	HpGP-KOR-053	0.000831105	0.00213754	0.00329463	0.00134391	0.00506397	0.00190522	0.0130689	0.0591626	0.801901	0.00641001	0.0303489	0.0054424	0.0412552	0.0101719	0.0033763	0.00869964	0.00558632
	HpGP-KOR-050	0.00165198	0.00403322	0.00750212	0.00272253	0.0107163	0.00510839	0.0350777	0.142843	0.512154	0.0179214	0.0748962	0.0142633	0.113071	0.0221867	0.00914276	0.0153468	0.0113629
	HpGP-KOR-119	0.0016989	0.00495091	0.00500613	0.00255373	0.0078289	0.00370564	0.0318356	0.126999	0.562986	0.0143204	0.0736391	0.0120184	0.0979581	0.0212013	0.00714873	0.0158407	0.0103083
	HpGP-KOR-012	0.00185481	0.0056556	0.00749436	0.00262693	0.00900695	0.00371334	0.0352075	0.132312	0.510926	0.0212438	0.0799174	0.0125281	0.106618	0.0273797	0.0107505	0.0187643	0.0140008
	52	0.00192362	0.00532083	0.0108018	0.00378079	0.0115147	0.00569082	0.0425024	0.150889	0.441548	0.0296372	0.0835434	0.0147561	0.108328	0.0350926	0.0150139	0.0227202	0.0169356
	HpGP-KOR-116	0.00148067	0.0041724	0.00853382	0.00328026	0.00871642	0.00400258	0.0365984	0.131932	0.522695	0.0210318	0.0743936	0.0150677	0.103823	0.0246149	0.0110886	0.0176525	0.0109156
	HpGP-KOR-007	0.0012204	0.00427577	0.00723627	0.00301323	0.00967802	0.003951	0.0314128	0.130104	0.538497	0.0147944	0.0731624	0.0139131	0.109889	0.0201635	0.00899689	0.0187158	0.0109761
	HpGP-KOR-006	0.00264973	0.00439436	0.0054893	0.00214486	0.00842019	0.00351273	0.0297587	0.128801	0.571267	0.0132877	0.0709653	0.016657	0.0907659	0.0178792	0.00785994	0.0165471	0.00959917
	HpGP-KOR-002	0.00158392	0.00502441	0.00748831	0.00316614	0.00904618	0.00412011	0.0344357	0.132175	0.528969	0.0189246	0.0747429	0.0176422	0.105104	0.020718	0.00991054	0.0145705	0.0123786
	HpGP-KOR-049	0.00172162	0.00504874	0.00639635	0.00324649	0.0100021	0.00488669	0.0303547	0.127721	0.540405	0.013402	0.0762728	0.0143867	0.109268	0.0195202	0.00839525	0.0187109	0.0102612
	HpGP-ARG-008	0.00128988	0.00450677	0.00642184	0.002782	0.00882205	0.0032755	0.0280113	0.133065	0.548874	0.0147757	0.0652195	0.0140535	0.112417	0.0230158	0.0085193	0.0155876	0.00936324
	HpGP-KOR-016	0.00153163	0.00519252	0.0089396	0.00337331	0.00784115	0.00422128	0.0331166	0.150832	0.513013	0.0182844	0.0725883	0.0154374	0.100529	0.0242269	0.00985971	0.01941	0.0116024
	HpGP-KOR-115	0.0022138	0.00602946	0.00878584	0.00294887	0.0106656	0.00466005	0.0393583	0.138844	0.498229	0.0231512	0.0794823	0.0158437	0.098412	0.0274476	0.0125074	0.0187513	0.012669
	HpGP-KOR-034	0.00197996	0.00661014	0.00627504	0.00307292	0.0100577	0.0042456	0.0316054	0.123137	0.548349	0.01558	0.0752132	0.0177257	0.0962847	0.0226239	0.0107163	0.0163651	0.0101581
	HpGP-KOR-111	0.00160499	0.00439107	0.00662184	0.00206266	0.00767462	0.00406053	0.031211	0.133169	0.533557	0.0143891	0.0825602	0.0166959	0.101494	0.0247588	0.00864957	0.0146512	0.0124483
	HpGP-KOR-112	0.00160409	0.00530658	0.00779303	0.00268787	0.00969489	0.00443508	0.0344509	0.151646	0.518232	0.0172287	0.0707318	0.0118691	0.104205	0.0230861	0.0101105	0.017096	0.00982257
	HpGP-KOR-036	0.00237225	0.00552084	0.00754757	0.00312237	0.00993206	0.00568789	0.0432005	0.148548	0.485636	0.0252036	0.0787203	0.0128649	0.100976	0.0256728	0.00950798	0.0214687	0.0140177
	HpGP-KOR-001	0.00173381	0.00555493	0.00772492	0.00249122	0.00955477	0.00515988	0.0345047	0.140098	0.52834	0.0178673	0.0730706	0.0142198	0.0985488	0.0232877	0.00949423	0.0172375	0.0111115
	HpGP-KOR-110	0.00166229	0.00448067	0.00742558	0.00252076	0.00908985	0.00446491	0.0279408	0.128043	0.528403	0.0167931	0.0752327	0.0181495	0.120926	0.0212398	0.00717825	0.0167162	0.00973333
	HpGP-KOR-005	0.00132444	0.00373294	0.00587368	0.00284754	0.00803154	0.00405553	0.0302619	0.122423	0.57842	0.0176474	0.0715729	0.0131707	0.0901579	0.0174948	0.00855373	0.0150935	0.00933766
	HpGP-KOR-045	0.00176806	0.00505149	0.00596091	0.0039542	0.0100848	0.00411987	0.0330125	0.15049	0.519228	0.0154613	0.0764025	0.0128627	0.106078	0.0196356	0.00828556	0.0161853	0.0114187
	HpGP-KOR-014	0.00182417	0.00475528	0.00725788	0.00265971	0.00843502	0.00373969	0.0249915	0.132446	0.547797	0.0121062	0.0777259	0.0115975	0.111931	0.0211267	0.00736226	0.015088	0.00915594
	HpGP-KOR-021	0.00191865	0.00586878	0.00778508	0.00360417	0.0112668	0.00436501	0.0398141	0.14364	0.492484	0.0184326	0.0795937	0.0141688	0.111859	0.0249512	0.00968985	0.0188007	0.0117573
	HpGP-KOR-029	0.00152406	0.00450072	0.00682996	0.00266293	0.00968911	0.00353098	0.030492	0.131657	0.55857	0.0159984	0.0626304	0.0158117	0.100242	0.0197388	0.0087547	0.0180687	0.0092974
	HpGP-KOR-051	0.00211385	0.00519699	0.00995489	0.00387549	0.00933693	0.00415798	0.0392686	0.126696	0.519855	0.0202002	0.0778651	0.0146408	0.10139	0.0232459	0.0110362	0.0202051	0.0109608
	HpGP-KOR-020	0.00170323	0.00556786	0.00704024	0.00313555	0.0115498	0.00373194	0.033932	0.146558	0.519207	0.0180779	0.0700755	0.0149595	0.10404	0.0228986	0.00969038	0.0165368	0.0112961
	HpGP-KOR-024	0.00176831	0.00685888	0.0104891	0.00350256	0.0106799	0.00483582	0.036276	0.130018	0.516891	0.0230228	0.071318	0.014205	0.0974617	0.0283411	0.0131564	0.0200242	0.011151
	HpGP-KOR-044	0.00203366	0.00499551	0.00783708	0.00409219	0.0101584	0.00597622	0.0327985	0.129826	0.529572	0.0162811	0.0744428	0.0158012	0.104682	0.0233253	0.00961666	0.0176842	0.0108768
	HpGP-KOR-035	0.00146312	0.00410731	0.00686609	0.00230107	0.00833992	0.00438569	0.0341929	0.14181	0.513318	0.0169015	0.0770053	0.0131033	0.116456	0.0222239	0.00821508	0.016527	0.0127842
	HpGP-KOR-010	0.00179495	0.00634472	0.00724558	0.00296844	0.00876843	0.00415546	0.0373048	0.12231	0.533556	0.0163522	0.0780806	0.0141694	0.105906	0.0216386	0.00943349	0.0177032	0.0122681
	HpGP-KOR-101	0.00221911	0.00452579	0.00775069	0.00252958	0.00820017	0.0043276	0.0335237	0.123556	0.538642	0.0166863	0.0803882	0.0138706	0.102324	0.0238278	0.010163	0.0159166	0.0115476
	HpGP-KOR-037	0.00170181	0.0068786	0.0104999	0.00332752	0.0101068	0.00619977	0.0503257	0.131593	0.48155	0.0238168	0.0911212	0.0147373	0.0937595	0.0259481	0.0145678	0.0178246	0.0160411
	HpGP-ARG-010	0.00144499	0.00511548	0.00606648	0.00358588	0.0119167	0.00472367	0.0349452	0.135071	0.515422	0.0164175	0.07589	0.0152888	0.113436	0.0197727	0.00940695	0.0179755	0.0135217
	HpGP-KOR-009	0.00121253	0.00346476	0.00668873	0.00252681	0.00953478	0.00401378	0.0345553	0.122616	0.554097	0.0182416	0.0758836	0.0134318	0.0963484	0.0215261	0.00836891	0.0161203	0.0113696
	HpGP-KOR-046	0.00165025	0.00502259	0.00585591	0.00193485	0.00965206	0.00462848	0.0248502	0.126647	0.569429	0.0158048	0.0676154	0.0140428	0.0993777	0.0177979	0.00867028	0.0165594	0.0104609
	HpGP-KOR-109	0.00136967	0.00470145	0.00634748	0.00296106	0.00626365	0.00352344	0.0304211	0.131303	0.54964	0.0149747	0.0795063	0.0146305	0.100459	0.0212044	0.00794293	0.0140644	0.0106868
	HpGP-KOR-013	0.00179238	0.0043542	0.00726614	0.00236078	0.00907361	0.0031281	0.0275494	0.112954	0.602058	0.0171197	0.0652824	0.00988049	0.0783149	0.0199187	0.0114297	0.0158438	0.0116731
	HpGP-JAP-013	0.00172392	0.00487854	0.00835801	0.00326447	0.0123803	0.00481906	0.0321062	0.131668	0.515609	0.016572	0.0785571	0.0140178	0.112454	0.0258641	0.010975	0.014628	0.0121241
	HpGP-KOR-105	0.00221882	0.00632728	0.00872092	0.00271648	0.00985695	0.00403606	0.0476987	0.134149	0.499677	0.0240017	0.0781296	0.0151767	0.0993739	0.0240912	0.0123316	0.0196173	0.0118769
	HpGP-KOR-004	0.00135112	0.00579249	0.00747016	0.00227885	0.00955378	0.00412292	0.0336351	0.141093	0.511858	0.0177546	0.0782958	0.0156728	0.10716	0.0244561	0.0100137	0.0173423	0.0121493
	HpGP-ARG-009	0.00206735	0.00653605	0.00718434	0.00259668	0.00943294	0.00472797	0.0336314	0.129993	0.551333	0.0151125	0.0618524	0.0133859	0.1006	0.0240481	0.0104102	0.0168129	0.0102747
	HpGP-KOR-047	0.00227105	0.00595241	0.00758204	0.00283233	0.0113081	0.00490543	0.037284	0.130495	0.525172	0.0181092	0.0733832	0.0127703	0.100393	0.0274649	0.00927198	0.0199337	0.0108708
	HpGP-KOR-025	0.00199091	0.00411482	0.00630669	0.00250571	0.00776932	0.00392963	0.0287885	0.123757	0.576885	0.0183194	0.0662948	0.0162856	0.0902551	0.0187558	0.00737078	0.0155201	0.0111509
	HpGP-KOR-048	0.00140264	0.00569477	0.00559074	0.0023566	0.00888182	0.00476286	0.0258446	0.129362	0.564904	0.0144925	0.0727437	0.0155567	0.0941651	0.0211939	0.00792224	0.0158097	0.00931539
	HpGP-JAP-112	0.0026831	0.00538254	0.00829026	0.00359123	0.0100196	0.00558852	0.038744	0.145256	0.476208	0.0209647	0.0882096	0.0164932	0.106274	0.0274129	0.0140177	0.0185812	0.0122834
	HpGP-KOR-041	0.00163336	0.00489583	0.00578556	0.00306765	0.00939978	0.0039211	0.0303552	0.122478	0.551944	0.0145118	0.0716266	0.0128003	0.110792	0.0216529	0.00799448	0.0159977	0.0111436
	HpGP-KOR-022	0.00166691	0.00502301	0.00697455	0.00269758	0.00858246	0.00447787	0.031321	0.140505	0.537839	0.0158347	0.0705608	0.0132477	0.106551	0.0212328	0.0088375	0.0146073	0.0100407
	HpGP-KOR-033	0.00106359	0.00502546	0.00617003	0.00249849	0.00868379	0.00409356	0.0291291	0.124363	0.572138	0.0138454	0.0677923	0.014612	0.0939182	0.0214647	0.00739792	0.0173986	0.0104054
	51	0.00235655	0.0051104	0.00674371	0.00248351	0.0115287	0.00420483	0.0291467	0.137324	0.527401	0.0173503	0.0674351	0.0146406	0.11587	0.0218108	0.00848821	0.0185039	0.00960121
	HpGP-KOR-117	0.00162704	0.00615141	0.00799883	0.00320341	0.00978737	0.00449829	0.0292477	0.140096	0.523004	0.0187766	0.070311	0.0162442	0.109612	0.0236062	0.00794542	0.0167673	0.0111225
	HpGP-KOR-042	0.00177399	0.00648493	0.00936999	0.0030634	0.0128564	0.00518762	0.0375573	0.153927	0.468367	0.0224722	0.0824667	0.0141508	0.104836	0.032191	0.0126146	0.0182671	0.0144138
	HpGP-KOR-019	0.0017429	0.00491072	0.00780147	0.00362272	0.0099195	0.004316	0.0437412	0.140687	0.482101	0.0222427	0.077394	0.0152063	0.116858	0.0260519	0.0107241	0.0201041	0.0125759
	HpGP-KOR-114	0.00156752	0.00508354	0.00717586	0.00276091	0.0115496	0.00430087	0.0303588	0.154937	0.508223	0.01579	0.0707949	0.0136713	0.115148	0.0221433	0.00881644	0.0164876	0.0111917
	HpGP-KOR-043	0.00228685	0.00556646	0.00646422	0.00287162	0.00899085	0.00429246	0.0300321	0.150898	0.528282	0.0143437	0.0676939	0.0140551	0.110143	0.021038	0.0077888	0.0160349	0.00921687
	HpGP-KOR-023	0.00254614	0.00519041	0.00622458	0.00316161	0.00937154	0.00507217	0.0316052	0.127946	0.534644	0.0153484	0.0709816	0.0130319	0.111659	0.0228508	0.00962174	0.018479	0.0122663
	HpGP-JAP-017	0.00174395	0.00573673	0.00633009	0.0029859	0.0102265	0.00378699	0.02856	0.121833	0.557502	0.0132845	0.0710571	0.0134879	0.10045	0.023006	0.00868666	0.017622	0.0136999
	HpGP-KOR-027	0.00161504	0.00778814	0.0080349	0.0032097	0.0124007	0.00531763	0.037504	0.135001	0.47617	0.0253795	0.0791022	0.0160701	0.111013	0.03231	0.0144875	0.0200802	0.0145152
	HpGP-KOR-118	0.00186549	0.00510478	0.00634192	0.00244661	0.00929994	0.00295322	0.0305804	0.111612	0.572762	0.0152998	0.075632	0.0146584	0.0973033	0.0213816	0.00720836	0.0166991	0.00885033
	HpGP-KOR-008	0.00132139	0.00493327	0.00792181	0.00328758	0.0102729	0.0040051	0.0323101	0.128385	0.531323	0.0184721	0.0772955	0.0150017	0.0998249	0.0258737	0.0102789	0.0180281	0.0114651
	HpGP-KOR-028	0.00202657	0.00421775	0.0062663	0.00238218	0.00833601	0.0039778	0.0334433	0.120855	0.547036	0.0192986	0.0764516	0.0161399	0.103111	0.0218611	0.0081727	0.0177135	0.00871076
	HpGP-JAP-009	0.00194516	0.00472897	0.00694553	0.00255183	0.0106113	0.00420317	0.0312949	0.119403	0.561118	0.0142338	0.077403	0.0140895	0.0959056	0.0232455	0.00802742	0.0139789	0.0103138
	HpGP-CHN-008	0.00239594	0.00644969	0.0132851	0.00471243	0.0130155	0.00606186	0.0308968	0.106605	0.497308	0.0330904	0.083267	0.0140521	0.0896047	0.0407345	0.019657	0.0230849	0.015779
	XZ274	0.00216756	0.00690751	0.0104255	0.00292737	0.00921565	0.00617963	0.0497193	0.14346	0.430737	0.024424	0.112455	0.0170463	0.104517	0.0372943	0.0111006	0.0171967	0.0142261
	Yangon222	0.00191969	0.00492564	0.00522376	0.00273212	0.0100645	0.00394669	0.0627913	0.0860573	0.538756	0.012874	0.0981809	0.0207174	0.100919	0.0162231	0.00660318	0.0181121	0.00995333
	HpGP-CHN-007	0.00184487	0.0047713	0.00791893	0.00224922	0.010119	0.0035902	0.0316888	0.111855	0.558983	0.0148042	0.0754882	0.0135114	0.107843	0.0227799	0.00807376	0.0143193	0.0101593
	HpGP-CHN-001	0.00156705	0.00442357	0.00780563	0.00290122	0.00904534	0.00508051	0.03258	0.102573	0.563339	0.0160592	0.0811686	0.0148786	0.102227	0.0187323	0.00967137	0.0159594	0.0119879
	HpGP-CHN-009	0.00194373	0.00594411	0.005839	0.00232212	0.00873572	0.00434246	0.0284563	0.110291	0.55051	0.0175053	0.0864742	0.015703	0.104363	0.0206394	0.00932021	0.0171202	0.0104906
	HLJHP271	0.00200864	0.00440539	0.00799014	0.00330965	0.00987996	0.00502972	0.0346872	0.110358	0.550071	0.0198896	0.0809248	0.0161266	0.094702	0.0206796	0.0108851	0.0190958	0.00995649
	HpGP-CHN-003	0.00156738	0.00532741	0.00769436	0.00385142	0.00940576	0.00448198	0.0321655	0.109162	0.558746	0.0136927	0.079265	0.0153822	0.0963659	0.0247446	0.00860436	0.0176628	0.011881
	HpGP-CHN-010	0.00206433	0.00482138	0.0113947	0.00301162	0.00943674	0.0034499	0.0347848	0.108911	0.56338	0.0146409	0.0746995	0.0157454	0.0983048	0.020923	0.00891439	0.0148915	0.0106261
	HpGP-CHN-005	0.00190912	0.0045793	0.00800245	0.00256453	0.00989876	0.00385338	0.033697	0.111746	0.54652	0.0198727	0.077589	0.0144501	0.104161	0.0218397	0.00933287	0.0189275	0.011056
	HpGP-CHN-006	0.00147557	0.00661103	0.0076783	0.00320074	0.0113199	0.00467962	0.040232	0.113215	0.537246	0.0183292	0.0820639	0.0128665	0.0958841	0.0221217	0.009081	0.0222596	0.0117356
	HpGP-CHN-002	0.00162691	0.00591979	0.00954307	0.00394378	0.0111204	0.00474124	0.036702	0.112558	0.528403	0.0208728	0.0823691	0.0151913	0.0947294	0.0304119	0.00953052	0.0184505	0.0138864
	HpGP-CHN-004	0.00153562	0.00513615	0.00801083	0.00233618	0.00883891	0.0038162	0.0417649	0.121335	0.533505	0.0175009	0.0778351	0.0158874	0.0992424	0.0246153	0.00980743	0.0169775	0.0118548
	HLJHP253	0.00156463	0.00446495	0.00678933	0.00241603	0.00986673	0.00382707	0.0308312	0.111496	0.555214	0.0136255	0.0715415	0.0183307	0.113097	0.0197683	0.00947101	0.017544	0.0101523
	HLJHP256	0.00120673	0.00407432	0.00651602	0.00330194	0.00749893	0.00559794	0.0296439	0.0979374	0.588894	0.0123412	0.0735118	0.0148978	0.100022	0.020205	0.00744168	0.0156712	0.0112379
	HLJHP193	0.00222884	0.00636293	0.00685406	0.00302091	0.00925856	0.00483587	0.0389247	0.137512	0.499005	0.0189868	0.0815791	0.0176504	0.107408	0.0258315	0.0100564	0.0179645	0.0125205
	HpGP-JAP-105	0.00304961	0.00635111	0.00851515	0.00389186	0.0139202	0.0058141	0.0359459	0.144224	0.40952	0.0176388	0.0779841	0.0257046	0.17611	0.0226927	0.0105709	0.0233941	0.0146723
	HpGP-JAP-106	0.00200392	0.00697407	0.00865905	0.00383224	0.0111808	0.00445962	0.030806	0.11294	0.531892	0.0167614	0.0722806	0.0184084	0.120866	0.0191521	0.00930675	0.018625	0.011853
	HpGP-BRA-012	0.00148654	0.00424787	0.00740193	0.00251469	0.0100153	0.00428352	0.0277673	0.0920091	0.545055	0.0136429	0.124829	0.0141458	0.0987905	0.0188696	0.00856785	0.0162344	0.0101392
	HpGP-JAP-114	0.00164175	0.00544259	0.00704263	0.00298948	0.00992224	0.00337766	0.0248136	0.0898854	0.519342	0.0196572	0.144363	0.0143234	0.0963663	0.0224377	0.0119005	0.0156341	0.01086
	HpGP-JAP-103	0.00170009	0.00562139	0.00745783	0.00269242	0.0125927	0.0033731	0.0309925	0.107443	0.507963	0.0159284	0.1281	0.0184884	0.101478	0.0178287	0.0109874	0.015808	0.0115452
	F16	0.0010524	0.00474663	0.00628599	0.00237571	0.00956545	0.00458977	0.0260705	0.100992	0.600221	0.0125242	0.064162	0.0180436	0.102809	0.014598	0.00672916	0.0151159	0.0101181
	HpGP-JAP-002	0.00104691	0.00438781	0.00553709	0.0021646	0.00805712	0.00459558	0.0231267	0.0807493	0.638908	0.0112295	0.0612821	0.0139984	0.10063	0.0167839	0.00704097	0.0124975	0.00796351
	98-10	0.00173324	0.0058957	0.00690373	0.00244983	0.0113663	0.00420939	0.026397	0.103976	0.580307	0.0126978	0.0698536	0.0141378	0.105793	0.0174767	0.00901866	0.0152865	0.0124971
	HpGP-JAP-015	0.00173252	0.00581573	0.00517028	0.00208844	0.00872269	0.00415683	0.0234551	0.104398	0.591303	0.0124805	0.0665911	0.0156606	0.111143	0.0170998	0.00767719	0.0137727	0.00873249
	CPY1124	0.00142939	0.00496734	0.00615849	0.00263775	0.00906495	0.0036759	0.026296	0.0981787	0.595226	0.0127904	0.0678139	0.0164537	0.102377	0.0163566	0.00992783	0.0156406	0.0110053
	F30	0.0020933	0.00466964	0.00510594	0.00236934	0.0103703	0.00406263	0.0274439	0.100523	0.592973	0.0100552	0.0638828	0.0159305	0.111425	0.0175215	0.00763694	0.014571	0.0093655
	HpGP-JAP-111	0.001749	0.00505742	0.00539786	0.00364518	0.00951847	0.00427593	0.0240204	0.0964348	0.605681	0.0102367	0.0696061	0.0158279	0.100142	0.0171719	0.00737376	0.0150795	0.00878172
	HpGP-JAP-022	0.00148633	0.00566108	0.00489057	0.00227488	0.00891339	0.00425821	0.0247386	0.106102	0.566564	0.0118675	0.0648402	0.0197696	0.128428	0.016616	0.00645098	0.0150039	0.0121347
	HpGP-JAP-019	0.00233677	0.0054105	0.00542618	0.00194694	0.00972983	0.00418198	0.0232235	0.108838	0.579482	0.0138804	0.0675694	0.0167708	0.108456	0.019102	0.00829425	0.0161084	0.00924311
	HpGP-JAP-029	0.0013316	0.00394843	0.0071202	0.0022958	0.00728467	0.00338559	0.027174	0.0961888	0.622566	0.0120363	0.0603676	0.0151734	0.0975571	0.0140451	0.00660503	0.013994	0.00892648
	HpGP-JAP-021	0.00142827	0.00428432	0.00576481	0.00201303	0.00761056	0.00320087	0.0257414	0.0827505	0.647376	0.0128531	0.0651993	0.011949	0.0829638	0.015888	0.00658594	0.0144878	0.00990345
	35A	0.00140313	0.00402294	0.0058438	0.00224959	0.00737654	0.00387549	0.0212305	0.0855132	0.661148	0.00854682	0.0566465	0.0148885	0.0836341	0.0142079	0.00581349	0.013262	0.0103372
	HpGP-JAP-016	0.00170831	0.00429355	0.00478299	0.00250111	0.0101995	0.00386603	0.0216732	0.0838782	0.638149	0.0111344	0.0705497	0.0122692	0.0915501	0.0150161	0.00720459	0.0123558	0.0088674
	HpGP-JAP-113	0.00207086	0.0039397	0.00562413	0.0021723	0.00914815	0.00390926	0.0248363	0.107734	0.594834	0.0132809	0.067775	0.0113202	0.10585	0.0168193	0.00688594	0.0143683	0.00943232
	HpGP-JAP-028	0.00158561	0.00458292	0.00550797	0.00251921	0.0109319	0.00365906	0.0251892	0.103012	0.591156	0.0111777	0.0657418	0.0165856	0.109668	0.0181305	0.0069562	0.0148649	0.00873162
	HpGP-JAP-107	0.001943	0.00535305	0.00790294	0.00311732	0.0106163	0.00425429	0.0285563	0.10547	0.564648	0.0131485	0.0823451	0.016455	0.103355	0.019534	0.00962553	0.0149955	0.00867966
	HpGP-JAP-109	0.00178141	0.00441516	0.00686679	0.00316801	0.0104863	0.00423615	0.0306533	0.10759	0.563683	0.0125895	0.0783626	0.0146557	0.103694	0.0201782	0.0109647	0.0158442	0.0108311
	HpGP-JAP-026	0.00176602	0.00359755	0.00540687	0.00251335	0.00982616	0.00364582	0.0249056	0.0925706	0.619259	0.0113359	0.0643103	0.015069	0.0974776	0.0164816	0.00901227	0.0138848	0.00893723
	HpGP-TWN-030	0.00249793	0.00661063	0.00784409	0.00419466	0.012687	0.00595403	0.0333963	0.102352	0.454947	0.0171923	0.10079	0.0483471	0.133475	0.0247946	0.0104505	0.0224163	0.0120499
	HpGP-CHI-208	0.00286761	0.00754141	0.00877876	0.00409674	0.0125744	0.00625995	0.0385661	0.0966758	0.409901	0.0170214	0.114573	0.070836	0.141881	0.0223878	0.0106746	0.0231326	0.0122318
	HpGP-IDN-002	0.00294707	0.00809314	0.00832542	0.00471993	0.0142275	0.00589438	0.0408285	0.101165	0.423366	0.0167979	0.124802	0.0554204	0.123215	0.0237491	0.0103657	0.022745	0.0133372
	HpGP-IDN-005	0.00312772	0.00697665	0.00871856	0.00397441	0.0121685	0.00546812	0.0372216	0.0921374	0.411786	0.017406	0.120934	0.0861355	0.127371	0.0238392	0.0120526	0.0174158	0.0132668
	HpGP-IDN-008	0.00274317	0.00825554	0.00983911	0.00498879	0.013782	0.00730458	0.0465257	0.0967133	0.402614	0.0171121	0.131282	0.0618869	0.128171	0.0236412	0.00986225	0.0229485	0.0123291
	HpGP-VNM-005	0.00358974	0.00722583	0.0155514	0.00428997	0.0122271	0.00681375	0.0505993	0.0981635	0.480763	0.0247347	0.0797622	0.0255319	0.105649	0.0261459	0.0183645	0.0239444	0.0166429
	HpGP-VNM-006	0.00202135	0.00643594	0.0156129	0.00448791	0.0125677	0.00538698	0.0621518	0.0906744	0.481611	0.021749	0.0868475	0.0256471	0.0984278	0.0277904	0.0150735	0.0254387	0.0180757
	HpGP-VNM-003	0.00344969	0.00969296	0.02087	0.00518936	0.0137567	0.00924955	0.0602289	0.0939428	0.432696	0.0310383	0.0853141	0.0319752	0.101586	0.0315282	0.0218788	0.0264905	0.021112
	HpGP-VNM-002	0.00308073	0.00917123	0.0141825	0.00605313	0.0138885	0.00811314	0.0582411	0.101126	0.447614	0.0254888	0.0912689	0.0244577	0.105113	0.0285271	0.0201079	0.0245007	0.0190656
	HpGP-VNM-009	0.00252045	0.00740517	0.0127504	0.00570676	0.0136413	0.00749548	0.0570911	0.0983352	0.461997	0.0270065	0.0858529	0.0293215	0.102059	0.0283471	0.0179414	0.0240108	0.0185177
	HpGP-VNM-007	0.00311322	0.00775284	0.0147929	0.00496585	0.0126155	0.00689013	0.0591618	0.0885939	0.472594	0.0266941	0.0824959	0.0246244	0.106223	0.0271257	0.0176153	0.0271205	0.0176207
	HpGP-VNM-001	0.00265524	0.00891623	0.0140569	0.00513277	0.0125103	0.00733001	0.0495167	0.0887677	0.491632	0.0221477	0.0829844	0.0267401	0.105002	0.0274427	0.0162789	0.0223925	0.0164933
	HpGP-VNM-004	0.00265575	0.00892359	0.0129218	0.00400016	0.0116798	0.00784634	0.0537089	0.0918919	0.492133	0.0229464	0.0785983	0.023175	0.107603	0.0250836	0.0158785	0.024468	0.0164864
	HpGP-VNM-008	0.00397744	0.00908308	0.0145385	0.00504836	0.0165383	0.00725138	0.0506816	0.0973441	0.46526	0.026938	0.0839422	0.021234	0.104654	0.0319254	0.0192925	0.0239369	0.0183541
	HpGP-TWN-006	0.00413189	0.0130751	0.0704587	0.00816998	0.0205175	0.0104331	0.0307091	0.0763948	0.448216	0.0313897	0.0697181	0.0224789	0.0927349	0.0264028	0.0236557	0.0274274	0.0240867
	HpGP-TWN-002	0.00200798	0.00625598	0.0123103	0.00315323	0.0106032	0.00566505	0.0276201	0.0780935	0.611278	0.0152941	0.0607056	0.0200573	0.0892772	0.0181328	0.0120344	0.0156672	0.0118435
	HpGP-SGP-024	0.00185544	0.00681646	0.0121046	0.00348541	0.00911616	0.0047823	0.029828	0.0889046	0.584256	0.0176781	0.0635612	0.0207186	0.0996115	0.0172836	0.0105602	0.018029	0.0114089
	HpGP-TWN-005	0.00202311	0.00559839	0.00970937	0.00391543	0.0108057	0.00460146	0.0298327	0.0856947	0.596412	0.0138401	0.062157	0.0176523	0.101706	0.0174929	0.00952297	0.016936	0.0120988
	HpGP-SGP-015	0.0019538	0.00622715	0.00929384	0.00322995	0.0080602	0.003656	0.0271516	0.0842747	0.60913	0.014421	0.0600719	0.0186573	0.0978759	0.0189534	0.00995929	0.0152781	0.0118052
	HpGP-TWN-016	0.00137659	0.00727886	0.0200205	0.0038084	0.0116733	0.00711499	0.0316671	0.0826405	0.575463	0.0164335	0.0689158	0.0163053	0.0914526	0.0215332	0.0122899	0.0190883	0.0129384
	HpGP-TWN-024	0.0019905	0.00652677	0.00777221	0.00288027	0.00962354	0.00439512	0.0357064	0.100276	0.562602	0.0156336	0.072847	0.020616	0.101506	0.0179389	0.00959824	0.0192583	0.0108287
	HpGP-MAL-015	0.00152059	0.00425889	0.00622828	0.00272377	0.0108907	0.00401028	0.0312893	0.0854281	0.611449	0.0130187	0.0674561	0.0176935	0.0930595	0.0189286	0.0071221	0.0171303	0.00779244
	Yangon173	0.00169681	0.00449976	0.00628107	0.00317196	0.0104176	0.0036761	0.05004	0.0802379	0.615911	0.0140232	0.065321	0.0164597	0.0809733	0.0180859	0.00750639	0.0131201	0.00857752
	HpGP-TWN-021	0.00245529	0.00597709	0.013275	0.0031771	0.0117177	0.00462335	0.0262331	0.0966792	0.559329	0.0128837	0.0696048	0.0223487	0.113031	0.0192897	0.00899815	0.0187062	0.01167
	Mandalay38	0.00264496	0.0068442	0.00835935	0.00338001	0.00957181	0.00549093	0.0474277	0.10359	0.547861	0.0144687	0.0709214	0.0204731	0.102363	0.0197468	0.00962808	0.0163532	0.0108749
	HpGP-TWN-003	0.00220715	0.0041926	0.00790676	0.00283951	0.00965691	0.00432422	0.0294578	0.0954017	0.56984	0.0168997	0.0715998	0.0249581	0.108333	0.0173318	0.00790168	0.0158683	0.0112808
	HpGP-MAL-012	0.00164486	0.00577457	0.00741976	0.00285082	0.00880484	0.00467169	0.0348295	0.0817951	0.59011	0.0146524	0.0708544	0.0206163	0.100688	0.0189082	0.0085774	0.016746	0.0110562
	HpGP-SGP-019	0.00198856	0.00557603	0.0137116	0.00267059	0.0110302	0.00534517	0.0267602	0.0849064	0.590194	0.0135588	0.0766954	0.0185655	0.0973874	0.0161758	0.0085045	0.0156388	0.0112908
	HpGP-TWN-004	0.00214831	0.00515329	0.0135626	0.00280775	0.00841735	0.00640364	0.0341558	0.0843835	0.580256	0.015005	0.0684737	0.0190418	0.104929	0.0196484	0.0104223	0.0147383	0.0104534
	HpGP-SGP-036	0.00265002	0.00665483	0.0134298	0.00420425	0.0109679	0.00437072	0.0311244	0.0870353	0.583617	0.0167547	0.0650365	0.0211179	0.0928281	0.0205094	0.0113684	0.016005	0.0123253
	HpGP-TWN-026	0.00226497	0.00712398	0.010908	0.00362817	0.00965965	0.00476975	0.0313959	0.0902866	0.583228	0.0160057	0.0621128	0.0183554	0.102067	0.0216242	0.00939582	0.0145897	0.0125845
	HpGP-MAL-018	0.00173444	0.00530319	0.00567591	0.0028818	0.00836536	0.00442491	0.0316615	0.0905114	0.592774	0.0134139	0.0709179	0.0183588	0.102123	0.0196741	0.00639435	0.0165235	0.009262
	HpGP-SGP-004	0.00156587	0.00573852	0.00648068	0.00371066	0.0108468	0.00434506	0.0296665	0.0926917	0.595413	0.0143918	0.0660148	0.0178188	0.0986781	0.0171302	0.00734082	0.0176675	0.0104989
	HpGP-SGP-009	0.00311761	0.0052027	0.00721179	0.00290266	0.0107639	0.00490304	0.0355021	0.0947193	0.567352	0.0133984	0.0761527	0.019489	0.101855	0.0207456	0.00712579	0.0174221	0.0121361
	HpGP-TWN-019	0.00235165	0.00522621	0.0109656	0.00326676	0.0094003	0.00445099	0.0282954	0.090109	0.585563	0.0132127	0.0715691	0.0194248	0.0994141	0.020493	0.00879518	0.0159745	0.0114877
	HpGP-TWN-020	0.00195877	0.00454366	0.00960078	0.00367756	0.00933623	0.00442486	0.0302683	0.0758046	0.620234	0.014616	0.05971	0.0163692	0.0925517	0.016429	0.0103458	0.0200788	0.0100506
	HpGP-SGP-005	0.00246316	0.00445116	0.00748231	0.00296349	0.0088815	0.00402529	0.0266459	0.0898673	0.610553	0.0137748	0.0643191	0.0207917	0.0949705	0.0178034	0.00721054	0.0140491	0.00974818
	HpGP-TWN-022	0.00218805	0.00555518	0.0107401	0.00293214	0.00924153	0.00529459	0.0317591	0.0879924	0.580966	0.013917	0.0737476	0.0195011	0.0964912	0.0186896	0.00959342	0.0185893	0.0128017
	HpGP-TWN-009	0.00222416	0.00605527	0.0086642	0.00269954	0.00917958	0.00419969	0.0292598	0.0908081	0.607685	0.0140954	0.0618008	0.0180851	0.0961096	0.0162673	0.00754862	0.0151171	0.0102004
	HpGP-USA-425	0.00215453	0.00464221	0.00755923	0.00319123	0.0114115	0.00438916	0.0295114	0.0948826	0.585864	0.0131158	0.0668617	0.018872	0.104384	0.0155546	0.0091513	0.0167244	0.0117294
	HpGP-SGP-033	0.00203921	0.00513739	0.00812065	0.00288299	0.0102778	0.004589	0.0297341	0.0970604	0.567529	0.015388	0.0719105	0.0229013	0.105677	0.0190811	0.00894803	0.015735	0.0129884
	HpGP-TWN-028	0.00189335	0.00554951	0.00761664	0.00294873	0.0101669	0.00513096	0.0322529	0.0920145	0.593992	0.01293	0.0631657	0.0199879	0.0990184	0.0164406	0.00940528	0.0155923	0.0118945
	HpGP-TWN-027	0.00271138	0.00613426	0.0128924	0.00299817	0.0110153	0.00529907	0.0285414	0.0894637	0.58038	0.0154598	0.0686074	0.0207602	0.101756	0.0168337	0.0101857	0.015929	0.0110322
	HpGP-TWN-001	0.00148084	0.00508284	0.0116643	0.00357978	0.0108496	0.00361998	0.0293491	0.0818639	0.620672	0.0134239	0.0600046	0.0186398	0.088496	0.0186133	0.00633863	0.0164802	0.00984093
	HpGP-TWN-007	0.00197454	0.00733324	0.0186122	0.00341224	0.0121654	0.00501609	0.0341118	0.0902937	0.559063	0.016164	0.0717915	0.0192733	0.0993773	0.0207609	0.0106983	0.0169336	0.0130182
	HpGP-SGP-006	0.0022686	0.00568505	0.0232594	0.00328517	0.00773972	0.00543572	0.0289177	0.0839322	0.606185	0.0169452	0.0556915	0.0154996	0.0886882	0.0191864	0.010279	0.0159862	0.0110153
	HpGP-SGP-017	0.00220763	0.00564099	0.00853435	0.0031358	0.0101794	0.00520668	0.0294172	0.0908463	0.581001	0.0144594	0.0755191	0.0192325	0.097421	0.0201158	0.00897693	0.0178768	0.0102292
	HpGP-TWN-017	0.00177023	0.00486446	0.00733334	0.00326159	0.00895544	0.00369865	0.0333224	0.0851232	0.58704	0.0135299	0.0663556	0.020601	0.1097	0.0183398	0.00952302	0.0177716	0.00880965
	HpGP-SGP-008	0.0022029	0.00428112	0.00853923	0.00291805	0.00878088	0.00408931	0.0319893	0.0754112	0.639698	0.0143376	0.0611821	0.0189068	0.0800223	0.016976	0.00860553	0.0132533	0.00880627
	HpGP-SGP-038	0.00240619	0.00585126	0.0117213	0.00230096	0.00986984	0.00464134	0.0263482	0.0765895	0.637412	0.0142977	0.0584211	0.0169484	0.0820411	0.0196759	0.00735789	0.0135441	0.0105735
	HpGP-TWN-023	0.0015696	0.00422275	0.00629141	0.00278412	0.00901574	0.00472024	0.0310732	0.0842358	0.610875	0.0128456	0.0659513	0.0192888	0.0949155	0.0170569	0.0095473	0.0163736	0.00923299
	HpGP-SGP-002	0.00155249	0.00380091	0.00543344	0.00383495	0.011132	0.00497758	0.0326073	0.0922186	0.592622	0.0141446	0.0696335	0.0192279	0.0935641	0.0201229	0.00883175	0.0171512	0.00914448
	HpGP-SGP-003	0.00208612	0.00564146	0.00739592	0.00250218	0.0100564	0.00447598	0.0303385	0.0886712	0.587551	0.0141398	0.0768769	0.0170971	0.102258	0.0165485	0.00785282	0.0140328	0.012475
	HpGP-MAL-003	0.00260558	0.0060369	0.011727	0.00360968	0.0109579	0.00522498	0.0295971	0.0848696	0.586942	0.0173614	0.0699334	0.0190544	0.0949894	0.0206984	0.00994068	0.0153253	0.0111266
	HpGP-MAL-023	0.00232791	0.00468084	0.00818139	0.00305077	0.00869272	0.00483529	0.0298532	0.0943834	0.587172	0.0145916	0.0653238	0.0205174	0.098329	0.0175178	0.00950989	0.0188969	0.0121361
	HpGP-TWN-008	0.00195219	0.00557575	0.00766108	0.00345745	0.00994547	0.0055	0.0294312	0.0923123	0.587792	0.0156831	0.0639089	0.0187824	0.0982556	0.0183226	0.00858129	0.0207325	0.0121061
	HpGP-TWN-018	0.00155628	0.00650151	0.00711122	0.0032375	0.00804134	0.00466793	0.0292136	0.0857522	0.622165	0.0129776	0.0611925	0.0197483	0.0917477	0.0149921	0.00669495	0.0144207	0.00997922
	HpGP-JAP-108	0.00212593	0.00596674	0.00835325	0.00318451	0.0108556	0.00482677	0.0301101	0.089425	0.519291	0.017679	0.129275	0.0184089	0.098919	0.0197393	0.00982572	0.0174159	0.0145984
	HpGP-JAP-101	0.00149543	0.00537982	0.00530282	0.00286421	0.00823313	0.00368033	0.0268209	0.0897655	0.612263	0.013099	0.0615494	0.0182152	0.100857	0.0170686	0.00687498	0.0160452	0.0104854
	HpGP-JAP-010	0.00168224	0.00677032	0.00732411	0.00380199	0.00951977	0.0042637	0.0328248	0.098315	0.571909	0.0117342	0.0732053	0.0176034	0.10548	0.0192087	0.00698794	0.0165842	0.0127852
	HpGP-JAP-012	0.00167573	0.00535999	0.00651532	0.00353948	0.0107887	0.00393633	0.0294704	0.093416	0.586015	0.0118898	0.063885	0.0209561	0.107583	0.0171454	0.00935896	0.0170748	0.0113899
	HpGP-JAP-115	0.0022649	0.00575121	0.006718	0.00302896	0.00953007	0.00547322	0.0302499	0.0994954	0.574467	0.0128166	0.0638838	0.0185974	0.112269	0.0166703	0.00880174	0.0201061	0.00987635
	HpGP-SGP-014	0.00200216	0.00526154	0.00783945	0.0030415	0.0116014	0.00552884	0.0330289	0.103345	0.536879	0.0158239	0.0707398	0.0237653	0.121322	0.0206799	0.00926418	0.0174966	0.0123809
	HpGP-SGP-032	0.00222259	0.00571583	0.00942298	0.00295388	0.00858793	0.00408879	0.0301539	0.0951047	0.569783	0.0154128	0.0710466	0.0240858	0.101522	0.0196776	0.00832873	0.0194604	0.0124331
	HpGP-SGP-026	0.00283629	0.00575428	0.00639414	0.00326617	0.0104533	0.00423896	0.0317727	0.102572	0.558409	0.0134785	0.0762845	0.0195741	0.112729	0.0186415	0.00840383	0.0144381	0.0107539
	HpGP-MAL-005	0.00184805	0.00590337	0.00684451	0.00297468	0.00984066	0.00404583	0.0327619	0.108523	0.540412	0.0170307	0.0767943	0.0204422	0.108553	0.0225735	0.00976006	0.0197892	0.0119031
	HpGP-MAL-006	0.00208579	0.00493997	0.00888447	0.00339524	0.0101721	0.00503902	0.0326006	0.0889221	0.565808	0.0168994	0.0702005	0.0226444	0.110227	0.0186387	0.0104565	0.0179291	0.0111565
	HpGP-SGP-012	0.00224773	0.00670193	0.00936019	0.00378737	0.0096451	0.00539562	0.0334615	0.0956208	0.540761	0.019366	0.0774849	0.0237132	0.107788	0.0208076	0.00967217	0.0195364	0.0146511
	HpGP-MAL-021	0.00204892	0.0047206	0.0068872	0.00268448	0.0103863	0.00451302	0.0343286	0.10009	0.574228	0.0135996	0.0672027	0.0215444	0.107408	0.0159922	0.00926917	0.014599	0.0104974
	HpGP-MAL-020	0.00244178	0.00621875	0.00740507	0.00359954	0.0116929	0.0038412	0.029401	0.0964861	0.569702	0.0138135	0.0686467	0.0212552	0.106987	0.0185823	0.00938256	0.0166339	0.0139099
	HpGP-MAL-022	0.00148317	0.00517593	0.0076865	0.00397176	0.0106511	0.00489594	0.027422	0.0915442	0.586262	0.0149772	0.0699612	0.0210076	0.103701	0.0165038	0.00685941	0.0153277	0.0125688
	HpGP-USA-011	0.00231711	0.00545335	0.00649852	0.00361694	0.00838199	0.00519054	0.0341311	0.102174	0.567857	0.0138219	0.072092	0.0212188	0.103395	0.0191144	0.00726526	0.016357	0.0111151
	HpGP-TWN-029	0.00191847	0.0058116	0.00651834	0.00275194	0.0085147	0.00325394	0.0333181	0.10651	0.561807	0.0139054	0.0739809	0.0213228	0.108902	0.0176932	0.00784551	0.016863	0.00908297
	HpGP-TWN-010	0.00193345	0.00613027	0.00615698	0.00353025	0.0100004	0.00400478	0.0272158	0.106243	0.570193	0.0141731	0.0718607	0.0209698	0.110026	0.0162104	0.00588232	0.0160085	0.00946138
	HpGP-MAL-010	0.00335129	0.0067917	0.0134174	0.00313926	0.0126758	0.00597412	0.0645588	0.0847507	0.517364	0.0281766	0.0784011	0.0187849	0.0851521	0.0262048	0.0144612	0.0220715	0.0147244
	HpGP-SGP-013	0.00213343	0.00579614	0.00739442	0.00350434	0.010352	0.0052523	0.0375984	0.100597	0.532306	0.0158288	0.0766618	0.0266874	0.118693	0.0188861	0.00809056	0.0195366	0.0106823
	HpGP-SGP-018	0.00218556	0.00544033	0.00784243	0.00404119	0.0111779	0.00537774	0.0399226	0.0940541	0.522269	0.0158557	0.0813501	0.0215948	0.124999	0.0224468	0.00949345	0.0192832	0.0126668
	HpGP-SGP-007	0.00157869	0.00496315	0.00657404	0.00343882	0.00991597	0.00515144	0.0317345	0.0970094	0.568662	0.013025	0.0736818	0.0201564	0.110148	0.0199408	0.00724667	0.0165098	0.0102639
	HpGP-MAL-008	0.00221793	0.00467727	0.00767704	0.00282897	0.0101713	0.00586827	0.0298338	0.095995	0.565909	0.0131154	0.0725241	0.0215957	0.11941	0.0161606	0.00663333	0.0153646	0.0100176

## Sheet: Supplementary Fig. 3
Supplementary Fig. 3
Data 1	HpGP_ID	COUNTRY	K=6		Data 2	CLUSTER	1	2	3	4	5	6	SUM
	HpGP-26695-ATCC	UK	3			UK	0	0	1	0	0	0	1
	HpGP-ALG-001	Algeria	1			Algeria	10	0	0	0	0	0	10
	HpGP-ALG-002	Algeria	1			Argentina	6	1	0	0	3	0	10
	HpGP-ALG-003	Algeria	1			Bangladesh	2	0	8	0	0	0	10
	HpGP-ALG-004	Algeria	1			Bulgaria	2	0	6	0	0	0	8
	HpGP-ALG-005	Algeria	1			Brazil	7	12	1	0	1	0	21
	HpGP-ALG-006	Algeria	1			Canada	0	3	6	0	11	0	20
	HpGP-ALG-007	Algeria	1			Chile	42	1	0	0	3	0	46
	HpGP-ALG-008	Algeria	1			China	0	0	0	0	10	0	10
	HpGP-ALG-009	Algeria	1			DR Congo	1	10	0	0	0	0	11
	HpGP-ALG-010	Algeria	1			Colombia	36	9	0	0	0	0	45
	HpGP-ARG-001	Argentina	1			Costa Rica	6	2	0	0	0	0	8
	HpGP-ARG-002	Argentina	1			Dominican Republic	7	4	0	0	0	0	11
	HpGP-ARG-003	Argentina	1			France	14	0	7	0	0	0	21
	HpGP-ARG-004	Argentina	1			Germany	2	0	15	0	0	0	17
	HpGP-ARG-005	Argentina	1			Ghana	0	2	0	0	0	0	2
	HpGP-ARG-006	Argentina	2			Gambia	0	5	0	0	0	0	5
	HpGP-ARG-007	Argentina	1			Greece	14	0	7	0	0	0	21
	HpGP-ARG-008	Argentina	5			Guatemala	2	1	0	0	0	0	3
	HpGP-ARG-009	Argentina	5			Honduras	12	14	0	0	0	0	26
	HpGP-ARG-010	Argentina	5			Indonesia	4	0	2	0	4	1	11
	HpGP-BGD-001	Bangladesh	3			India	1	0	9	0	0	0	10
	HpGP-BGD-002	Bangladesh	3			Iran	2	0	2	0	0	0	4
	HpGP-BGD-003	Bangladesh	3			Iceland	0	0	11	0	0	0	11
	HpGP-BGD-004	Bangladesh	3			Israel	9	0	1	0	0	0	10
	HpGP-BGD-005	Bangladesh	1			Italy	17	0	12	0	0	0	29
	HpGP-BGD-006	Bangladesh	3			Japan	1	0	2	0	26	0	29
	HpGP-BGD-007	Bangladesh	1			Jordan	10	0	0	0	0	0	10
	HpGP-BGD-008	Bangladesh	3			Kazakhstan	1	0	0	0	1	0	2
	HpGP-BGD-009	Bangladesh	3			Kyrgyzstan	1	0	7	0	1	0	9
	HpGP-BGD-010	Bangladesh	3			Korea	0	0	0	0	54	0	54
	HpGP-BGR-001	Bulgaria	1			Latvia	0	0	34	0	0	0	34
	HpGP-BGR-003	Bulgaria	3			Lithuania	0	0	23	0	0	0	23
	HpGP-BGR-004	Bulgaria	1			Malaysia	1	0	6	0	12	0	19
	HpGP-BGR-005	Bulgaria	3			Mexico	21	0	0	0	1	0	22
	HpGP-BGR-006	Bulgaria	3			Myanmar	0	0	12	0	0	0	12
	HpGP-BGR-007	Bulgaria	3			Nigeria	2	2	0	0	0	0	4
	HpGP-BGR-008	Bulgaria	3			Nepal	1	0	10	0	2	0	13
	HpGP-BGR-010	Bulgaria	3			Peru	23	5	0	0	5	0	33
	HpGP-BRA-001	Brazil	2			Poland	0	0	20	0	0	0	20
	HpGP-BRA-002	Brazil	2			Portugal	28	2	0	0	0	0	30
	HpGP-BRA-003	Brazil	1			Puerto Rico	6	1	0	0	0	0	7
	HpGP-BRA-004	Brazil	1			Russia	0	0	10	0	0	0	10
	HpGP-BRA-005	Brazil	2			Singapore	0	0	0	0	21	0	21
	HpGP-BRA-006	Brazil	1			Spain	97	5	3	0	1	0	106
	HpGP-BRA-007	Brazil	2			Sweden	1	0	29	0	0	0	30
	HpGP-BRA-008	Brazil	1			Switzerland	9	0	6	0	0	0	15
	HpGP-BRA-009	Brazil	1			Turkey	3	0	14	0	0	0	17
	HpGP-BRA-010	Brazil	2			Taiwan	0	0	0	0	24	0	24
	HpGP-BRA-012	Brazil	5			USA	27	35	3	0	3	0	68
	HpGP-BRA-013	Brazil	2			Vietnam	0	0	0	0	9	0	9
	HpGP-BRA-014	Brazil	2			South Africa	1	4	0	4	0	0	9
	HpGP-BRA-015	Brazil	3										1011
	HpGP-BRA-017	Brazil	1
	HpGP-BRA-018	Brazil	2
	HpGP-BRA-019	Brazil	2
	HpGP-BRA-020	Brazil	2
	HpGP-BRA-022	Brazil	2
	HpGP-BRA-023	Brazil	2
	HpGP-BRA-025	Brazil	1
	HpGP-CAN-001	Canada	5
	HpGP-CAN-002	Canada	2
	HpGP-CAN-004	Canada	2
	HpGP-CAN-006	Canada	5
	HpGP-CAN-007	Canada	5
	HpGP-CAN-008	Canada	3
	HpGP-CAN-010	Canada	5
	HpGP-CAN-011	Canada	5
	HpGP-CAN-012	Canada	2
	HpGP-CAN-014	Canada	3
	HpGP-CAN-015	Canada	5
	HpGP-CAN-016	Canada	5
	HpGP-CAN-017	Canada	3
	HpGP-CAN-018	Canada	5
	HpGP-CAN-019	Canada	5
	HpGP-CAN-020	Canada	5
	HpGP-CAN-022	Canada	3
	HpGP-CAN-023	Canada	5
	HpGP-CAN-025	Canada	3
	HpGP-CAN-026	Canada	3
	HpGP-CHI-001	Chile	1
	HpGP-CHI-002	Chile	1
	HpGP-CHI-004	Chile	1
	HpGP-CHI-005	Chile	1
	HpGP-CHI-006	Chile	1
	HpGP-CHI-007	Chile	1
	HpGP-CHI-008	Chile	1
	HpGP-CHI-010	Chile	1
	HpGP-CHI-011	Chile	1
	HpGP-CHI-014	Chile	1
	HpGP-CHI-016	Chile	1
	HpGP-CHI-017	Chile	1
	HpGP-CHI-018	Chile	1
	HpGP-CHI-021	Chile	1
	HpGP-CHI-022	Chile	1
	HpGP-CHI-023	Chile	1
	HpGP-CHI-024	Chile	1
	HpGP-CHI-026	Chile	1
	HpGP-CHI-027	Chile	1
	HpGP-CHI-028	Chile	1
	HpGP-CHI-101	Chile	1
	HpGP-CHI-102	Chile	1
	HpGP-CHI-103	Chile	1
	HpGP-CHI-104	Chile	1
	HpGP-CHI-105	Chile	5
	HpGP-CHI-106	Chile	1
	HpGP-CHI-107	Chile	1
	HpGP-CHI-110	Chile	1
	HpGP-CHI-113	Chile	1
	HpGP-CHI-114	Chile	1
	HpGP-CHI-116	Chile	5
	HpGP-CHI-117	Chile	1
	HpGP-CHI-119	Chile	1
	HpGP-CHI-120	Chile	2
	HpGP-CHI-122	Chile	1
	HpGP-CHI-123	Chile	1
	HpGP-CHI-124	Chile	1
	HpGP-CHI-125	Chile	1
	HpGP-CHI-126	Chile	1
	HpGP-CHI-127	Chile	1
	HpGP-CHI-204	Chile	1
	HpGP-CHI-207	Chile	1
	HpGP-CHI-208	Chile	5
	HpGP-CHI-209	Chile	1
	HpGP-CHI-210	Chile	1
	HpGP-CHI-212	Chile	1
	HpGP-CHN-001	China	5
	HpGP-CHN-002	China	5
	HpGP-CHN-003	China	5
	HpGP-CHN-004	China	5
	HpGP-CHN-005	China	5
	HpGP-CHN-006	China	5
	HpGP-CHN-007	China	5
	HpGP-CHN-008	China	5
	HpGP-CHN-009	China	5
	HpGP-CHN-010	China	5
	HpGP-COG-001	DR Congo	2
	HpGP-COG-002	DR Congo	1
	HpGP-COG-003	DR Congo	2
	HpGP-COG-004	DR Congo	2
	HpGP-COG-005	DR Congo	2
	HpGP-COG-006	DR Congo	2
	HpGP-COG-007	DR Congo	2
	HpGP-COG-008	DR Congo	2
	HpGP-COG-009	DR Congo	2
	HpGP-COG-010	DR Congo	2
	HpGP-COG-011	DR Congo	2
	HpGP-COL-002	Colombia	1
	HpGP-COL-003	Colombia	2
	HpGP-COL-004	Colombia	1
	HpGP-COL-005	Colombia	1
	HpGP-COL-006	Colombia	2
	HpGP-COL-008	Colombia	1
	HpGP-COL-010	Colombia	1
	HpGP-COL-102	Colombia	2
	HpGP-COL-103	Colombia	1
	HpGP-COL-104	Colombia	1
	HpGP-COL-105	Colombia	1
	HpGP-COL-106	Colombia	1
	HpGP-COL-107	Colombia	1
	HpGP-COL-108	Colombia	2
	HpGP-COL-109	Colombia	2
	HpGP-COL-110	Colombia	1
	HpGP-COL-112	Colombia	1
	HpGP-COL-113	Colombia	1
	HpGP-COL-114	Colombia	1
	HpGP-COL-118	Colombia	1
	HpGP-COL-119	Colombia	1
	HpGP-COL-120	Colombia	1
	HpGP-COL-121	Colombia	1
	HpGP-COL-122	Colombia	1
	HpGP-COL-201	Colombia	1
	HpGP-COL-202	Colombia	1
	HpGP-COL-203	Colombia	1
	HpGP-COL-204	Colombia	1
	HpGP-COL-205	Colombia	2
	HpGP-COL-206	Colombia	1
	HpGP-COL-207	Colombia	2
	HpGP-COL-208	Colombia	2
	HpGP-COL-209	Colombia	1
	HpGP-COL-210	Colombia	1
	HpGP-COL-211	Colombia	1
	HpGP-COL-301	Colombia	1
	HpGP-COL-302	Colombia	1
	HpGP-COL-303	Colombia	1
	HpGP-COL-305	Colombia	1
	HpGP-COL-306	Colombia	2
	HpGP-COL-307	Colombia	1
	HpGP-COL-308	Colombia	1
	HpGP-COL-309	Colombia	1
	HpGP-COL-310	Colombia	1
	HpGP-COL-318	Colombia	1
	HpGP-CRI-001	Costa Rica	1
	HpGP-CRI-002	Costa Rica	1
	HpGP-CRI-003	Costa Rica	1
	HpGP-CRI-004	Costa Rica	2
	HpGP-CRI-005	Costa Rica	1
	HpGP-CRI-006	Costa Rica	1
	HpGP-CRI-007	Costa Rica	2
	HpGP-CRI-008	Costa Rica	1
	HpGP-DOM-001	Dominican Republic	1
	HpGP-DOM-002	Dominican Republic	1
	HpGP-DOM-003	Dominican Republic	1
	HpGP-DOM-004	Dominican Republic	2
	HpGP-DOM-005	Dominican Republic	1
	HpGP-DOM-006	Dominican Republic	2
	HpGP-DOM-007	Dominican Republic	2
	HpGP-DOM-008	Dominican Republic	1
	HpGP-DOM-009	Dominican Republic	1
	HpGP-DOM-010	Dominican Republic	1
	HpGP-DOM-011	Dominican Republic	2
	HpGP-FRA-001	France	1
	HpGP-FRA-002	France	1
	HpGP-FRA-003	France	1
	HpGP-FRA-004	France	1
	HpGP-FRA-005	France	1
	HpGP-FRA-006	France	1
	HpGP-FRA-007	France	3
	HpGP-FRA-008	France	1
	HpGP-FRA-009	France	1
	HpGP-FRA-010	France	1
	HpGP-FRA-011	France	3
	HpGP-FRA-012	France	3
	HpGP-FRA-013	France	3
	HpGP-FRA-014	France	3
	HpGP-FRA-015	France	3
	HpGP-FRA-016	France	3
	HpGP-FRA-017	France	1
	HpGP-FRA-018	France	1
	HpGP-FRA-019	France	1
	HpGP-FRA-020	France	1
	HpGP-FRA-021	France	1
	HpGP-GER-001	Germany	3
	HpGP-GER-002	Germany	3
	HpGP-GER-003	Germany	1
	HpGP-GER-004	Germany	3
	HpGP-GER-005	Germany	3
	HpGP-GER-006	Germany	3
	HpGP-GER-007	Germany	3
	HpGP-GER-009	Germany	3
	HpGP-GER-010	Germany	3
	HpGP-GER-012	Germany	3
	HpGP-GER-013	Germany	3
	HpGP-GER-015	Germany	3
	HpGP-GER-016	Germany	3
	HpGP-GER-018	Germany	1
	HpGP-GER-019	Germany	3
	HpGP-GER-020	Germany	3
	HpGP-GER-021	Germany	3
	HpGP-GHA-003	Ghana	2
	HpGP-GHA-009	Ghana	2
	HpGP-GMB-003	Gambia	2
	HpGP-GMB-004	Gambia	2
	HpGP-GMB-007	Gambia	2
	HpGP-GMB-008	Gambia	2
	HpGP-GMB-009	Gambia	2
	HpGP-GRE-001	Greece	1
	HpGP-GRE-002	Greece	3
	HpGP-GRE-003	Greece	1
	HpGP-GRE-004	Greece	1
	HpGP-GRE-005	Greece	1
	HpGP-GRE-006	Greece	1
	HpGP-GRE-008	Greece	3
	HpGP-GRE-011	Greece	3
	HpGP-GRE-012	Greece	1
	HpGP-GRE-018	Greece	3
	HpGP-GRE-019	Greece	3
	HpGP-GRE-020	Greece	1
	HpGP-GRE-022	Greece	1
	HpGP-GRE-036	Greece	1
	HpGP-GRE-039	Greece	1
	HpGP-GRE-040	Greece	1
	HpGP-GRE-041	Greece	1
	HpGP-GRE-042	Greece	1
	HpGP-GRE-043	Greece	3
	HpGP-GRE-044	Greece	3
	HpGP-GRE-046	Greece	1
	HpGP-GTM-004	Guatemala	1
	HpGP-GTM-007	Guatemala	1
	HpGP-GTM-010	Guatemala	2
	HpGP-HON-001	Honduras	1
	HpGP-HON-002	Honduras	1
	HpGP-HON-003	Honduras	2
	HpGP-HON-004	Honduras	2
	HpGP-HON-005	Honduras	1
	HpGP-HON-006	Honduras	1
	HpGP-HON-007	Honduras	2
	HpGP-HON-009	Honduras	1
	HpGP-HON-010	Honduras	2
	HpGP-HON-011	Honduras	1
	HpGP-HON-012	Honduras	2
	HpGP-HON-013	Honduras	2
	HpGP-HON-014	Honduras	2
	HpGP-HON-015	Honduras	2
	HpGP-HON-016	Honduras	1
	HpGP-HON-017	Honduras	2
	HpGP-HON-018	Honduras	2
	HpGP-HON-019	Honduras	2
	HpGP-HON-020	Honduras	2
	HpGP-HON-021	Honduras	2
	HpGP-HON-023	Honduras	2
	HpGP-HON-024	Honduras	1
	HpGP-HON-025	Honduras	1
	HpGP-HON-026	Honduras	1
	HpGP-HON-027	Honduras	1
	HpGP-HON-028	Honduras	1
	HpGP-IDN-001	Indonesia	1
	HpGP-IDN-002	Indonesia	5
	HpGP-IDN-003	Indonesia	1
	HpGP-IDN-004	Indonesia	3
	HpGP-IDN-005	Indonesia	5
	HpGP-IDN-006	Indonesia	1
	HpGP-IDN-007	Indonesia	5
	HpGP-IDN-008	Indonesia	5
	HpGP-IDN-009	Indonesia	1
	HpGP-IDN-010	Indonesia	3
	HpGP-IDN-011	Indonesia	6
	HpGP-IND-001	India	3
	HpGP-IND-002	India	3
	HpGP-IND-003	India	3
	HpGP-IND-004	India	3
	HpGP-IND-005	India	3
	HpGP-IND-006	India	1
	HpGP-IND-007	India	3
	HpGP-IND-008	India	3
	HpGP-IND-009	India	3
	HpGP-IND-010	India	3
	HpGP-IRN-001	Iran	3
	HpGP-IRN-002	Iran	1
	HpGP-IRN-003	Iran	1
	HpGP-IRN-009	Iran	3
	HpGP-ISL-001	Iceland	3
	HpGP-ISL-002	Iceland	3
	HpGP-ISL-003	Iceland	3
	HpGP-ISL-004	Iceland	3
	HpGP-ISL-005	Iceland	3
	HpGP-ISL-006	Iceland	3
	HpGP-ISL-007	Iceland	3
	HpGP-ISL-008	Iceland	3
	HpGP-ISL-009	Iceland	3
	HpGP-ISL-010	Iceland	3
	HpGP-ISL-011	Iceland	3
	HpGP-ISR-001	Israel	1
	HpGP-ISR-002	Israel	1
	HpGP-ISR-003	Israel	1
	HpGP-ISR-004	Israel	1
	HpGP-ISR-005	Israel	1
	HpGP-ISR-006	Israel	3
	HpGP-ISR-007	Israel	1
	HpGP-ISR-008	Israel	1
	HpGP-ISR-009	Israel	1
	HpGP-ISR-010	Israel	1
	HpGP-ITA-001	Italy	1
	HpGP-ITA-002	Italy	1
	HpGP-ITA-003	Italy	1
	HpGP-ITA-004	Italy	1
	HpGP-ITA-005	Italy	1
	HpGP-ITA-006	Italy	1
	HpGP-ITA-007	Italy	1
	HpGP-ITA-008	Italy	3
	HpGP-ITA-009	Italy	1
	HpGP-ITA-010	Italy	3
	HpGP-ITA-011	Italy	1
	HpGP-ITA-012	Italy	3
	HpGP-ITA-013	Italy	1
	HpGP-ITA-014	Italy	1
	HpGP-ITA-015	Italy	3
	HpGP-ITA-016	Italy	1
	HpGP-ITA-017	Italy	3
	HpGP-ITA-018	Italy	1
	HpGP-ITA-019	Italy	3
	HpGP-ITA-020	Italy	3
	HpGP-ITA-022	Italy	3
	HpGP-ITA-023	Italy	1
	HpGP-ITA-024	Italy	3
	HpGP-ITA-025	Italy	1
	HpGP-ITA-026	Italy	1
	HpGP-ITA-027	Italy	3
	HpGP-ITA-028	Italy	3
	HpGP-ITA-029	Italy	1
	HpGP-ITA-030	Italy	3
	HpGP-JAP-002	Japan	5
	HpGP-JAP-009	Japan	5
	HpGP-JAP-010	Japan	5
	HpGP-JAP-012	Japan	5
	HpGP-JAP-013	Japan	5
	HpGP-JAP-015	Japan	5
	HpGP-JAP-016	Japan	5
	HpGP-JAP-017	Japan	5
	HpGP-JAP-019	Japan	5
	HpGP-JAP-021	Japan	5
	HpGP-JAP-022	Japan	5
	HpGP-JAP-026	Japan	5
	HpGP-JAP-028	Japan	5
	HpGP-JAP-029	Japan	5
	HpGP-JAP-101	Japan	5
	HpGP-JAP-102	Japan	3
	HpGP-JAP-103	Japan	5
	HpGP-JAP-104	Japan	3
	HpGP-JAP-105	Japan	5
	HpGP-JAP-106	Japan	5
	HpGP-JAP-107	Japan	5
	HpGP-JAP-108	Japan	5
	HpGP-JAP-109	Japan	5
	HpGP-JAP-110	Japan	1
	HpGP-JAP-111	Japan	5
	HpGP-JAP-112	Japan	5
	HpGP-JAP-113	Japan	5
	HpGP-JAP-114	Japan	5
	HpGP-JAP-115	Japan	5
	HpGP-JOR-001	Jordan	1
	HpGP-JOR-002	Jordan	1
	HpGP-JOR-003	Jordan	1
	HpGP-JOR-004	Jordan	1
	HpGP-JOR-005	Jordan	1
	HpGP-JOR-006	Jordan	1
	HpGP-JOR-007	Jordan	1
	HpGP-JOR-008	Jordan	1
	HpGP-JOR-009	Jordan	1
	HpGP-JOR-010	Jordan	1
	HpGP-KAZ-001	Kazakhstan	1
	HpGP-KAZ-002	Kazakhstan	5
	HpGP-KGZ-001	Kyrgyzstan	3
	HpGP-KGZ-002	Kyrgyzstan	3
	HpGP-KGZ-003	Kyrgyzstan	1
	HpGP-KGZ-004	Kyrgyzstan	3
	HpGP-KGZ-005	Kyrgyzstan	3
	HpGP-KGZ-006	Kyrgyzstan	5
	HpGP-KGZ-007	Kyrgyzstan	3
	HpGP-KGZ-008	Kyrgyzstan	3
	HpGP-KGZ-009	Kyrgyzstan	3
	HpGP-KGZ-010	Kyrgyzstan	3
	HpGP-KOR-001	Korea	5
	HpGP-KOR-002	Korea	5
	HpGP-KOR-004	Korea	5
	HpGP-KOR-005	Korea	5
	HpGP-KOR-006	Korea	5
	HpGP-KOR-007	Korea	5
	HpGP-KOR-008	Korea	5
	HpGP-KOR-009	Korea	5
	HpGP-KOR-010	Korea	5
	HpGP-KOR-012	Korea	5
	HpGP-KOR-013	Korea	5
	HpGP-KOR-014	Korea	5
	HpGP-KOR-016	Korea	5
	HpGP-KOR-019	Korea	5
	HpGP-KOR-020	Korea	5
	HpGP-KOR-021	Korea	5
	HpGP-KOR-022	Korea	5
	HpGP-KOR-023	Korea	5
	HpGP-KOR-024	Korea	5
	HpGP-KOR-025	Korea	5
	HpGP-KOR-027	Korea	5
	HpGP-KOR-028	Korea	5
	HpGP-KOR-029	Korea	5
	HpGP-KOR-032	Korea	5
	HpGP-KOR-033	Korea	5
	HpGP-KOR-034	Korea	5
	HpGP-KOR-035	Korea	5
	HpGP-KOR-036	Korea	5
	HpGP-KOR-037	Korea	5
	HpGP-KOR-041	Korea	5
	HpGP-KOR-042	Korea	5
	HpGP-KOR-043	Korea	5
	HpGP-KOR-044	Korea	5
	HpGP-KOR-045	Korea	5
	HpGP-KOR-046	Korea	5
	HpGP-KOR-047	Korea	5
	HpGP-KOR-048	Korea	5
	HpGP-KOR-049	Korea	5
	HpGP-KOR-050	Korea	5
	HpGP-KOR-051	Korea	5
	HpGP-KOR-052	Korea	5
	HpGP-KOR-053	Korea	5
	HpGP-KOR-101	Korea	5
	HpGP-KOR-105	Korea	5
	HpGP-KOR-109	Korea	5
	HpGP-KOR-110	Korea	5
	HpGP-KOR-111	Korea	5
	HpGP-KOR-112	Korea	5
	HpGP-KOR-114	Korea	5
	HpGP-KOR-115	Korea	5
	HpGP-KOR-116	Korea	5
	HpGP-KOR-117	Korea	5
	HpGP-KOR-118	Korea	5
	HpGP-KOR-119	Korea	5
	HpGP-LAT-001	Latvia	3
	HpGP-LAT-002	Latvia	3
	HpGP-LAT-003	Latvia	3
	HpGP-LAT-004	Latvia	3
	HpGP-LAT-005	Latvia	3
	HpGP-LAT-006	Latvia	3
	HpGP-LAT-007	Latvia	3
	HpGP-LAT-008	Latvia	3
	HpGP-LAT-009	Latvia	3
	HpGP-LAT-010	Latvia	3
	HpGP-LAT-011	Latvia	3
	HpGP-LAT-012	Latvia	3
	HpGP-LAT-014	Latvia	3
	HpGP-LAT-015	Latvia	3
	HpGP-LAT-017	Latvia	3
	HpGP-LAT-018	Latvia	3
	HpGP-LAT-019	Latvia	3
	HpGP-LAT-020	Latvia	3
	HpGP-LAT-021	Latvia	3
	HpGP-LAT-022	Latvia	3
	HpGP-LAT-023	Latvia	3
	HpGP-LAT-024	Latvia	3
	HpGP-LAT-025	Latvia	3
	HpGP-LAT-026	Latvia	3
	HpGP-LAT-027	Latvia	3
	HpGP-LAT-028	Latvia	3
	HpGP-LAT-029	Latvia	3
	HpGP-LAT-030	Latvia	3
	HpGP-LAT-031	Latvia	3
	HpGP-LAT-032	Latvia	3
	HpGP-LAT-033	Latvia	3
	HpGP-LAT-034	Latvia	3
	HpGP-LAT-035	Latvia	3
	HpGP-LAT-036	Latvia	3
	HpGP-LIT-001	Lithuania	3
	HpGP-LIT-002	Lithuania	3
	HpGP-LIT-003	Lithuania	3
	HpGP-LIT-004	Lithuania	3
	HpGP-LIT-006	Lithuania	3
	HpGP-LIT-007	Lithuania	3
	HpGP-LIT-008	Lithuania	3
	HpGP-LIT-010	Lithuania	3
	HpGP-LIT-012	Lithuania	3
	HpGP-LIT-013	Lithuania	3
	HpGP-LIT-020	Lithuania	3
	HpGP-LIT-021	Lithuania	3
	HpGP-LIT-023	Lithuania	3
	HpGP-LIT-024	Lithuania	3
	HpGP-LIT-025	Lithuania	3
	HpGP-LIT-026	Lithuania	3
	HpGP-LIT-028	Lithuania	3
	HpGP-LIT-029	Lithuania	3
	HpGP-LIT-030	Lithuania	3
	HpGP-LIT-031	Lithuania	3
	HpGP-LIT-032	Lithuania	3
	HpGP-LIT-035	Lithuania	3
	HpGP-LIT-041	Lithuania	3
	HpGP-MAL-002	Malaysia	3
	HpGP-MAL-003	Malaysia	5
	HpGP-MAL-004	Malaysia	3
	HpGP-MAL-005	Malaysia	5
	HpGP-MAL-006	Malaysia	5
	HpGP-MAL-007	Malaysia	1
	HpGP-MAL-008	Malaysia	5
	HpGP-MAL-010	Malaysia	5
	HpGP-MAL-012	Malaysia	5
	HpGP-MAL-015	Malaysia	5
	HpGP-MAL-016	Malaysia	3
	HpGP-MAL-017	Malaysia	3
	HpGP-MAL-018	Malaysia	5
	HpGP-MAL-019	Malaysia	3
	HpGP-MAL-020	Malaysia	5
	HpGP-MAL-021	Malaysia	5
	HpGP-MAL-022	Malaysia	5
	HpGP-MAL-023	Malaysia	5
	HpGP-MAL-025	Malaysia	3
	HpGP-MEX-001	Mexico	1
	HpGP-MEX-002	Mexico	1
	HpGP-MEX-003	Mexico	1
	HpGP-MEX-004	Mexico	1
	HpGP-MEX-006	Mexico	1
	HpGP-MEX-007	Mexico	1
	HpGP-MEX-008	Mexico	1
	HpGP-MEX-009	Mexico	1
	HpGP-MEX-010	Mexico	1
	HpGP-MEX-012	Mexico	1
	HpGP-MEX-023	Mexico	1
	HpGP-MEX-024	Mexico	1
	HpGP-MEX-027	Mexico	1
	HpGP-MEX-028	Mexico	5
	HpGP-MEX-032	Mexico	1
	HpGP-MEX-035	Mexico	1
[truncated: 434 more rows]

## Sheet: Supplementary Fig. 4
Supplementary Fig. 4
[truncated: 1,013 more rows]

[truncated: 4 more sheets: Interactive Fig. 1, Interactive Fig. 2, Interactive Fig. 3, Interactive Fig. 4]
